# Supplementary material for: An Overview of Ovarian Calyx Fluid Proteins of Toxoneuron nigriceps (Viereck) (Hymenoptera: Braconidae): An Integrated Transcriptomic and Proteomic Approach
Source: Biomolecules. 2023 Oct 19;13(10):1547. doi: 10.3390/biom13101547 (PMC10605793; doi:10.3390/biom13101547)
Supplement: Supplementary file 1 [file biomolecules-13-01547-s001.zip]

Archive with 7 entries (7 files):
- Figure S1.jpg
- Supplementary Material S1.fasta
- Supplementary Material S2.xlsx
- Supplementary Table S1.xlsx
- Supplementary Table S2.pdf
- Supplementary Table S3.xlsx
- Supplementary Table S4.pdf
