# Supplementary material for: An Overview of Ovarian Calyx Fluid Proteins of Toxoneuron nigriceps (Viereck) (Hymenoptera: Braconidae): An Integrated Transcriptomic and Proteomic Approach
Source: Biomolecules. 2023 Oct 19;13(10):1547. doi: 10.3390/biom13101547 (PMC10605793; doi:10.3390/biom13101547)
Supplement: Supplementary file 1 [file biomolecules-13-01547-s001.zip › Supplementary Material S1.fasta]

>TOXOnig-OC_C1
TACTATTATTGTTATTATTATTGTTGTTGTTGTTATTGTTATTATTACTATTATTATTAC
TATTATTTTCAGTGGTATCAATATTATTTTCATCACACTTGATTCTTTTATTACTCGAAG
AAGGTGAATTAATTTTTTTTTCATTAAAACTAGCTGATGACGCAGCAATTGATGAAGGTG
ATATTGAACCAATATTTTTTTTATCAATACTAATATTATTAGTATTATTGATAGTACCAG
TACTGGTACTAGTGTTAGTACTGATGCTGGTAGAAGTACGTGTATCCAAGCTTTTTCTTG
CATAAGCTTTCTCAACTGTTTTTTTACCAGTACTCCATTGTTTCATACTACTCGTACTAG
TTGTTTTTAAACTCTTATTCATTGTTTCTAATGAAGATCGTGCTTTATCTTTATCTTCTT
GCAACGTATGATCTTTCTGGGTTATTATTTGAACAAAATTGTCAGGAAAGAGACCTATTT
TACCACGTAATTCACCTTTCCACCAGCCCTTATCAGGAGCATCCCGTGAAATTAGCGTGA
CAATATCACCTTCTACTAACGTTAATTCATCTTCATTAGCAGCGTCATAACGAAACAAAA
CCCGACATAGTTCTTTAGTTTCTTCAATAGGTGCTGGTGGTAAAACAAAATTAGAAGGAA
ATACACCAATACGTCCACGAATTCGTCCTGTCCACCAGCCTTCTTCAACTTGACCCAAAT
ATTCAATCATGTCATTCGGAACAAGTGTTAATTCATCTTCATTACATGGATCATAACTGA
ATAATACTTTACACCATTTACTAGATGAATTTGTCACTAAACCATTTCTCAAGGTTACTG
ATTCTTTTTTTTCTAATGGTTCTTCAGGTTTGGACTCTGGTACGGTATCCAGAACCTTCA
CAAAATTATCAGGAAACATACCACGTTTATCTCTCAATGTTCCTTCCCACCAACCACCAG
GCATCACTTTAATATCTTTAATAATGTCCCCTTTTCTTATTGTTAATTCATCCGGCTCTT
GTGCTACATAATTATGTTCAACTAGGGCTTCCATTATTTATTTATTGATTCCCTTTATCC
TTTAACACCACAACAGTACCGCCGATTTTTTTTCTATAATTCTTCTTTTCTTGTATTATT
TTTATAATTTAAATCCAATCATTAAACAAGTTGAAATGATGATGTAATTAAATAAATAAT
AAAATTGAATAAAAACAAGTGTTTTTAGGCGTATCCCAAGCCGATTTGACAACCAGCACT
CACAATGCAATGTAATAATGTGTCACAGTCACACAGCTGCCATATTGAATAAGTTTGCGA
TGGCAATGCAATCTGGGTAACACTGTCTACATCAACAAGCTGTCTATCTACA
>TOXOnig-OC_C2
CAATGACAGCAGGTGATGAAGCCAACAAAAAAAAAAAACAACAAAAAAACCGTGGATAGT
CGATAAAAAATTCACTGGAGATCATCAGAAGGTCCTGCAAGATGTGAATAAAGCTAAAAT
GAATTAATATGGATTATCAGTGTTTTATTAAATATTATAATTACACTCTATGTTCTTAAG
TAACCTCAAAAACTCAAGATGATTAATAAATTAAAGTGTAATAAATATAAATTAAGTATT
GGAGCATGAATTTTGGATAAGTACTTTTGCAAGTCATCTTGAGATGAATAAATCAAGAAG
TGGAATGGATAAAAGGACCAGCCAATTGCCTGCTTGGCTTTGGCCAACATTAAATCTTCT
GCCACCAGTTTATCGAAGGATTTGGGAGGCCGTTAAAGAAGAAAGACTGGGACTTGGAGC
TATTCAAGGTGAGCTTTTGGTGGATACTAATAAAATATTTCCTCTGTTATTGACCAGTCA
GCTGCCAACTGAAGTTCTTGGGTATATCTGGAGCTTGGCTAATCAGAAATACGCTGGACA
ACTCACTGAACAAGAGCTGTATATCGTGTTAGCTCTTACAGCAATCGCACAGACTTCTTA
TGCATTTACTAATCTCGATATTCTACATATGTTACCTGGACCACCGATTCCTAGACTCAA
TTTAAGTGTTCTATATCCTACTATTGTATCACAAGCACCAGTTCTGGAGACCAGTCTCAT
CAGGGGTCTTGATAAACATGAAAAAAGAAGTGCTAAAAATTCTGATCCTTATTCAAGTGT
TCAATCATCAGCTGTTAATCCAAACAAAACTCTAACTGATGATAAATTTAATTCTTTTAG
CAGTCATCATGAAACTAAATCGCAGAATACATCATCAATAAATCCTGATTTTAATGATGA
TTTCACGGAATTCCAGAGTGCACCAATTCCACTTACTCCTAGTATTATAAAATGGGATTC
CAAACAAGGTTCAGCAATTGGAAGTAGACTGGCTAATCATAATCTCAGTGGAGGAACTAA
TCTTATTGATAAGAAAAAAATTAATGGCAGTAAAAATGGTGGTCAAGTTCAAAATAGTCC
GATGGGATCTCCAGTGCTAAACAGAGATCGAGAGAGACCTGTAGAGCGTTCTGGTGGCTT
GTTTCCCAAATGTGTTGTTAAAAATCAAACCAAAACTACGGTTATTTTGAAGGATACTGT
TATCAGAAACAGTGAAGTCATTCAGCAGAGTCCAAGTAACCTAAATAATTTACGTGATGT
TGAAAAAGTAGCTGTAGAGCCTTTAGCGATGCCCGAAGTATCAAAACAAAAGCCTGAAGT
GGTTACACAAAAGTCTGAAGTGTTGTTGAAAAAATCTGATGCACAAGATTTAATGAATCT
CCAACCAGTTGAAGATAAATACAGTGCTCTGAGAGTTCTTATCGAAGAATCTAATCCGAT
TCAATCATCTTCTGTTATAAATACCACCACGGAAAATAGTAATAATGATTTGTTGGATGA
TTTTGGAGATTTTGTGTCAGCAGAACAACCTGAGCCAGCTGCTAATTCATTACAAATCAC
CAGTTTAGATGATTCGATAGATTTATTTTCGGATTTTGAACAATTTTTGCCGAGTGCTAA
TGATAAATCGGAGATTTCTTTTGCTCAGGAGACTATTCAGGCTTTTGCACAATTGGAAAT
TACTGCTAGTCCGGAGAAGACGATTAATTTCCTGGAGGAAAAGTATGAGGTTACTATTGA
TCCAGAAAAAGTATTGCAAAAAGAAGATGCAATATCAATTAATAGTGTTGAATTGGGAAA
TAATACAGTTCTAACTCGTTCAAACTCAGTACCAAGTCTAGATCTCAAATCTTTCCTGCC
TGTTAATGAAGAGGATAAAGAAGCTGAAAATATGCACCAGTTAATTTACTGGGAATGGAA
GCAATACATGGAAAGTTGTGTCCTGCTTCTTCAAGTAGCGGCTAATATTTTTACAAACAT
AACCTCCGAATTAGTGCTCAAGGAAGTATTAAATTCTGCACAAGGTTACAATTTTCTTTG
CAATTTAGCGGAAGTAGCAGCTGTATGTCGACGTGTTAATTTTTCGCATAAAGAAATGGA
TATTAATATTATGGGTTTTGATGATTTATTAATGGAGATTGATAGGATTTGGGCTGAAAT
GGAACCATTTTATGCAAATATTCCGATCGTAACGGAATTGCCATCATGGCCGCAGCACCA
TAATGATGGCACAGCTTGTGCTTTGTGCTTGACAGTTGTTACCAGTGGTAAAGCTATTTA
CAATGATAATATTTATCACTTAACGTGCGCAAATTTGTGGCTTAATTGTGTAAATAATAA
TTTACCAGCTTTACGCTATATTTCGTTTAATCATCACCCAGTTACTGCTGGGGTTAGTCA
AATTTAAACTGAAATTTTATTTAAAGACTCAATTACAAGTAATTAACAAATAAATAAATA
AATTAAATAATTAATTAATTAAATTATTATATATTTAAAAATGGAAAATTATCAACTAGT
ATTTTTTAAAATGAAAAAATTAGCACTCGATTCCCTCCAAATTATTAATATATTAAATAA
ATTATAATTAATTATTTTACGC
>TOXOnig-OC_C3
CTTTTGACGTGGAACCCGTAGAACAAGTAAAAATAATCATAAAAATAATCCAATCTTGTA
TAAAAAAAATATATTGGGTATAATTTTTGGCTAAGGATTGTTACTGGCTGACGATTGCTG
ATGACCAAAGTTATAAAATCGTCATACCAACTAGTATACNNNNNNNNNNNNNTTATTTTT
TTTATCATTATTATTTTTCTTCATGAAAATAAGTAAAAATTTTTTAATAGTATTAATTTA
AGATTTAATTAATTAATTAATTGAGTGTTCAATTGAAAAATGGCCAGTCCACGAACACGT
CGAGTGTTAGGAGAATTAAAACCTCGAGATGAAAATAATAAATGTTTTGAATGTGAAGCA
CACAATCCCCAATGGGTCTCAGTAACATACGGGATTTGGATCTGTCTTGAGTGCTCAGGA
AAACACCGTAGTCTTGGTGTCCATCTTTCCTTTGTACGATCTGTATCAATGGACAAATGG
AAAGACTCAGAATTAGAAAAAATGAAAGTCGGTGGTAACAGACGAGCACGTGAATTCTTA
GAATCACAAAATGATTGGGATGATTCGATGCCCATTTCAAAAAAATACAATACTAAAGCT
GCTGCTCTTTATCGAGATAAAATCGCCACTCTAGCTCGTGGAGAATCTTGGAGCATAGAA
AAAGCCAATATCAAAGATTATACATCACCATCATATACAGACAATTCGTACAATCAGGAT
TACAATTCTTATCAACACCAGGACACATCATCCTATCAAAATTTAAATACAACTGCAATG
AAATCTCAAACGGAATCATTTTTCACTCGAATTCAAAATGAAAATGCCAATAGACCTGAA
AATCTTCCACCAAATAAAGGTGGCAAATACAGCGGATTTGGATATCAAATGGAACAACCA
CCTAAAAGTTCATCACAGGAATTCTTTGATACTGCTGTTTCTTCATTAGCTAATGGGTGG
TCGATTTTTTCATCATCGGCATCAAAAATAGCAACTAAAGCTACGGAAAATGCTATAAAA
ATTGGAGGAATTGCTACTCAAAAGGTNNNNNNNNNNNNNNNNAAGGTCGGAGATATGGGT
CGACGTGGATGGAATGATATTTCCGGCACTAATTTATCATCATCATCATCTTTCTCATCA
TCACATTCGCAATATCAGTACCATCAACCGAATGACCAATATCAAAATTCAGTAGATAGT
TATCAAAATAGTTATCAAAGTTCACATTCCAGTGAAAAGTCTTCCCTTGTCTCTAATTCA
AATACTAGAAGTGGATCTAGCAATTCACCAACCCAAGACTGGAATTGGGGAAATTCGAAA
CAAAATATTGAAAATTCAGAAATCAATTCCGTGTTACGTAAAAAAGAGAAGAAAATTAAA
GAATCAACTTTAATTGATTTTGATAGTAAAAATGATAATATTAATTGGAAAAGTAATACG
ACTAAAGCTGAAGAAGATGCATGGGAGATATTAAAAAATTAATAATCAATATGATTTAAT
TATTTATAATTAGATCAATTAATTAATAATCTATAAATAAAGTTGATGAATTGATTATTT
ATCTAAATAACTGAATTTAAAATTGTAATTAGGAAAAAAAAATATTATATTATTAATTCG
ATTAAAAAATTGTACATAATATTAAAAAATCAATTATCAATAAGTGATTAGTTATAAAAT
TAATTATTAATATTAAGAAAGTATGCATTTTAATTATTAAGTACATTTATAAACAAATAA
AGATATAAACATTATTAAGAATTTCTATCTTAATCCAATATTATTAATTTTAATTTAATT
ATAATTATTTTATTTTTAAATTTAATAATTTAAAAAAATTCTAGGAAGTTATGAACCAGA
TCCAAACCTGTCCCCTCAAGATCAAGTAATTCAAGAACTGAAGGTACTTGGAACAATGTC
GTGTCTAATAAACAACATATATTTAATTTTTTTCCCTGATATTATAATAATCTAGTCCTC
AATATTAAATTAAACCCTTTTTAATATTTTACAGCATGATCATGTTCACCGGAGATTAAT
TGATTACTTAATATT
>TOXOnig-OC_C4
CTTTCATATTATATAGAATTAGTAAAAATAACATAACATCTGTTAACTTGTATTATATGT
ATGTATAGCTGATGTTTTTTTAATATCAACCTGTTTTTTTAAATCTATTTTCGTAAAATA
CATTATNNTATGCATGTATTTTTTTTATACATGCGACCGTTTAATGAGTTGAATGTATAT
ATGTATGTATATATATATATATATCAGTGTGATTTCATAGATAAATTTTCAATCATTTAC
AAGTGTCAATTACTTTCAACTTTTTTGAAGAATTCATCGTTATTTTTATACATCATTGAT
GTCTGCTTCAGTTTCATAAAAACAAAGGAATCCTTGCATCACACGTGTATCATAATTTAT
TTTTATCTCCAACTCTATAATTGTTTAAAAAACAATCTAGAAATTTAAAAAGTTATCTAG
AATAATATAAAAATCTTATTTGAATTTTTAATATATAATATCTATTGACGTAAATACTTC
AATTTATTGATAGTTGATAAGAAAATGGCAGAATCATGTGAGAACTCAAACAATAGTAAT
AACTATGCTGGTACTTGTGTTGTTTGTTATAAAAATGTCGAAATTTATAGCATTGGGATG
TGTGAGCATCCAGTTTGCTATGAATGTAGTACCAGAATGAGAGTACTGTGTCAGCAAAAT
GAGTGTCCAATATGTCGTCAAGATATGCCAAAAGTTGTTTTCACAGAAGAAATAAAACCA
TTTCGTCATTTACGTAAGGGTAAATTGTTTGATGAACGTTATAATATATATTTCGACAGT
TTGGATATACAAGAGGAGTTTACGAAATTATTAGCTCATGTTTGTAACATTTGTGAGGAA
AAAGAAGTATTTGGTTCATTCAATAGTCTTAAAGATCATATGAGAAGAAAGCATGAATTG
CATTACTGTGATCTCTGTGTTGAAAATCTTAAGATATTTTCAAATGAACGTCGTTGTTAT
TCACGAGCAGATCTTGCTCAGCATCGCAGAAAAGGAGATGTTGATGATAAAAGCCACAAA
GGTCATCCACTTTGTGAATTTTGTGATTGTCGTTACATGGATAATGATGAATTATTCCGT
CATTTACGACGTGATCATTTATTCTGCCATTTTTGTGACGCTGATGGTTTACATCAGTAT
TACAGTTCATATGATGTCCTACGTGAACATTTTCGTCACGAGCATTATCTGTGTGAGGAA
GGTACTTGTTCTGAGGAACAATTTACAAGTGTATTCCGTACAGATATAGATTTAAAAGCA
CACAAAGCATCAGTGCACAGTAGACATCTGGGTAGAGCTGCTGCTAAACAGGTACGTACT
CTAGAATTGGAATTTGCATTCGCGCCTCGTGATAATCGTAATGGAAGAAGACCTGGGTCC
ATGACAGCTGGTTCATCATCACTATCTTCATTATCGAATAATAGAAATTACAATAACAAT
GACGGAGGAATAAGTTCCAGTTCAAGAGATACTAGAGATAATAGAGAGTCAAGAGATACT
CGAGAATCAGTTTTAGATAACGCTTTTTCATTGGATCCTGATTTTGTTACCAATCGTCAA
CCTGATGTACAAAGTACTGAAGAATTTCCATCATTGGGTAATTCATCAACTGTAATACCA
TCATTTCAGCCAATAAAAACTAAAGGCCGTGGAAATTTGACGATACGTAGTTCATTAAAA
GGTCCAGCTCTTGCGGTCAATGATCAAAATTTCCCGGCTCTTGGTCCTGAAATTTCTGCT
GGTAATAATACTGGTGCTAATAGTAGTTCTGGTACTGGTACCAGTGTTGGTAACAGTGTA
TCAAAGATGGTTAATTTAAGTGTATATAGCAATAAAACATCAACATCATCAACTAGTGGA
TTACAACGTCCACAAAGTGCTGCACCTAATGTGTCCATTCATGTTAATCATAATTCTAGC
AATGGTAGTATAACGACTAGAGTATCTGGACCAAATATAAAAATAAAACCAAGTCAATTA
TCAATGGACTCAAGAGATTTTCCAGCTTTAAGTCGTTCAACTGAATCTACAACAACTGCC
AGTGCACCGAATATAGGTCAATGGACTAAAGTTACTTGCACTAAAAATCCACCTACTGTA
TCTAGTTCACGTGGTAAAAAAGTAGCACCTGCACCATTGTTAAATAATACATCCTCACCG
CCACCACCAATTGAAGATTTTCCTAGTTTACCAAAATCAAATCGTGCTAAAAAACAATCT
TCTGCTACTGCTAGTGCTAGTGCTGCTGCTGTCATTTCATCGTCAACAGGTGGTACTTTT
TCATCAACATGGAATAAACAAATTGGTGGTGATAATACCGGTGTTGATTTAAGCACCGGT
GATGCGGCTAAAAATTCAAAAAAGAAAAAAAAGAAGAAAGTTAAACAGATAAATGGTAAT
GATAATGATTTACAATCAAGTTGTGCTCAAGCTTTATTAAATGCTTCTATTAATGACGAA
TTAAGAGTACAAAATGATAATAAACCGTCCCAGGTTGTTATTAATTCAAGTAATTTTAGT
AAAAATGATAAAACTAGTCGCAATGAGAATTCAAGTAAAAAAAAATTGGATAATAATAAT
AAAAATAATAATTCTAATTTAACTTTATTATCATCAGTATCATCATCTGGATTAACAAGT
AATGGACAAAATAATAGCAGTGATGTACCAAGAAAACGTTCTGAATTGAAAATTGATAAT
TTAAATAAAACAATAACACATGAATTAAAATCTAAAGAAGATTTTCCAGCATTAGAAAAA
AATAATGCAATGATTAAAGGATTGAGATCAAATCCACCACCTGGATTTGGTACAACAACT
CCACCACCACCAGGATTTGCCATTAAATTAGATAGTGAAATAGAACGTAATGATAATGGT
TTAACATTCACCAATAGTTCAGGCGAAAGTTATTCTATTTTACCAGACAAATCTAATACA
AACAAATTATTATTTAATTATTTACCACCACCGGATTTTCAAAAACGTAATCAAAATCTT
GTTGCTAAAATTAGCCAAGTATTAGAACACAAAGATTTGATTGATGAATTTCGTTATATA
AGTGGATTATTCCGTCAGGATTTATGCAGCGCTGATGATTATTATAAAAAATGCAGTGAT
ACTATGGGTATAAGTGAATTTGAATGTATTTTTCCTGAAATACTTGTACTTCTACCTGAC
ATTCACAAACAACGAGAATTATTTGATGTATATAAAAGAGAATTAGGTGGTAATATTCAG
TTGTTGGAAATTTGTTCAACTTGTGGACAAGTTGTTAAAGCAGGTGATGATGCTAAAATT
CATTATTCTAATCATACGTTAGATAGTCATTTTCCAGCGTTAGGTGGAGCAACCAGTGTA
CTCAATTCTAATAATTGGGCTAGAAAAAATACATGATGGTTTTTTTTTTTGTTATAATTT
TTCAATGGCCAATTCATTACAGACGTGTCTTTCTTCTTAAAAAATTTTGGGTTCAACTGA
ATGGAGACATAAAAGCGATCGATATTTTTATGTACTAATTTTTTAACATCTGTTAATATA
TAATCACATCTTTTTAAATATTTATTATTATGATTA
>TOXOnig-OC_C5
TTTTTTATTAAAAATAAAATTTATACATAAATAAAATGTATGAAGATAATAGCTATATAT
ATATAATTTTAATTTTTAAAATATCTATGTAATGTTTAAAAATTTTAACTTAATTTTATC
TCGATTTTTAATACTTATTTTAGAACAATAAAAAATAACTAATCAAAATTATTTCAATTT
TTTATATTAAAATTTATTTTACTATTTTGTAAAAGAACTGCATGCTTGACAAGAGCATTT
GATAGGTAAGAATATTGTTTTTTGCATTTTTGTTTTATCTTCACAAATTACATTGACGTT
AATTGGTTTCAAAGATCCAAAAGGTTGACAACATTTACATTCTCGTAATTGTTTTGAATA
TACAGGATCAAAGTACATCTGTGTTTCACATATTCCCTGACATTGAGCTAAATCTTCAAT
CATCTCTACATTTTTACATAACCCATGTTTTTTATCTTTAAATGAAATAATACCCAATGT
CTGATTTTTCTCAACCACTATAATGTTACAAATTCTTCGTAATGATTCATCAATAATTTG
ACCAGGAGGTTCCAATTTTCTTTCATCGCATATTTTACAACATCCATCTTTACTCATAAT
TATCGAAGAACATTTTGATACATCTGGACATTGTGGTTTATTGCTAATGACTATCAACTG
ATTATCGTAAGATTGACAGTGATACGTGATACATCTATCTTGAGAGTACCACGTGGAATT
TGGGTTATGCAATATTCCTTCATCAATACAATACATTTGTTTACATTCTCCACAACATGT
GCTATTTTTATTCTCAGATGGCTTATATTCATAACCTAATTTACATGATGTATCACATGA
TTGTTTAATTATTTTTTTCTGAAGAATGATAGACTCATTTACACATTTTATTTTCTCGCA
AGCGTCATCTGGATTTGATTGCCATTCTTGTCCTACATCATAGAACTTATTCTGATCTTT
ACAAGCTACTCTTTCAATTTTAGGACAGCATTGATCATCTACTGGTATATTTTTCAATTT
ATAATCATGAATATCAGGATGATCATGAATTCCAGGACATTGAATTACTGAACAACTAAA
TTTGGCAAGTCCTTCGATAGATTTTTCGCAGACACACTCTTCACAAAGGCTCTTTTGCCA
TTTTTCTCCGATTTTTGTCGCAAAAACTTCATCTGTATTTTTCTTTTTCAAAGTATAAAG
ACATTTATCTTGCGGTGGTTCACAACTATAAATGGGGCAACATGAATCAGAAGAATTGGA
GACTCTGGTACTGTAATATTTAGGACATTGTGGAGGTGACGGACAAGTTTCTACTTTACA
AATTAAAATATTTTTTGGACAACATCCGGTGTTATCAGTTATTTCAATGTAACCCGGTAA
AATTTTTTTTTTGGCTTCTGATGGCGATATTTTTGGTGAAGGACAATCTTTAGTTGGCAT
ACATTGACAAATAAATTTCTGACACCTATCAGTTCCATTGATTAATTTCATAACTTGTCC
GTAACCACAACTTGGCTGTTGAGGTTCTTCACAACGTACTTTTTCAGCTGGAGTAACACT
AGGTACACAAAGATATTTCGTACAACACTCTTCTTCATTAGTCGGAATTTTAACCGCCGA
ATAATTTTCCTGACACACAGTTTCCAACACCGGACATTCAGTTTTCTCGCAATTAACTAC
CTGATTTTTACATGAGCACATAGTACATTTATCTGGGTACCAAATATCGCCTTCAAGATG
TCCTTCATCATCACAAATAAAGCATTTTTTTTCAGGAATACATGTACCATTATGTAAAAC
TTGATTTTCCAGACAATAGCAACCTTCAACATAATCATGAGAACACTTACTCTTCTCTTC
ATCTCTTTCATTCAAACTTTCACAGGTTTTTGGACAACTGGATCCACAAGTTTGATAAAT
TAATGTCTCCGGGCATGAATACGGACAAAAATCATATGATCTCCAATTGATACATAAACG
AGCTTCCCGACATTTTCTCACATAAGCTTCTATATCTCCACAAACATTTCCTTTCAGACA
CAGAGTATCTTGACAAGCTTTGACAAAAGGACTTGGATCAATGACATTATGACATTGTCC
AAATACTTCAGCATTCACTAGTATTGAGCAAGAGTCATCTAAATCCGTTGATGAATAATT
ACACTTATTGATTGATTGACTAGCACATTTTTCTTCAGAAACTAAGCCCATCTGAGGGAT
TCCCGCAGCTAACCAACTCAACCCAAATTCATCAACATCACTAGTTAATTCACCATTAGA
TTTCTGATAACCATTTTCATTTACAATACTACAATCTCCACATAACCCTTCAATTGTACT
TCCAAAAATCCGTGATGAAATTTTAATGGTAAAATCGAAATTTTGCTGATAACTAATAAC
TTCTAATTGAATAGATGGTATCAAAAGTATTACGTCTGTGCCAGATTCAGTTAAACTCAT
CCAGGAATTTTGGTAAGGTAATTTAATTACTTCTGTATCGATGGTTACTACGAAAGATTT
TGAATCCAAATCTTGTTCAATTCTGATTTTATTATCTTTAAACAGAATCACCAAAGCCTT
GGTACAAATTCCTTTGTTACAAAGAACATTTTGCATGATTATGCGATACGTATGCTTATC
TTGTTTATTTTTGATAATATCTTGTGATAAAATGTAAGAGCAGTTATGAGTAAACGCGAA
ATTTCTTTTATTGAAGTCAATAAAGTTGGAGAATCCAATTTTGCTGCAAACGCAATCACG
GCATTTAGTTGGAGTAACACAATCTTCACCATTACGAATTGTTCCATCAGGACAGAAACA
TCCAGGATAACAAATACCTTCTGTTACTGGACATGGATCAATCTCTTGTAAATTATTGCA
ACTCATTTCACATTTACGATTAAAACAATTTTTATAAACTAACGGTGATTGGCAATTAAC
TGGACAGTTTTGTAAATTTCTCCATAATGATAAATCAATATGCTCATCAGCTGCTTGACA
TTCACTAGCGAATGACTCTAATGTACGACACCGACATTGTTCTAATGTCACATTTTCATT
CATACAATTACAGGTTGATTCAATACAACGTGATATATACTTATCTAATTGAATAACATT
ATTGCAAGCTGTAAATGATTTATCTTTAACTGCATTACAAATTTGTTGCGCTTTTTCTAG
TAGATCTTTAGGGCACATCTTATCATCACATTTTTGAGCACCATCTAATAACCAACTGTC
ACCAAAATCTTGGGAAGTTTTTGCTTGAGCACCGTTAGGTTTACGTCGGTCATTTTCTAC
ATTACTATCGTAATAACCACACATTCCATCGACGTGGTTCATTAATTTTGTGGTAATACT
GATTTTTATATTTGAGTTTTGATCCCAGAGTAACCAAAAACCGTATTTGTGGGAAACAAA
TTTGATGATATTACCAATACTAGTCACTTCAAAGGTTCCTTGATTTCCACGGAGATTTTT
TACTTGTTCAGGTTTGTAAACGTAATTATTCAAAAATACTGTCATGTTAGCATGCAATAT
AATCATATCATTATCAGTTACTATTTTTAAAGCTTGAGTGCACAATCTTTTTTTACATAA
TTTTTGAAGAATGATGTACCAGATATTTTCATACATTTCTCTGACAAGAATGTGATTACA
GATATCGTATTTATACTCCATATTGTCGAATGTATTAAATGATTGACCTGTGACATTACA
AATCACTTCCTGAGGAGGTGGAGGTTTACAAATAAAATTTGGACAAGCTGCTGAATCAAA
TAAACTCGTAGATTCATAGATAACTTTGTAAGTTGGAGGACATTTTACTTTGGGACATTT
AATTATTTTTTCGTGATTATTAGATACGATAATTTGTTGAATTGATGTACATAAAAATTT
CTGACATTCAAATTCATACGGTTTAAATCTACTCTTTACATTTAGTTGATTGTTTTTAAC
AGGAGGTTTAGATCTTGAAAACAAATCTCTATTTTTAATTTCGAATTTTTCATACTTATT
GAATGAAACGTTGACGATATTTTCAACAGAAGATTTATGGATTGGTATAAGCTTATAACC
TGGTGGACATGTTGGTGTTTCACAGTGTAATACAGTAACGGTTTCAGTTGTCGTGGTGAC
AGTTTGTACCACATGAGATTCAGAAACACTTGTAGTAATTTTACAATTAGTCTCATCATC
AGGACAATCTTTAACTCCATTACACCAATCAGTTTCTTTGATACAAATATTACTCGTAGG
ACAGAGTCTCATTCCTATTGGACAAGGTTTACAAACACATCCACATAATTCAGTAACAAC
TGATTGAAGATTCGGTTGGGAACAAGGCTCGCAAACTTTTTGTTCACATTCAGATACTCC
ATTCATTGCACACATGCATTTTTGACAATTATTCGTTTCAAAAGTAACTCCTACGGGATA
AGGAATATTATTTACTACACATGGACATTGTTGTCTTTCTCCACAAGTGACACCAGTCCA
CCACAATGGTTGTTGACATTTACAATCATTTTCGGTTAGATCTTCAAAGATTCCTGGACA
GGTATTGCAATTTGGCTTGTTTATCCCTTGATCTGATTGCGGTATTTCAGGTGTTTCAAT
TTCAGGATATGGAATAAAACATCCATGAACTTCAGCTTTAAGTCCGACATGTTCATGCCA
CTTGATTGGTTGAATTCTTAAATATCTCGCATGAATAGGTTTATCGAAATAATTAATTTT
GGTACTTTTATCATCATAATTTCCTAAAAATATTTTTTCATTACCAAGAGAATCCACAAT
TGGATTACGACACTGATCATCTTGACCATAAAATATTTTATAGGCACTTGTCCAGATATT
ATTATCTCCTTTGGTTTCAATGCCGGTCAAATTAATGTTTTGAAGGAAATCAAATTGAAT
ATATTGTTGAGGATTGTCTAATAATGGACGCCATATACCAGGAGATGATAATTTAATATT
CGGATAGAGATTATCTAGAGTAGATGATGCTGTTATTTGCTGTTCGTTCATCACTCCGTT
ATCTAAGCCCATGAGATCATCACAAACTGCTTTGTTTATAACTTCTTCATGAATAGTAGG
TTTTTTAGCTGCACCGGTATCAGATATTGTAGATTCAGCTGTATCTAAGTGATCACCACA
ACCTAGTAAATCAAATTTAACAGCTATTCCACGATGCCACGTTTGAGGATTTATCAAAAC
AATTTTAGCTTCAATCGGTTCTACGAAAAATTGTTTAACTGGCACTAATGAATCAATTGT
ACCTCGAAATATCTGTGGTTTTTTATGTAAATTATCTAATATATAAGAAAATGTTTGACC
ATTCTGCGAAAATAGAATTTTAAAACTTGTGATATATTTTTCTTCTGTATGAGATCCTTG
TAAAATTATTCCGTAAATTGATTCCAGTCGTGGTAATTTGATTTCAATCCATTGTTCAGT
ATCTATGTACTTTGGTTGCCAATTTTTCGATGAATTATTTATATCTGAAGTAATTAATTT
AGCATATTCAGGCTTATGATCAGAATCTAATATACTACTAGCATTAAATGTTATTTCATC
ATTATTGTAAATATCGAATATGCTTTTATAATTTTTTTTGATACATGGTTTAGCCGGTGA
TGCTGTATTGGTAATAATAATAACATGTTTATTAATAGTTAATACATTATAATCTTCTGT
AATTATTTGGTTAACAACTTTTTTGTTAACATTAATTGAACTAATTTCTGTTAAACAAGC
AGATTTATCGCAAGTATAGAAGTTACTCAAACATTGACAAATTTCACATTCAGATTCTTT
AAAAATGGCACCAGGTTTGATAAGATTTCCAGTATGGGATACACAAGGACAATCAGTTAT
ATCAACACAAGTATAAAGGTCCCGCCAATATTTGTGAGACGGACAAATGCTCTGATCTTT
TACGCAACCAGGAACACAATCATTGTTTACAGTACAATTATTCTGTTGAACTAAACCACG
ATAATAATAATGACAAGTTCTGCTGCATTGAACAGCACATTCTTCCCAACGTTCGCCTTC
ATTACAACGGCGACTAGAGTTACTTGTACTGGTAGTAGTTGTAATTGTTGTAGTAGTGGT
GAGAATTTCTTTAGAACTAGAAACAACAGTTTTACTGCATTCAGGTCGAATGAGATTAAC
AATAGCAGCCCAGTCACAGATTTTAGCCTTTGGATTAAATAATGTACCAGATCCACAAAT
TTTCTCATACCACTCCAAGCCATGGAGTCCTGGAGCACAGTGATAAAATATTTGACAATT
AGTGGGATGTGGCTGATAGTCATCATTTTTAATACATGAACCAGAATATATTTTAGTGAC
TTGAGTAATAGTTTTAACTTCAGTAATCGATGAGGATGCTTTAGATGTTTCTGATTCCGG
TTTATTTTCTAAAACTACATAAGAAACCGGGTTAACAGAACAAGGTACTCCGTTGCATAC
AATTTTACCTCGGCTACAGAAACACGTTTGACAATCATCCCCACCGACTTGATCACCTTC
ATAGTAAAGTATTCCATTGATAGTTAAACATAGAGGTTTGCATGTAGTTCTCGGTACGCA
TTCAAGAAGACTGTTATTTTTGTAAACGTGGCCTTCTGGGCACGGTTTGGGCATACAGCC
TTCAACACAAGTGTCTTGAATACAAAGATGTGAGCCATCAATAAAAGTTGCTAGATTATC
GCAGGTTTCATGAGGACAAGTTGGTACACACGGTGAATAACTGTAAGCTTCATCACATTG
CATATCGCATAATCCCGGACATCGCCATTTTATTGGAATTCCTCGATGATTACATTCGTG
AGCATAGAATGATAATGCTGTACACAGACAGTGACAATCATCACCTTGGATACATCCACA
TGTATCAAAGATACACTGTTGATAATATATATCAGGATCGAGTTCAGCATGACAGGCTGC
AAATACAGAACTTTTTATAATACCACATTTTTCAATTGACCAGATTTTACGTTCAGGATG
TTTAGCACATGTATCGATAATGTCTTTTGGTTCAGAACAGTAGTTATCCTTTTTCCAAGA
ATCTCCAAAAAGACGTGCTGAAGCTTCCGGAATACCACCAGATGGAGTTTTAAAATCATC
TTCAGCATTGTTATTGTAATCACCACAGAGTCCTCTGGTATGACCTTTCCATTTAGGATT
CAATTTTACGTACACCCGGGTACCCTGATCCCACTGTAATACTAAACCTAAATCAGGAAC
ATCTAAGAAAACAAATAACCCAGATCTTCTTATTGCTAATCGTTTAAATAAATTATTCGG
CAACGATTTGCCTTGGGCCAATGTAATGCTTTCTTGATTACTACCTTTTCCAATGGTTAA
AGTAACAGATTTAGAGCAAGAAACTTCAGTATTACCACAGGGTACATTTTGAATTGATAT
ATCAAAAGCTTCATCATCATTAAAGCTACCTTTGGCTAGTACGTAATCACAAGAGCCCTG
AAAATCGTAAAGCTTGTCATCAAATGTTTTATAATGAGAATCACCCCATACTGAGCATAT
TCCTGGACAAATATGAGTAGTACAATTCCATTTTCCATTAGAACATTTGCAAGTATTGCA
GTCCTCTTGTATAACATACTTATCAGTGTAGCTTTTTCCACCATGATAACACGGACATTT
TGTTTTTTCTACACAGGTATTACTAAAAGTATCCAAAACATAATCTTCTTTGCATACACA
ACCAGGATGACAGACAGCTGAGCTTTGATCAAGATAATCATGCATATTATAACAAGTTTT
GGGCTCAGGGGGTTCACAAGTTGTCATTTCGAAATTATTTTTGGCATCGCAAATGATTTT
TAAACTATTTGCTACTGGGTATTTTAAAATATCTTCCGGTGTCGCTAGATTACAAGTCCA
GGTTCCACTGGCACATGTACACAATTCCTTACTGAAATTTCCTGATTCACGAATTTCACG
GTATCCTGCATTGTATTCAATTTCATTATACTTGCATGGACATTGTCCAATTGGTATGCA
TTCACCATTTGCATCTAAAGTTTGTCCTTTTGGACAATTACATCCTTCTACACACTCTTC
ATCACAATCAGGATTAAATATTATATCTTTACATGATCTTGAACAACTACTTCCACAAAT
TTGATACTCTTGGCCGCCTGGACAATGTAAATTAAATTCTTTCATCAATTTCCTCCATAA
AATATGGACACCAGCCAAAGCACATTCTTTTGCGTATGATGAAAAAATAGGACTCAAACA
GTGTTTGATATCTCCAGCACAAGCACACATATCGTATTTACAGTCATCGTAATATGGCTG
TGGATCAACATACCAATTACACTTGGAAAAAATTTCATCACGTAATTTAGAACAATATTT
TTCAGCATCGTGAATTCTTTCAGGATTTATATCGCATGGATGTGGCGATTCTTTCATAGC
TATGTCAGCACACTCTTTATCTGTCTTCCATTTATTAGCAAATGCCGCATCAGATTGTTC
AATATCTCCAACTGGTGTTAAGAAATCGTCTTTTTGGTTAAAATTAAATGTACCGCAAAG
ACCTTTAGTTTTATCGTAAAATGAGGATGGTGCTTTAACATAAACACGCGATATTCCATC
CCACCATACTTGTAAGCCATTTTCCATGTCAACAACTATAAATAAATTACTTGCGTAACG
AATTTTAGCTCCTGCTGATTGGATTGGTAATTCAGTTACATCTTCACCGTTAATTAAAAT
TTGAAAATTTTGTTTTAATTTAATGATAATATTTGCGATACGAATTGTAACAGATTTTGT
ACATGATGGTTTTTCGTAAGTTGATGATGTTGAAATTCCTAAGCTCTGTGAAATAGAACC
AGAACATAAAACATTTTGGGTCTCGATACTATAATCATCTCCTTTTACGAGATAATAATT
ACATTTACCCATAAAATCATAATTTTTACCATCAAAGGTAGTATAGTGGGGATCGCCAAT
CACGGCACATCTTGCGCTACAAAGAATTTCTGTACAAATCCATTTACCAGCAGAACATGT
ACAAGTATTACAATCATTTGGAACTGATTCACCTGGTTTAAATAATTTCCCGCGAAAAGT
ACAAGGACATTCTTCTCTAGTTACACATTTGTCTTCATGTAATACTGTATTATCAGCACA
AAAGCAACCTTCTTCGCAATTAACGTCATCTAGAGATTTTGTTAAGAGATCTACACTACA
TGTTGATTGAGATTTTGGTCCACAAGATTTGTATACTTTGTTATCTGGACAATCCATTGG
ACATGTATCTTTGGTTCGCCAATCAAGTGACTTAATTATACCATCATGGAAACATTGTCG
TACATAAATATTCATTGTATTACAAGCACATTTTTTCCTATCAGTTAATTTACAAGCACA
ATAATCCCATTCACAATTTTTTTGTAAAACAGCTAAATCGATAACTTCTGAACAAATTTT
AAATTTCTTATCGGAAAATAATTTAGCACAGAAATTTTTCGCATCTTGAGTAAAATTTTT
AGCACTTTCACAAGCATGTTCAACACTAATATCTTCATCGCAAGTTTCCCCAAGACTTAG
TGCTTTCCAAGCAGAAGCTAAAGTAGCAATATTTTTGGGATGACTATTGTCTCTGGCAGT
TTTATCATCAGTAATATCACCATTCATACGTCCACATAGACCTGCTGTCTTGTCCCACAA
TGATTCTGATAATTTAATTTGTATGAAAAGATAACCATCCCATTTGATATTAACTCCAAT
TGAATTTAAAAATACTAGAACGAAATGCGATGACTTTTCTACTTGAATTCCAGACAATTG
CGCAGGAATTGGTAAAATTTTATCCATATTTTTCAAAGTTGGGATTCCTTTATCATTCAA
TGTTAATTCATATTTTTTGTCAGCTAAGAAAATATTTATAATACGATGACAAATTTCTTT
GGATAAAGAATGACAACCAGGACTGTTTTTTACTGTTATAGTAAACGTTTCAAATTCAAT
ATCTTGAATTAGAGAATGGGCACAATTACTTTGAAAACTATAAATTGCTCCGTCGAATGT
TTTGTAGTGAACTCCACCCCACGTAAAACAGGTTTTTGATTCAGGATTTATTTTTCCAGT
ATTGGATTTAAGTACTTGGTTATTTAATAGAAAATTGTTGCTGTAATGATTGTTATCAGA
TAATTCTAAAGCACCACCATATTGATTAGTAGATAAAAAATTAGAATTAATTCCATATTG
TCCATCGGTATTGTAATTTGAAATCATTGAATTTGACTGACTTTGATAAAGACTATCAGA
CATATAACCTAGATCACTGACACGTGATCCTCCAAATATAGTTTTTGTTCCACTTAATCC
TCCACTAGATACACTATTTTGAAAATTAACACCAGAATTTGAATATGAATCAATTGTGGT
GGAATAACTTTTAAAATTATTAGATGTGATAGTTTGTATATTTGAATCGTAATTACACTC
AGGTATTGGTTGAGGTTCAAATATTCCTTTACTGTAATAGCAAACATATTCTTTTGCTGA
TGGAGATGAAAATTCAATTGAATCGGGACAACTCAAAATGCAAGACATCATATCAGAATT
TCCTTTGCATTTACGATTTCCATTGAAAGCTAATTTTTTTGTATTACATACATCCTCAGA
ATACTGGCATTGAGGACCACGAAACGTTGCAGGACATTCACAAACATCAAGATCGAGACA
AATTCCGCCATTTTGACAAGGTGGTGTACAAGAAGGTTTGCAATTTGGAATTGAAACCCA
TTCAGATTTTTCAGGGATCCAAACTCCGTTTTTGCATAATAAATATGCAATTGATGACCC
ATCAGGAAAAAGGAAACCGTTCATGCAAGAAATAGTACATTTTTTTGAATTAGAATTACA
TGATGTCTTTGCATTGACAACTGATGGAGGCAAATCGAGACATACTGAATCTTCAAACTG
ACACTGTGGACCATTAAACCCTGCTGGACATTGACATTGATGGGGAAGAAAACAAATTCC
ACCATTTTGACATTCAGGAGAACAAATTGGTTCACAATCTGGTACAACAGTCGAATGTAT
TCCAGCAATTTTCCACACACCTTTATAACAATTTATTTGTATTTGCGTTACACCATCAGG
AAACTGATAATTCAAATTACAATATGCATTACAACTGGTACTTGAGCATTTAATCTGCCC
ATTAATAGGAGATGATGGATAATTACTGCATCCTTTATAATCATTTTGTTGATGGGTAAA
TGTAGTTGATAAATAGCTACTTTTGTATGGACCATAGCTTTCTCCATTCATTTCAGAATT
ATAACCTCTACCGCTAGATTCATATTTATAACTTTCACTATTTGATCTAGAACTGTAACT
TCCAGTATNNNNNNNNTAATTCCATCGCTATAACTGGTCCTTTTTATTGCTCCAGATTGA
AAGTAACTAGGATAACTTTTTTTCACTCGATTACCATTGATATGTGTTATAATAATAACT
ATAATAATGTTATGCAATAATTGAACATGAAAATGCATTTTTTAATCATTGGAATAAAAT
AGTTATATATAAATTATTGTATGACTAATAATTATATTATTTTCTAGTTTAATTTTAC
>TOXOnig-OC_C6
GTAAAAAAGATGGAATAATTACTTTACATAAAATTAATTATTCGGCATTTAAACACGTGA
AATGATAAAATAAAATTAAAATTCGTTAAATTAATTCACATGTTTTTTAATTATTTGAAA
ATTATATATTTTTATTGGTGGAAAAGTTTAAGTTTTAATTATTGAAATATATATACTTGA
GAAAAGTATGACAGTTTATCACGACGAAGTTGAAATTGAAGATTTTGAATACGACGAAGA
CGAGGATATTTATACGTATCCATGTCCATGTGGAGATCGATTTGAAATAAGTAGAGAGAA
TTTATTTGCTGATGAAGTAGAAGCTACTTGTAATTCGTGTTCTCTTGTTGTAAAAGTGAT
TTACGATAAAGAAACGTTGCTAGAAAAGTTAGAGGAGATTGAGGTTAAAGGCCGAAAGCA
ATCAGTCAAGGTTATTGCTTGATTAAGTACAGTGATTAAATATTGTAGGTGAATTATTTA
TAATAATAAAATGGGTGGAAGAGGACGTGGTAGAGGTCGAGGTAAATCAACAATAACAAT
AAATGACCAAGCTGGTCTGAATACAAAAGATGCATTACCAAAAATAATAACTCAACCACC
ACCTGTGTATCCACCACTAGAATACAAAGCACCAGAACCACAAATTAGTACTGAATTGTC
ATATTTATTAGAATTAAAACGTGACATAGCGGAAAGTTTTCACGAATCGATAAATAATGT
CCAACTGAACTCAGTTAATGAGGATGTCAAGATATTTTCAGATTTGTATGCTGAAATAAT
GAAAAATAAAGTAAGGTATGATGAACATGTTGATTGGAACACCATGCCGCATGAATTAAA
GCCAGCGAAGGGCAAAAAAAGAAAATCAAACGATCCTCAGAGTAATACTAAGAAGAAAGA
AGTTGAAATTGAGAAAAAATTGGAAAAATTAGAGGAGGAAGAGGCTAAGAATGAGAGTGA
GGTTGAAGAAGAGGAAACTAAAAGTGATGAGGAAGAGGAAAAAGAGGGTGAGGAAGATGT
TGAAGATGAGGAAATGGATGAAGGTACTGATTATGTAAATAATTATTTTGATAATGGCGA
AGGATACGATGATGAAGAGGACAATCTTGATGATGGTCCTATTTACTGATCTATTTATTG
ATTAAAAATAAATAAAATATTCACTGATGTATAATAATTTTGTATTATATAATTATATAA
TCTTGAATAAAGATTGGAAAATAAATGAATGAATATTAAAAAGGACATTTCACTAATTAA
TTGTCAATTAATTAATCAATTGAATTATTATTTCGAGTCACAGGAAGCGTCGGCGTGTTT
TTAT
>TOXOnig-OC_C7
AAAATTTTTTTTTTAAATATAAACGATAAAGAAAAAAATTACCAATTAATAGATCGGTAT
ATAATTTATATTGTTTTTATTTAAATTACCTATAGAGCTAGAATTTACAAGTTAAATAGA
TCACTAGCAATGATCCTAAATATATTTTTATAATTAATTAATCAAATAAAAAAATTTATC
GATCAATTTCTCCAAATACAACATCCAGGGTACCAATGATAGCAACGATATCAGCTAGAA
AATGTTTGGGTCCCATATGTTGAAGAGCAGCTAAATGAGCAAAACCTGGTGCTTTGATTT
TGCAACGGTATGGTTTACTACTACCGTCACTCACTAGGTAGACTCCAAATTCACCTTTAG
GTGCTTCAATTGCTGTGTAAGTTGCACCAGGTGGTACTTGGAATCCCTGGCTGAACAATT
TAAAGTGATGAATCAATGCTTCCATACTTGTTTTCATTTCTTGACGACTTGGTGGTACTA
TTTTGTGATCATCAACTTTTATTTCTCCTGCTGGCATTTGATTCAAACATTGCTCAATTA
TACGCAATGATTGACGCATTTCTTCAATACGACACAAGTATCTGTCATAACAATCACCAC
TGATTCCAATAGGAACATCAAAATCAACCAAATCATAAGCATCATAAGGCTGAGTTTTTC
TGATATCCCATTTATACCCTGAACCACGTAACATAACCCCACTGAATCCCCAATCCAAAG
CCTGTTGAGCAGTAACAACTCCAATACCCATAGTACGATCCTTCCAAATGGGATTTCCTG
ACAATAAATCTTCAATTTGATCAATTTGATTACCATACTGCGAAGCCCATTGATGAATAT
CATCCATGATACCCAATGGCAGATCTAGAGATACTCCACCAGGACGAACGTAAGCAGCGT
GCATACGAGCACCACTGACACGTTCATAAAACTCCATGAGCTTTTCTCGTTCCTCGAATA
GCCAGAAAAATGGCGTCAAAGCTCCACAATCCAGTGCATGAGTTCCAATACCCATAATAT
GATTAAGGATACGAGTTATTTCGCCAAAGAGCGTTCTGATGTACTTAGCTCTCAATGGAA
CCTCAATGTTCAGTAGTTTTTCAATAGCTAGTGAAAAACATTGTTCATTGCACATCATGG
ATACATAATCCAATCGATCAAAGTATGGCAATGCCTGCATATATGTTTTATATTCAATTA
ATTTTTCTGTTCCACGATGGAGTAATCCAATATGTGGATCAGCTGATTTAACAATCTCTC
CTTCCAATTCCAAAACCAAACGTAATACTCCATGAGCTGCTGGATGTTGAGGTCCAAAAT
TAACTCTTGTGTTTCTAATAGTTCTTTCTACTACGGTTGGTAGAGTTGGTGGAGTATATT
CCCATTTAACACCATCAGCAGGATATAATACTGGACCACGATATTGCCTTAACCATTCTT
CATCAGGATACCACGCATGAGCATTTTTCTTTTGGTTTAAAGCTGGCAGACAATTGGTGT
TTTGTAGTAAAATCTTGCCATCGTTGACAAATAAACCTGATTTTTTTACAACAGTCCTTA
ATACATTTGTCGCCATCTTTAAACCA
>TOXOnig-OC_C8
CACTCCACATTCATTTTTACACATATATAAATGCTATTTAAACATCTATGTAGACATATG
TGTGCTCATATTAGTACGTAAACATACGAACATCACAAAACAAAAGAATACATCAGCCAG
AGCCAGGCCAGAGGTGTTTTGTTGAGTCTAACTCGGCAAAGTGCCGCGAACCACAGCATA
TCGAGTTGATTCCTTCAGCTAAGTAGTCGATGGGGTGATAACACAGTCTTTATCTGAATA
CATTGTGTCACATATNNNNNNNNNNNNNNNNNNNNNNNNNNNNNNACATATATATATACA
TTTATATACACCTAGAGTGTATGTATATACATTAATATCATCGTGTATATAGTGCTTTAT
CCAGCAGGTCAGGACAAGGACCGCTTAATTGCGCTGTGTTCGAATACATCAACCAAGTAA
AGCAAGAGAGTAGAGTGGGTCGATGGCGTTAAATGGTGGTCGGGGGTTGTTCCTAAAACT
AGTGCACATTACTGTGTTTTAATAAATACGTAGTATTATTTATTTAATTATTAATCAATC
TCATTGATTGCAAGTGTGAACGCGAATTAAACGTAGGGTTAATACAGTTCATAATTATTT
ATTTATTTATTTATTAGTTGATATTATTTCAAATTCATATCGAATTTTTGCGATGGCTCT
ACTGACTGATAAATCGATTAATAAATGTTTGTAGTAATTATTATTTAAAATCTAGTAATT
ATAATTATCGAGGGTAATTCTAGTATTATTGTAAAATACATATATTTATATGTATGTGTA
TATATTTAATAAATAAATAGTGGTATAAATAAATAAATAAGTAAATAGTAAGAATAACGC
GGCGTCATGGATATCAATGTCGGAGATCGAGATTGCAGCGCTCTAGGTGGACTTTTTCAC
CAGATTATTACGGATATGAAGAATGGAGCACCGCTGTGGGATGACCTCATCTCCAAAGCA
ACGAAGCTTCATGCTTGTCTCAAAGCCGCGATCCTGGCAGTCTCTGCTTACTTGGAAGCA
TTCCAGAAGATAGCTGATGCAGCAACTAGTGCTCGAGGAGCTACGAAAGAAATTGGTACA
GCGCTTACGAGGATATGCTTGAGACACAAAGCAGTGGAGACTAGAATGAAATCATTCACC
TGCGCAATAATGGACCGTCTGGTGATGCCGCTGCAAGAAAAACTAGAAGACTGGAAAAAA
GCTCTGATAAATTTGGACAAAGAGCACGCAAAAGAGTACAAAAAAGCCAAGGCTGAATTA
AAAAAGCAACGTTCATCAGCAGTGGACACTTTAAGATTAAAAAAGAAAACCAGAAAGGGA
ATAATATCAGCAAATCATGGAGCAAGTGTTGGTGATTCGTTTCAAGGTNNAGGTGTGCAA
GAAAAACGCATTAGCCTTGAAGAAACTGAACGTAAAGCAGTTCGTGCTGCATTACTTGAA
GAACGCGGACGATACTGTCATCTTGCTAGATTGCTCAAACCAGTATTAGACGAGGAAATA
GCAATGCTGATGGAATTAACTCATCTTCAGGAAGTGTCTGAGCAATTGGAACGCCACACA
ATGGCCCCATATGATCTGCCAGCTGCTTGTGAGCAGATAATAATAGATATGAAGGAACGT
GGTGATCCTTCATCCCAGCAATGGGCTTTGCATCATCATTTAGCATCAACCACACCACCT
TCAAGTCCATCGTTGTCATTGGGCTCCAGGAAAAGCTCCATGTGCTCGATCAGCTCACTG
ACCAGCAGCGGAAGCAGCGGTTCTTGTAAGAATCATCCAAGTCCTGCTTGTGCTCATCCA
TGGCACAGATCATTCTCTCAGCCTCTAGGAGCACACGCCACCAACTTCTCGATCATCCCG
GACACTGGTGGAGGTGGTAATATGACTAAAACACTTATGCTGAGACGGCACTTGTCAACC
GGAAGCTCACGTGACTCTGGTTTCACATCCCAAGACACATTAAACAGACAACTTATCATT
GAACACCAGGTATCAAGTGTGTCTTCCCAAAGTAACGCAAGTGCTCCGAATGCCAGTAAT
ACCAGCACTTCAAGTACTAATCCTCAGCAGCGGCCGCTCTCGAATGCCACATGGCCCAAT
CTCCAAGAAACAGCTGCTGGTTTTGATAGACAGACCACTGGTAAAGGTCAATCATCCAAT
GAACGTCCTCACACAATCTCATCAGCTTATGAAAAAGGTGGACATCAAAGACCTGCTCTC
AGTGTCTATACATTCCAAGCACCTGATTCTTCAGGTTGTCACAGTCAACCAGCTTCACCT
GTTTCCGCTACAACTGCCGCGACTTTGAACCCACAGACTCTGAGAGTTAAAAATAATTCT
GGTAAATCTTCTAATGGTTTGCGACCTCCGATTCCTAATAGATGTTCAAGTTTGGAACGC
TCGACTTCCACTTCGAGGGTCAGTGATGAAAACGGCTCTGGAGTTGGCAATCAACGTGGT
GGTAAACCAAAATTACCGCTGCCAGCTCATTTAGCTAAAGAATTATTGGGGAATCAGCTG
GTGACACAGCCGATGTACGTGAACATGCATGAGCTGGCTAATCTTGCTGCTAATCGTGCT
CAAGAAATGCAAGTTCCTACTGCCCGAAATATAGCTTCTAATACTTCAAGTTCTAATACT
ATTGAGAAGACTGAATCATCAATAACAACTCCACCATCATCAAAAGAAGACAATACAACT
CATCCACCAGCAAACGAACCAATTGCCCTGGACATCAGCGCAACTTGCACTCTACCACGT
CGTGGATCTCTTCAGCAACCCAAACCCGCACCACCAACCCGAAGAACCTCAACAATAATA
ACTTCTAGCACCAGTATTAATACTGTCGGCATTTCCATCGACAACAAAACCAACAACTGC
AACAGCAGCAGCAGCAACTTGTTACAAATAACAGGATCAACTGGACCAATAGTAAATGCG
GACGATGATCAACATCATGCAGAAAATGTAGTACAGATAAATAATCCAACAGATGAGACT
GAAAATCTTCCACCGCCACCTGCATTCTTACTGGAGGGCAATTCACCTACTGCCAATCTC
TCTCCACCACCCCAAAGATCAATATCCGTGTCAGAGACAGTTCGAACTCTTACTGAGTTA
CGTCATACGCCTGCAAGCCCTTCATTCATGCGGAAACTAATGACTCAACAGCAGCAGCAG
CCACAGCAGGCACAAATAACTACTACCAATACACGTGTCACTCGTGGAGCTGTCTCATCC
AATAATACAATCACTGAACATTCCAATTTATCACGGCGTGTGTCAACGTCCAGCATTGAA
TCATCATCATCAGGACACAGCTCTAGCACCAGTGTCCAGCAGAATTTAATCAGCGTTTTG
AGCTCTAAATTCACGAGCAATGCCTCGGTGAATTCAACAATTGGTGATTGCAGTCCCAAA
TTGATGCGTAAACATATCACTACAAGTAATGTTTCTACTTTTGTTACTTCGGATCATCAT
CAGCAGCAGCAGCAACAGCAGCAGCTACAGGTTAGTTCTAACACTTCAACTACTCCACGA
CGTACTAGTGTAGGATTTTTGGAGACTTTAAATGCTAAGCTGGCAGCTCAGAAGCAACAG
CAGACTCGCCTGCAGCAGAATCAGCAACAACAGCAGCAGCAGCATCAGCAACAACAGCAG
CAGCATCACCAATTACAGCCACCTCAAGTACAAAGTCAACTGGTCAAGGTGAATATTTCA
TCAACTACCAGCAGATCTGCTAGTGTTCGTCGTATCATGGCTAATAGAGTTCCTATTATT
GATCCACTTCAAGTCAGAGATTCTTTGATGGATCAAATTAGACGTGGTACATCACTTCGT
AAAACCAGTGGCACCATTAATGATCGTTCTGCTCCACAAATTTATTAAAAGAATGATGAT
GATTATTATTATTATTGATAATAATATTAATTATTACTATTATTATTATTTTAATTAGCA
TCTTTGAAATTGATAATTGCTTTTCAATTCAGTTGAACTTTTCCATTTTTATTCCGAGTA
CTAAATATAATTATAATAATAATATTTATTTTATTACTTTTTTAATCGATAATTAATTAA
TAATTGATCATTATTATTGGTATTATTAT
>TOXOnig-OC_C9
CAAAAAAGAGGGGAAGGATCCATGTCAGGTATAAATTTGAAAAATTTTGTTACAAAAAAT
ATTTGGAGTTGTGATTTTGTCTTGTGCGTTTACCAGTGAAAAAAAAAATTTTTAGAGTAA
TATTTTTGCTGCCAGTATTTATTTGTAATAATCAACATGTATCTCATATATGCTCAACTT
TTGCTCGCAATTATGGTGACTTCTTCACCTTCTCAACGAACTAAAATCATTGAAGTAACT
GATCTATATAAACAGAATGGCGAGCCAAAGGATAAAATGCCAGATCCATTTAATTTAAAT
GATAGTCCAACTGATATTCACGACTTGTATGAAATCAAAAAGGACATCACTTATCCAAAT
GCAAGAAACCGGAGGAGTATGACCGATTTACCTGCTCTTTATCAACAAAATGACAATCCA
CGGAATGAAATGCCAAATCCGTTTGATTTAACTGATGTTAGCAACTTATATGATATCAAA
AATGACATCATTTATCCAAATGCAAGAAAAAATACCAGAGGCACTGAAAAAATGATAAAT
TCCGAGGAAGAAGAATCCAAAACTCCAAAAACTGAAACAACAACTTCATCTCCAGATTCA
GAAAGTACAATTGACTTTAAAACTAAAATGAAACGCTTAAATATAATTCGTTTTCGACAA
TTAGAACAAGAAAATCAAAAATTGGAAGACCATTACAGACGAAAGACTCAAAGTCCTGTT
TATGAAATGAGAAAATTATTTGTTCCAATTAGCGGTAATTTGGAGTTTATTAACCATAAA
GCTCCTCGTTCACAAATTAGGAATAAAAGAAGTAGTATTGAAAGATATGGAACATTCAAT
GGCCGGAATCAAGTCTACAGTCCAGAGATATTGGAAATACAGGATGGAGTTCAGAGTTTC
GTTAAATTAAATGATGATGATAATGTTGACAATTTTAATTACGTTAAGAGTAAAGTTAAT
CGTTCGACGAAGAAAGATAAAAAAAATAAGAGAAATGTTAATATAATGGAAATCAATTTT
TAAAAATGAATTTATGATTAATTTATGACATTTTTTTTTTTTATTTTGTAAATTTAATGA
CTAATTATTAAAATTTATAAACTGTAATTGACAATCAAATGAATAATTAACAATTAAATC
AATAGTTAATAATTACAATGTTAATTTTTACAGAAATTGTTTATGATCCTCTTAATTTAA
TAATTAAAAAGTAAATTAAAAAATCAATAATAAATAATTGAATTAATAAAAATTAAAGTA
ATAGTAGTAATAGTAGTAG
>TOXOnig-OC_C10
AGGATTACATAAGTTAACATTTTAGATTATTAATTATTATACCGTAAAAGGGAATTAAAA
TTAAAATAAATGAAAAATGTTAACTTATGTAATCCTATGTACTGATTAACGATGGCTACA
TTCCAGCATGACCAGACTTTGGTCGACTGGAGCTAACAGACAAATAACGCTCCTTCGAGA
GTTTATATCCCGTACTTTAATTTATTTTTTTAGTATTTCTTATCATTATCAATATCATCA
TTTAATAATAATTATAATAGTAATAATAATAATAATAATAATAATAATAATAATAATAAT
AATAATAATAAAAGTAATAATAAAAATAATAATTATCATTCAATAATCAATCTTTCACAT
CACTATTTGTTTAAATGATAACACCCCTAATTCTCTAGCTATATAATCTATATAAAATAT
TGTTAGTTGTAACTAAAAACATTTTTTTTTCTTTTTTTTTTTGGGTCTAGCTGGAATGCG
GCCCTTATTTTACATTCTTTCACATTCTTACAATCATTTCCATTATTTCTTATTTAATTA
ATTTTTAATATTTAATTAATTAATTAATTAATTTAATTTTGTATTTTACGTCCTTTATCC
TTATGTACTTCAATCATTTACTTTTAATATTTAAATTCAATTTATTAATTAATATTGTTA
TTTATACTCCACATTTTTTCATTTAAATTATTTATCATTTTTTTTTTAATTTAATTATTA
TTATTTATTATTTAATTTGTTAAATCAGTCATTAATTTGTGATCTATATCACTAACTGTA
GTCTGTCATTGGTCGGTCAATAAAAAGTTTGATTCCCATCTGGTCTCACTCAACGGCGCA
GTTACTTCATTACTATTATTATTTTATATATGAATTTTACACTCATTCAACATTATTTAT
CATTTATTTATTTATTTAATTAATTTTATTTAATTAATATTTATCATTATTATTATTTAG
CAAATCCTTAATGAGGGAGTTTCAATTCCCTGGCTCACTCCCGTCTTCATGTTTTCTTTT
CTTGCCTCGTGCAGGTGATGATTCTTCTACTTGATCTTGATTTTCTAAATAATCATCATC
ATCATCGTCATCATCTTCATCTTCATCTTCA
>TOXOnig-OC_C11
GGAGAGGAAAGTAAATCCCAAACGAACGTATAAACTACGACGTATGTGTTTATGATTGTG
TTGGTAAACACGCTTATAAAAGACCTGAACAACCGATCCAGAAAGTAGTTCGGTGGTTGT
TGATCAGTTTGGTTTTGTCGAGCCATTTCAATTAGAAATAGTAAAAAAATAATTATAAGC
AATCAAGATGTCAGCAGCAGGACCAGAAGTGATTCCTGGCACAGTAGCGGCAACTACTGC
TACTGCTGCTGGTATATCAGCATCTTCAGTGTTTTTAGCACTGCTTGTTCCCGCGCTTGT
TTTGTGGTGGGTTTACTTCCGAATTTCACGACGTCATATGATTGAACTTGCTGAAAAAAT
TCCTGGTCCTGATGGATTTCCAATTATTGGAAACGCGCTCGAATTTATCGGTAGCTCTGA
CAGCATTTTCCGTAATATGATGGAACGTTCTTATGAATTTGACCAAGTTGTAAGAATTTG
GATTGGTCCAAAATTAATGATCTTCTTGGTTGATCCACGAGATGTCGAAGTAATCTTGTC
CAGTCATGTTTACATCGACAAATCCGCCGAATACCGATTTTTCCAGCCATGGTTGGGCAA
TGGTCTTCTTATTTCCACCGGTCAAAAATGGAGAGCCCATCGTAAATTAATTGCTCCAAC
TTTCCATTTGAATGTTTTGAAGAGTTTCATTGATTTGTTTAACGCAAATTCACGAGCAGT
AGTTGAAAAAATGCGCAAAGAAGGTGATAAAGAATTTGATTGCCATGATTATATGTCTGA
AACTACCGTCGAAATTCTTCTGGAAACTGCTATGGGTGTTTCAAAATCTACACAAGATCG
AAGTGGATTGGAATACGCTATGGCTGTTATGAAGATGTGTGATATTCTTCATTTACGTCA
TACTCGTGTTTGGTTAAGACCTGATTGGCTTTTCAATTTGACTAAATATGGAAAAGATCA
AATTCAATTGTTGGACATCATCCATAGTCTTACTAAAAAAGTTATTCAACGTAAGAAGGA
AGATTTTAAAGCAGGAAAACGTAATTTTATTAAAACCGCCGATGCTTCAGATTCTAAATT
GACTAGTGTAGAAGGTCTTTCCTTTGGTCAATCATCAGGATTGAAAGACGATCTTGATGT
CGATGACAATGACGTTGGTGAGAAGAAAAGATTAGCTTTCTTGGATCTGTTGATGGAAGC
AGGACAAAGTGGTGTTGTTCTCTCTGAACAAGAAGTCAAAGAACAAGTTGATACCATCAT
GTTTGAAGGTCACGATACAACTGCTGCTGGTTCCAGTTTCTTCTTGTCAATGATGGGTTG
CCATCCAGATATTCAAGAGAAAGTAATTCAGGAATTGGATGAAATCTTTGGTGACAGTGA
CAGGCCTTGTACTTTCCAGGACACTCTTGAAATGAAATACCTTGAAAGATGTTTGATGGA
GACTCTTCGTATGTATCCACCTGTACCTATTATTGCTCGTGAGATCAAGACAGATTTGAA
ACTTGCATCTGGTGATTACACCATTCCTGGAGGTTGCACAGTCGTAATTGGTACATTTAA
AATGCATCGTCTTCCTCATATTTACCCAGACCCAGATACCTTCAATCCCGACAACTTTTT
GCCAGAAAAAACAGCTAATCGTCATTACTACGCATTTGTACCATTCTCAGCTGGACCACG
TTCATGCGTTGGTCGTAAATACGCCATGCTTAAACTTAAAATTCTTTTGTCAACAATATT
GAGAAACTTCCGTGTAAGATCTGACATTAAAGAAAAAGATTTTAGACTTCAAGCTGATAT
CATTCTGAAGAGAGCAGAAGGTTTTAGAGTTCGTCTCGAACCAAGAAGGCAAGTTGCTGT
TACTGCTTAAGGTATGAATAATGTAGTTTAAATATATATTGTATAAAACAAAAAATATAT
ATGTCTATATATAAATATAAATATCCATTAATTAATATTTTATTGAATTAATGTTATTAT
TATAATAATGTGTGTGTTTTTTTTTCAAGTTGTTTCATTATAAATATATAAAATATCATA
TAATCTAAGAAATTTATGTTATTTTATATAATATATTATATATTGTATTCTAACTTTGAT
AATTATCATTGATGCATTAATCTGCATTTTATTGTATAATAAAAACAATCGATACTATGA
TGTTAAACAAAAA
>TOXOnig-OC_C12
ATTATTTTTAGTTTAATAACAGCAACCACAATAATTATTCAGAATATTTTATTACAAAAT
ACATTTAATAGGAATGGAGTCACTTATCATTAATGTTTTATCATAATATCTTAATATTTA
TATTAAATTTAAGATACTAATAATTAACTTAATAAATTATCAGTTACTTAATTTATTAAT
TATTATCAAAGACCATTAAATCTCTTATTAATTAATACGAGAGAAAAAAAATTAAATAAG
AAGAAAAATAATCAAAAATTAAGATTACAAAGGAAAGGTTTAAAAAATCAAGTGGCTTTG
AAATAATCATCATTGGATGTCGTGTAAATATGGCCTTCGGAAGCCAAAAAATCAAGAATA
CTATCAACCTTTGATTTTAAATTAGCAGGAACTTGTTTTTTTAATTCTCCACGTTCCATA
CCAATATCAGAATCGACTCGTTTGATAAGTTTATAAATTATTTGTTGTTCATTAGTTAAA
CCATGACAAGCATCCTCAGTGTCATCAGTATTATCATTAGCATCATTTGGATTTTCAACA
TTTTTCATCAGAGCATTGCCATGAGAGTTCTGATTTTTAATAGCAATATACACCATTTCA
AGTAAATGTGAAAATACTTCTTCATAATCTTCAATTGGGGTTATTTTCATGAGCAGAATG
TGTAATTGATCTTCTCCATCGCGTAATGAACCAATAACTCTTACGTACATACCTTTGGTT
ATTCCTTCAGGAACTCGAACTCCTGCTTCCAACCATTTGTACACCATAATTTTACCGGTC
TCATCTTCAATTTCATAGCTAATTTTCGTGGCCTGTTCTTGAATGTCACGAACTATACCA
ACAATTTGAATAAAACCAATATTAGCATTCCAAATTGTTTTAGAATTACGTGTACTATTT
TTTAAATGTCCAATCATTACTGTTAATATATTATTTCCTCGTTTAACATTTTCTTGTTTT
GCTTCAAAATTATAGGATTCATCCATGTATCCACCGGTAGACTCTTTTTCGCCAGTTGCT
CCTTCCCACATCTTTGATTTCACTTCGATTACTTAATAATATTTACAGTAATCAATTATA
TTTTTATATTAATTATTATAAGTAATAATTAATACTGTTTTTTATGCAATTTATTACACA
AAAGACAACTTGAGGTAATGGCGTTAATATTTATATTGCGAAACAGATGATGTGTTGTGA
TGAGCGGGAAAAATATACAGAGGTTATTAATAACAATGATACCAATAATTAATAAAAAAA
AAAAA
>TOXOnig-OC_C13
ATAGGTTACGTTTCATTTGTGCTAAAAAGTGGAACAAATGGTTTATTATAGAATTTTTTT
TAGACATTGATATACATTTATGAATAAATATCTAATTAAAAATGTATTTAGTAGTTTAGT
GTAATGTTATGTAAATTTAATGAGTTTTAAAATAGTTTAATTGAATAACAAAAAATGTGG
ACAGTTAAATCACCATCTTTAAGAATTGACGTAGCTGATTTGAAGTGTAAAAATGGTTGT
GGTTATTTTGGAAACGATGAATGGGAAGGATACTGCAGTAAGTGTTATCGTGAACATCTA
CAAAAGAAGCGAGCACTTAGGGAACGACAAACACAAACACATCATCATGAAATTGAGACT
ACATCGAAACCAGGAACTCATGGAGTAAATAAAAATGAGGATAAGAAACGTCAACAGGAG
AAAAAAAATAAATTGCTTAATATATCCGCATTCTGGAAACCACCAGCGAAATCTTCAGGC
CATGAAGAATTATTAAGAGAGTTAATTCACCATAATGAAGATTTGGATAAAGTCAAAGCG
GAAAATCGAGATCTCATGATGTTGATAGCAAAAACACCAGCTGAAAAAGATATTAAAAAA
TGCATTCATTCGTTGGTTAGTAATATTTTACAAAATAGAAATGCTAAAAAAATTGAAGAG
TTATCAGAAATAACGCAGAATTTTTATCAAGTATTTGCTAAACGAATGGAGAATAGTCCT
AATTATGCTAATATTGCACCGGAAGTCAAGGAAAGACTTCTGGATTACGTTGAAAGACAT
TCGATGACTCTTTTGTATCGAGTTTTATTTTGTCCACCATTTACTAATGATGAGGAGAAA
GATTTGGCTATACAAAAAAGGATAAGACAATTAAATTGGGTCAGTGGAAAAAATTTGGAA
TGCAGGATACATGAAACGAGTCCAGAGGTTAGGGAACTAGTTTACACATCAATAACCGAT
CTATTGAATATGGATTCAGTGAAAGCACCACAAGAAAAGTTGGCATGTGTAGTAAATTGC
TGTAGCAATATTTTTCAGCTGCTTCAACAGTCTGTCGGTGGACCAGCATCAGCAGATGAA
TTTCTTCCTGCTCTCATTTTTATTGTATTAAAAGCCAATCCAGCTAGACTTAAGAGTAAC
ATTAATTTTATCACGAGATTTTGTAATGCCAGTCGATTGATGACTGGAGAAGGTGGATAT
TATTTTACTAATTTGTGCTGTGCAGTTTCATTTATTGAAAATTTAACGGCAGAATCATTG
AACATGACCCAGAAGGATTTCAATGCTTATATGTCTGGAGAAAGAGTTCCTGCTAATACA
TGGGATTCAGCATTAACTATTTGTGAGAGTTTACACATGATGTGTGAGGATATCACATTG
TTGGATGAGTTGAAAGCCAAGAATAATGAAATAGTTCGCGAAGCATTGGAATTAAAAAAT
GAAATAATCGAATTTCATGCACGAATAAAAAAAGAAGTAAATGAGGCAATTATTAAATCA
CCGTTAATTATTTCTAAAAGCCAGCGAGTACCAACGAATCTTGATTGTGATGATATGGAG
TGTTATAAATTACCACCACCAATAATTCCTCAAGTTTACTCACAATCATTGTGTGACGAA
ACAGACAGTTTGAAACATTCAAATGATTTCAAGAATTCAATGGACGACTGTATAACACCA
TCTCCAACATTTGATTTCCCGCCATTCATTGATTGTTGTCTTGACACGACAAAACCTGAT
GATGAAACGAGTTTAATAAGTTTGGATGTCCAGTGTGATTACTCGAGCAATGAAAATGAC
ACCATGGATAGAACATCAGATAAATTTATTGACAATCCTCGTGGATTTGGATCAAACTTA
CCGTCACCTATCACTTCAGCAAGTCTTATTAGCGAAGATTATCATGGATTCACTCTTCAG
GGTTCTACCATTCCAACGATTCCTTGTAACACTGGTGATCTATCTCATAATACAAGTGAT
CATGATACTGATAATTATTCTAATTATTTTAAAAATATTTAATTAAAGTTATAATTGTAA
TAATTATTTATTTAATTTGTTTAGCATATAAAAAAAACTTGTTAGTATTAATTACAATCG
CAGCAAAAACGCCAAAATAATTTTTAGCATTCAATACACAAGTTTTTTTTTTGTTATTAA
TAAATTTAAATTTATTAATTAATAAATTCATTAATCAATAATTATCAATTAATTAATTAA
ATCTTTATCAATCGATTTTAATTTATTTGAAAGCAAGTTTATTGGAATTTTTTTTAATAT
CAAATCGATAATAAAAAAAAATTTTTTTTTAAAATGGAGATGAAATACAAAATAGGAGAA
TTGAAGTCGTATCATAACCTATAAAATTATCCATCTAATTCTCCAGCAGCCATAGCATCT
CCATAAGACTTGCCGTCTTTTTGTTCAGGATTCAATTTAATCATATCATCAATCCGCAAA
ATAGTGATTGCTGCTTCAGTTGCGAATTTCAGGGATTTTATTTTAGAAATAGCAGGCTCT
AGGACTCCAGCTTTTTTGTTGTCCTTGACAGTACCTTCAATGAGGTCAAGACCCACCCAT
TTGAGGTTAGCGTGATCAACGGTGGTCTGACTGGAATTGTGATAAGCACGTAATTTAGCA
ACAAGATCTGTTGAATCTTGTGCAGCATTCACGGCGAGAGTTTTTGGAATCACCAATAAT
GATCTGGCGAACTCAGCGATCGCCAATTGTTCTCTTGAACTCAAAGACGTAGCAAAGTTT
TCAAGATAAATCGAAAGAGCAGCTTCCACACAGCCGCCACCAGCGACGACATTTTTGCTC
TCAAGAACACGTTTAATCACGCAGAGAGCATCATGAACCGATCGCTCCATTTCATCACAA
TAATAATCATTAGGTCCACGAAGAATAATTGATGCTGCAGTCCTGGCTTTTGGTCCTTTA
ATAAGAATCAATTCATCATCGCAAACGTATTCCTGAACAACTTCAGCAGCTTCTCCAAGG
AAACTAGGTTCAAAAGTCTCATCACCCTCCAAATTAGTCAACGAAGTGAGGAATTGAGCA
CCAGTAGCCTTGGCAATTCGTTTCATATCAGCTTTTTTGCATCTCCGGACCGCCATAGCA
CCAGCTTCAACGAAGTACTTCAAGCACAGGTCATCAATACCACCAGATAGCAGGATGACA
TTAGCACCAGCTGATAAAATTTTTTGGATACGTTCCTTGGTGATATCCATCTCTCGCTGG
CGGACACCTTCCAGTTTCTCGGGATCAGTGATCAACACTTCAACACCCAGCTTCATTTTT
GCTTTCTGAAGTGAAAAGTCTAGGCATGCTATTTTAGCATTGGTTATTTTTTTTGGCATT
GCTTGGGACGCGACTGTGCAGTTCAATGCGTAGCCTTGAACCAGGACCGACTCGCGGACA
CTTTTTCCATGAGCTTTTAAAACATTAACTGCTTTAATTGGATACAAATGGCCACCCTTG
CCATCGCTGATTTTAATGGCGTTCGCTGCGTCTACAACCATATTTCCGAAGAAATTTGCA
TCAGCTCCGATGATTTTGCTGGACATTGAAGTTTTAGCGACGTTAACCAAACAATCTCTG
CCGAGTTCATCAACTGTCACTGTTAAATGCTCTTGGATGTATTTACAGGCTTCTTTGCAT
GCTAATCTGTATCCACTGATGACAGTCGTCGGATGGATTTTTTGTTTCACCAATTCATCA
GCATTTTTTAATAGCTCAGCAGCAATTATAACAACAGAAGTAGTACCATCTCCAACTTCA
GTGTCCTGGAGCTGAGCTAATTCCACCAAGACTCGTGATGCTGGATGCTCGACCTCCAGA
AGACGTAAAATTGTAGCTCCATCATTAGTTACCGTGACATCTCCAATATCATCAACGAGC
ATTTTGTCCAAGCCCACGGGCCCCAGCGAGCTTTTGACAATATTAGCAATTGCACAGACC
GCCATTACATTTTGAGTACGAACTGGAGCTCCTGATTGTCGTTGGCCAGCAACAGCTAAA
GGACTAGCAACTGTCGACATTTTTAATACTCACAATAATTATTTTATAAGAAAATATTAA
TTTGTTATAACTTTATTATGATAAAACTGAAAATCGCTCAGCGTGTACGATCAAAAACTA
GTCAATTGTTCACACTGATATCTCATAGGT
>TOXOnig-OC_C14
ATAAATTTTGACGGAAATGAAATATGAACTAAATAAATAGAAAATAAGAAATAAATAAAA
TACATACTATTCGAGTAATATGGTATTACAAAAAAAATACCACAGTCGATTCTTTATCAA
ATAAATACCACATAAATATAATAATTATTTTTCTTCAGTAACAGCCAATTAAAATTTATG
ATAAATAATAAAGTTTATTTTATTTTAGATCTTAGAAGAATCGAGAGAAGGAAATTATTG
ATAAAAATATACTAAAATATATACGGGAAGCATAATGTACAGATTGTATTTATTTCAACT
GTCAGTTATGTACATATTGTATAATTAATGCGATAAAAATCGTTCTTCGACAAAGTTACA
TTGAATGTCAGAAAAAAATGAAATATAAAAGAATTTTTCCATCTACTACTATATGAATTT
ATTTTCAAACCATTTATAAATTTACATTCAAAATTACTTTTGTTTGTAGCTTGTCAATAT
ATTATTTAACAATTTCAGTTAGAAAAATAAGCTATTGATGAAATGGTATCAAAATAAATG
TAAGGCGAATTTTTTACGGTAATTAAATAAAGAATTAAAATTNNNNNNNNNNNNNNNNNN
NNNNNNNNNNNNNNNNNNNNNNNNNTTGAGTTTTTTTTTTTTTTTGTTTAGGAGAATTTG
GGTTACTGCCTTTATAAAATTCTTTAAGTAACCTAATTGACCTTTTAGCTTCGATTCCTC
CATATATGTTAATAGTAAATTGATAAATTTTAGCAACGGGAAATACGCTTCGACAACCAC
CAAATCGATCATTCAGACATCCATATACAATACTTTTGACTTGTAATTGATGAAGAGCAG
CTGCACACATAATGCAAGGCTCGACAGTAACTATCACATCCACATTTTTAAAAACACGTT
TGTTATCTAAATTATGTTGTTTACAAAATTTATAAACAGAATCAATACCATTTATTTCAG
CATGACGCGTTGCATTATGTGTTTTATTAACAGTATTACTTCCTGAGGCTATTATTTCAT
TATTATAAATAAAGAGACATACTACAGGAACTTCTCCAGCATCTAAAGAAGTTAAAGCTT
GGTTTAGCGCTAAATTCATCCATTTAAAACTCATCTTGTTTTGTATTTTTTATCTCTTAC
ATGATTTATTAATTTTTTTCAGTACTCATCAAATTTATTGATAAAAAAAAAAATGTTTGA
TGCATTTAAAATCTTGATAAAGTTATCTATTCAAATTCTTAATCAATAATTCAGCAGTTT
TGACTTCATGAAGCAATTTAATCTGCAAAGTACTGATAAATCTGACGTTAATCCAATTTG
CTGCAGTAGTTGTTCCAAGAGTCTGATTAGTGATTCAAGAGGAAAATTAGCTGGTTATTT
ACTGGTGAGTTATTTGGTTAATTAACTA
>TOXOnig-OC_C15
CGTCCTTGACCGTAGATGAAGCTGTGCTAAGCCAGCTAGCTCACGAAATTCAAGTATTGA
AGCTTTTGTTGTTTGTCAGGATTATTCACCACCTGATGGTTATGTACCACATATGCTGAA
TCCATTATTGACCCATGAACCATTAAATTATGAGGAGTTGATTGGTGTTAATAAATATGT
AGTACCATTTGTAGCTTGTGGTGATTTAACGCAACCTGATTCTGATGCTTGTTATCCACT
TTCTTTTGGTAATGAAGAATACGTTTA
>TOXOnig-OC_C16
AATTTTTAATTATTTTTTTTTTTGATCCTACAATAAAACACTTAGTATTTATTTATTTAA
ATTCTAACGAAAATGGCATTCAGTATTTTGTTTATTTATTTATTTAATTATTTATATGAT
AATTATTTAATCCTTCGGTTTATTTATATAAAAAAAATATAAAATTTTATCTACTCAATG
GAAACGATTGGACAAATCGTATTTTATTTGTACTATCCGAATGCCATTTTAGTATTTTTT
ATTATGTTACAATCTTTTATTTATTTACTTTAATTTATCAATTATTCATTAATTTTTTTA
TTTTTTTTTTATTAATAATTAATCTTTTATTCATTAATTAATAACTTTAAATTGATATTC
TCAGGAGTGTCCTAACTAAAACACAATATTAGTGAACTTTAAATCACTGATATTCATTTA
AATAATTGTTTTGTCTATGGATTTACATTACTCGCGACAATTTTCATTTTACATTTACAA
GATATACAAAAAACCATAAAAAAAAACAAAAAAAGTAAACAATTATCAGACACAGCTTTT
ATCCATCAATAACTATTAAAAAAAAATAATAAAAATGATAAACAAAAAAACAGAAAAATA
CCAGACCAATTACATGTCTGAAGTCATAAGAAAATCTTCATCAATCAAATTTCCGTATCA
AACTATTAAAAAAAATCTCCAGTCTTGTCGCCAGTACTGCAAAACCATTTTACTTAATTT
TTTTTCTTATTAATTAATCAATCTTACGTTTCAAATTCTCCCATCTAATTTCAAATACGT
CTTTTTTTGACACGTCGCCTTGTTATTCAATTTATAAAAATTGATTTTAATTTTTATTAA
GCTCAATAAATGACATTTTTTCGTTGCAATTTTTCAAAAATTGCTATCCATCAATTAATC
CACCAAATAACCTCATTCATTTAGTAATACAATTATTTATTAATTAATTAAATTAATTAA
TTATTATTTGCAATTAATAACTGATATAATATCTCCAGCGTCTAATTTTATTGCAGTCAT
TTTAATTTCAAATATTTTTTTTTTATTTTCTGTGCGCGATACACCAGTTGCACTCAGCCA
CAATTATTTATTAATTAATTTATTTATTATTTATTAACTTTAATTTTTTATAAATAAACT
ACGAGCAGCCACTCATCATTTAGCCAATTTACAATAACAATTATTTAATTTGTTTAAACA
AAATTAGTTTATTAGCATGATAATAATTGTGCTCTATTTTGGCTCTGATGTTTGTCTACT
TCGCAATTTAATTTATTAGTCTAAATAATTAATTAATTCAATTTAATCAATTAATTAATT
ATTTAATTTATTATAAATATAGATCACTGAATTAACACACGAATGAATCGCACATTTTTA
AGAAAACTTTGAAATATCTTTTAAAATTTCTATTGATCTTCAAGTTCTCTGCACTCTTCG
AATTGCTTTCTTTATTTTTCTCGGTGGTACTGCTTGTTGAGGAGTTGCACTGAACTGGGG
TACTGTGCTACCACCAGTGAAATTAAATGACGGCCGGCTGTTGGGATCGAACATTCCTGT
TGATGAAGAACCAGGTGCGTTGAAGTTGAACCCAGATGAAGGTGTTGCTGGTGTAGATAA
TCCAGTATTAAAATTAAATCCACTTGAAGCACTAGCAGTAGAAGACCCAGTAGCAGGATT
AGGATTTGGATTTGGATTTCTAAAACTGAAGATCCCACTGGATCCAGGCGTAGAAGACAC
ATAAGAAGCTGGTGTGCTCTGGCCAATATTTCCGGAAGTCTGATTATTAAAAATACTAGG
AAGCGGTGCAGCAGAAGGTTGTCCAAAACCTGGAGGATCAGATTTAGGAGCATTAAACGA
GAACTGCGGTTGTCCAGCAATTCCACTGAAATTAGGTGTTCCAAAAATAGGTGTTCCAGT
TGCTGGTTGTGATGAAGTCATCGTGGAATTACTACCAAAACTGAAAACTGGTTTAGGATT
CGTTGAAGCCGCATTGTTGTTATTGTTACTATTATTACTATTATTATTATTATTATTATT
ATTATTATTATTATTATTATTATTATTATTAGTAGTAGTAGTAGTAGTAGTTCCAATGAA
ATTAAATCCTCCAGTAGTCTGCGTCGGTTGAGATGATCCTGATCCAAAGGAAAACAATCC
CTGGGAATTATTAGCAGCTGGTGGCTGATTCTCCGCAGGTTTGACTGCCGAAAAAATACT
AGGAGTCGTAGAAGCGGCTGCTGGAGTTCCAAAATTCGAACTTCCGGTTCCAAACATATT
AATCGACGGTGAATTAAATATCGCTGGAGCTGGAGTAGTCGTTTTAGTTACTGGAGCTGC
TCCAAAAACTGGTGCTGGAGTTGAAGGACTTCCAAATCCAGGTGCAATTGTTTTATTTTC
CGTTTCTCTAAATCCAGCAGGTTTGGGTTCAACTCCAAAGGCGGGTTTTTTGTCAAATGA
GAACCCAGGTTTCTTTTCTTCAACATTGGAACCCAATCCAAACACCATTGGAGCCATTGG
AGATGACGCTGAGCTCGCTGGAGTCACGCCAAAATTTAATTTCTTCTCTGGCGGTGCCGC
TGAAGAATTTCCGTCCGTGAATTTTGGACTAGTGAATGAAAATCCAGTTGTTGAGGTCGT
GGCCGATGATTGGGTTAAATTCCCTGGAGTCTGACTAAAATTGATGACCGGATTATCAGC
AGATTTGGAAACTTTGGGCTCGGAAAAAGTGAATGACGCTGGAGTGCTCGTGGATTCAAT
TTTACTGGAGTTTGCCACAGATCCCGGTGGTACAAATGAAAACTGAATAGGTTTAGGTTC
ACTTCTATCAGGCCCTGAAGAATTAATTTGATTATTCTCCACACTAAGTGGGTTAGAAAA
AACTGGAGTCTCTTTTTTCTCCAGCGTTTGCGGAGCTCCGAATGAAAACATTGGCTCTTT
ATTTTCCTTTTTCTCCGGTGCTTTCTCCACCGGTTTAGGAATTCCAAAACTAAATCTCCC
GGCTACTATTCCAGCTGGAGTTTTCTGCTGACTAATCTCTACTTTCGGTTTATCAACAAC
TGAACTAGCAGAAACAGCAGTACTGGTGGGCGCTGAGAATTTGAACCCAGAAGGTTCTAA
CTTTTTCTCAGCGGCTGGAATGCCAAAAGTAAAGGTCTGACTTGGTTGAGTGGCTCCAGG
AGCTGAAAAAGTGAACCCACTGACCGAATCACCAGCTTTTTTATCACCATCACCAATATT
CTTATTACTATCATCATCACTGGCATTCTTTTCATCACTTCTAACTCCAAACTGGAAAGC
CGGAGCACCCGCGGGAATACCAAAGGTAAACTTAGGTTTTTCTGGTTTTGTTTCTTCAGC
ACTTCCGGGTTTAAGAGATTCACATGCGACACATTTAGTGACATCAGGTTTATTCTGAAT
CATGCAGGTATCGCAAGACCAGGTTCCAGCAGGTTTTTTGAATTGATCACCAAACCCGCT
GGATACTTCAGCAGTCTTTTCCTGCGTCAACAACGATTTATCTGGACAGGGTGTCATACA
GCATGGACATTTAGCGACTGTGGTGCTATTCCTCACCATACACGATGGACATTCCCAAGT
TTTAGCCGTGCTTTGCTCGATTTTCTTCATCGGCTCATTGCTCTTGACTGTTTTAACTAG
TCCAGGTTTGGAAGCATGACAGCAGGGACAGGTTATCACATTCTGCTGATTCTTCAGCAT
ACATCCTGGACACTCCCATGTTTCAGCTGTTTTTGATTTATCTTTAACATCAGCTTTAGG
CTTAATTTCATCATCAATCCTGGACACTGTAGTCAATGAAGTCTTTCTATTATCATCATC
ACTTTTGCTGATCTTCGGAGACATGCAGGAAACACACTTGGTCTCCGTCATCGAGTTTCT
CACGAGACAGCTGCTGCACTCCCACTTGTCATTCAATTTAAATTGAACCCCAAATCCTTG
ATTTTGGTTTTCAGAATTAAAGACCATCGAATTTTTCTTCACTGAATCTGATTTACGAGT
TTTACAACTGACACACTGATCTTCACTTTCATTATTCTTGATAAAACACTCGCGACACTC
CCAAATTTTATTTTCTGATTTATCCAATTGTTTTCCTAGAATATCCATAACACTTCCAGT
CTTCAGTTCAGTAGCTGTTGATAAAAATGAATCGGATTCTGTTTCAACTTTGGCCTCGGG
TTTTTTTTCTTTGGGTCTAGGTGCTGTTGATGATCCTGACCACATGAAATTCATTGACGG
CGGATTTCCTGAACTAAAAGCTGGTGATTTAGAATTTAAATTCCGATTAAGTGTCTGAAG
AGATTTAACTGATGAGTCTGGATTAATCGGCTGAGAAAAAGTGAACTGGCCATCTGATTC
TAGACTGGTGTTAGGCTCCGTGAATTTAATAGGACTAGAAAATTTAAACATTTCCGTTTT
ATTATCATCCGGGGAATTTTTTCTAGTCCCTAGACCCAACGGATTCAAATTAGATTTATT
TTTGTCGGGTACTGGAATATCAAAACTAGGTAGAGTAGTGATAGGTAGAGGTATATGTGT
TAAATTAACAACCTCAGCAGGCTCCTCGATATCAACTTTCTTTTTAGACTTAGCTTTCAA
CTTCCCCATGAACTTTTTATCATCATGATTATCAGTTCTCAGATGATACTCCGTGTTATT
ACTAACCTTTCCAGCAGGAGCCGGTTCACTCTGAGCAGAAATGATCTTCCTGGCCGCCAA
AGTGGTATCCGTCAACCGCTGGCGTCTCTTTAACTTCAGCATATCCGGAACAGTTGGAAC
CGCAAGCTCACGAGTCAAATGTCTAAGACCAACTGGAGTCACTTGACTTTCTTCCTCTCT
CACTCGCTTCCTGGACACAAAAGCACTTGGAGTCTTAACTGGAATCTTCTTGGCGTCACT
CAAAGGCGATGAAAAATGTTCCAGGGCTTCCAAAATCCTTTTAGCCGTTTGACTCATCCC
CGTAACATCGGTTGCTGTTGAATTTGAGGGTTTCACTCGAACACTGGATCTCTTGGGAAC
TCTCAATTGAAAATCATTGATACTTCCTTGTCTAGTATGACCTGATCGGAAATTTGCAAA
TGAATTAGCACCACCGAATGTCGTATTTCCGCTGTAAAACGGTGATGATAATCCAGGATT
GCCGCGTTCCAGTGGACTACTATCATTACTCATCATGGAAACATTGAAACTTGGTCTTCT
GGAGCTCAGCGAATCCCTACCATCAAATAGCAGAGATCTAGGTGACTGGAGATGATTTGT
AAAAGAAAATTTATCACCCATGAGTCCTTTTTTAGTTCCAAATGGATAGTTTATGTAATT
AGAGAGTCCATCTTGCCGGCTAGTTTGCGGAATCAGCGAACTACATCCACTGGTACTCTC
ACTGGACTCAGAATTATCATCAGTTCCATTTGCTACATTGTTATTTTGTTGCTGTTGCTG
CCGCTGCCGCTGGTGTTGATTAACCAATGGTGTTAAATCGGATTTTGAGTGCCCAAGACA
TTCTGGAACACGAAGAGCTGGAGTTGACGCGATGAAAGACCGGCTGGTTCCTGCTAATGG
CTGTGGAAAGTCATTCATCGTCTCATCTGGAACTTGATACTGTTCGTTATCATTATTATT
ATTATTATTATCATTATCATTATTATAATCAAGATTATTATCAATTTTATGACTCCTGGT
GTGAATTGTGAAGGTTCCAGGGGGATGGGTCATGTCCATTCGAATTCGTGGACGCTTGGA
CGGTGGCTGAAGTGATTCTTCCTCAACTTCTTGGTCTTCTGTGTTGTCTACATCAGTTGA
GAGACCATTATCACCTGGAGAATTGAACCATTTGCTTATCCATGATCTCTGAGGAATTAA
ATCCGTCACTTTCGTGGCCATTTTTTTCACAAAAGAGTTGTTCGCATCATACGGCTTCTC
TCCGTGGACCCGACGTCCAACTGAATTGTTGTTACTCCTCTTGGCCATTTTGCACGCTAC
TTTATTAACACTTAAAACTTTCACACTACGCTACGTTAATTTTATTATTAGGATAATTGA
TTAATTCAAATGTATTATTCACGCTAATAATGGGTATTCGATAATTATCCGGAGCATTCT
TGACGATTATTATATTTTTGCGTTTTAACCCAACACTTTACGGTGTGGCGACGGCGCAGC
ACCTTCTTTCTCTCGAGCGGGAGCCAAAGCAGCGCCAACCAACTAAAATAGACTCCT
>TOXOnig-OC_C17
AGTAATGTATTGATAAAAAAATAGCTAAATATCTGGTAAAAATACCAGATACATAACTCA
ATACCTGACTATACTTAAAAATCATATATAAAGCGCCATCTTGAATTTTTATTTCAAGAA
TTATGCTCCTTTTTTTTAATTGCTACAGTTTGATGCAGTTTGATGATAAAAAAAGAGCAA
GTTGGGTGGATATGGTTCCAAATTGACAATTAATAATTGTCAATTTGTGTAAATAAATTA
ATTTCTGCCAAAAGTTTTTTGGATTTTACATTAAAACAATTATAAATTTAATAAACAACA
ATAGTTATATAGAAATAGTCAAGTTTTTTAGTGATAGTTGATTGGAGTATTTTTTAAAAA
TGATACGATTCATCTTAATTCAAAATCGTGCTGGGAAAACAAGATTAGCAAAATGGTATA
TGAATTTCGATGATGACGAAAAACAAAAATTAATTGAAGAAGTACATGCTGTAGTGACAG
TACGAGATGCCAAGCACACAAATTTTGTTGAGTTTCGTAATTTCAAAATAGTTTATCGCC
GATATGCAGGATTATATTTTTGCATATGTGTGGATGTTAATGATAACAATTTGTGTTATC
TAGAAGCGATTCATAATTTTGTGGAGGTACTCAATGAATATTTCCATAATGTTTGTGAAT
TAGATCTAGTATTTAATTTCTACAAGGTGTATACAGTAGTCGATGAAATGTTTTTAGCCG
GTGAAATCCGTGAAACAAGCCAAACAAAAGTATTGAAACAATTACTGATGCTGAACTCAC
TAGAGTAATACAAATTTATTGTACTATTTATTTGTTTATATTATTCAAGAATAATTTACA
CAAGTTCGTAAATATTTACTCAATAATAATAATATTTATGTACAATATTTTTGTTATGTA
ACTTAATAATTATTCCATTTACTCGGTATTCTTCGTATAGATTTGAATTATATATGTATA
TATTAAGACAAAACAATATTATAAATATATATACATACATACA
>TOXOnig-OC_C18
TTAATTGATTGATTGATTGATAAGTTGGTTGTTTAATTGATTAATTGAAAAATTAACTTT
TGGTTAATTAATTATTTTGTCGGAGATTGGTAACCGCTGGGGTCAAAGGACAAGGCTAAG
ACGTACATAGATTTGGGAGAAATGCCAGTTGGCTTGAAATTCATCCAGTCATCTTGGTGA
ATTGAATATAAAGCTCAAGTGTAAGAAAGATTTAATGCCACTGAATTTAATTTTACTCTC
AACTGGTCATTAACTGTGAGAATAACAAGTGAATAAAGTAAATCGTCATTGAATTGACAA
TTTGGTGATTAATTGAAGTTTGAAAGAAATTATTTGCTATTAATTATCATCAAGATGAGT
GCTGCTATTCCGGAAGGTGTGCTAAATTGCGTGAAAATGCTGCAGATGGTAAAATCAGAT
TCAGAAAAATTTGCGGCATTATTTCTGGTGACTAAATTAGTGGACAATAAGGATTGTGAT
TCAGAAGCTAGAAAAATGATATTCGATGCTATTGGATCGAAATTTATGAGAAAATTATTG
ATCAACGATGATGTGCCGGTGGATTGTCCACCGCAGATTTATAAATCTGTAGCTTTATCA
ATTTTAACGGCATTTTGTGGTGATCCTGAACTGGCGGCTCATCCTGATATGGTTGCTCAT
GTTCCAGCATTGCTGGATATTGTTTCTAAAGCTGATGATGATGCTCCAGATGACACTCTA
ATCGTTGTAAGTGAAGCTTATTCGTGTTTACAGAACATCGCACAATTTCCGCCTGGACAG
AAGGCCCTGCTGGAGCAGAAAGCCATTTCGAAAATGTGCGAAATCTATTCCGAGAAGAGT
TTTCAAACTGATCAAGCTCTAAATATTCTGGTGTCACTGGTCAATCAACTGGGACCGGAT
GCTTGGGATCCAGTGGACATGACGCCGTTCCACGTGATTATGAATAAAATTGCCCTGGAT
TTTGAAACTGATCATTCAAAACGAAAATTCGAATTGTGTGCAATTTTGCAAGCTCTGCTG
CAGTCCTGCCGTAAAAATGCCGTGGTTGATTCATGTAAGGAAGAATCCTGGCCTCAGAGT
GTTCATAAAGGACTCAGTGACATCTTGAGTTCGAAAATTGGAAAAGATCAACGGGATCCA
GCATTAAAATTCGCTTCAATTGTGCTGGAATTGCTGGGAGTTGAGTGGGCATTGATGGAT
GAAGAAAAACCTAAGGTATTTTTTTTGCTGCTGATTCAATTGGCTTCAATTGAAGTTCGT
ATGCAGTTGGAAGGCAAGCAACTTAAATCTGTCATCCCAAATGCTGATCTTATAGTAGCT
TGTTTTACCATTCTGGAGATTTCGTTGACCTATATCACTTCTGATCAGCTGGATTTAGAG
CAAAAAGAAAAGCAATCTTTGTATACCGCGCTTAAAGGAGCTTTTTCTGCGGTGATTGGT
CTACTGACTGCGGTCTCCAAGATGAAGGAATTGACCGACATCAAGGAGAAGGTTTTCGTT
TGTGCTATGGTAAGAATTTTAGCTTGTTGGATGGCTCAAGAAACTTCAGCAATGCGCCCG
CAGATCTATGCTGTTCTTCCTTACGCCCTGACTATCACCAACGACACTTTCTATGCCTAT
CGTAATCGCAAACTATCCGAAAAAGTAAAAGCCAGTGCTAAATCCGATGAATCAGCAGCA
TCATCGTCTTCAGGAGTTCCCGTTATTCAAGATCCATTGAGTGAAGTGGATGTTTTGCGG
GTTATGCTTCCGGCTTTGTGTTATCTAGCCGTTGAAGAAGATGCTCGCAAGATTTTGCTG
AAACACAAACAAGAGGAAGTTCTGTTTGAGTGCATGTCTTATCACTGGACCATTGTACAT
TACAAAAAACCTCCAGTTCCAAGATCAGAGCGGCTAAAAGCTATCAAAGAACCTCAGAAA
GAATTGGATCCACAGATTCTGGAAGAAATGAAAGATTCCCGGGCTGCTATGGTCTCTATT
TGCAATATTCTTATGAATATCACTGTCCTGGAAGCTAAATTAGTTGAGAAATCTCCGACT
TTCATATCCCTTCTCAAGTTTATCTTCAATAATCTGCCGGAACTCAAGCAGACCAACGAT
AATTTGGTACTTCATGGACATATGGCTGTTTTAGGTCTGTTATTGTTGAAGCAACAGGCT
AAATTGGTTAAGAAAAATGATTTTAGCATCTGTCGGTATATTCAAGCGACCATTAGATTC
CTATGGGATGCCTACATTGTCGACGAGAGTAATGATCCTAGTGAATTAGTGGTTTCCATG
TCCTACAAAGAACACTGGATGGAAATCGGCGAACTCTGGTTTCTTGGAATGCAAACCATG
GCTAGTGTTCTTCAACAAATTCCGTGGCTAACGGAATTTGCCATTGAATCGGGATGGGTT
GAGGGTATTATTGATATTCTGAAGAAAGTTAAAATTGGTACACTACCGCCTAATGTCAAA
TCTGCGTATGAAGATCTTCTCTGCCATCTTGTTAGAGCTGATAGTAGTGTCGCTGCTGTT
CTTAAGAAATGCGATGCTCTTACTGTCTGCAGAAATCATCGTATGATGGAATTGGGAAAA
ATGTTATTTGGCGATTAATTTTAAATTATTAATTATTATTCATCTATAACTATTGATTAT
TATTATTATTATTNNNNNNNNNNNNNNNNNNNNNATAATTAAAAAAGTTTTTCATATTTT
GTACTTGAATATAACCTCTCTTTTTTGATGATGCGATTAGCTAGTCATTTTTAAAAATAG
CATTTATAATATTAATATTATTCATTAATTATTATTA
>TOXOnig-OC_C19
GGATATCAAAAATTAATTTACAAATTAACAGTGTATCATAACCTCAAATAAATTTTTTAA
AATGGCGACTTCTGGACTTGCTCAAGAAAAAATTTGGTTAAACAAATCTACTTACGATGC
TGCTGAGCGTTCTTACTATGAAAGTCTGTCTAAGNNNNNNNNNNNNNNNNTTGAATAATA
TTGGTGGAGATTCAGCAGTGCCATCTCAGGATGTTTTGGCGCGAATCAGTTATCTTGAAA
AAGATAACCAAGAACTTCATGCTACAGTAAACAAATTAAACAAACACGTTTCTGAATTAG
AAGCAGTTATTAAAAAATTAGAAGCTACGGTGATTGGTTCAAGTCCAGCTCCTTATCTCG
CGGTTTGTCCTGCTAAACCTAGTGCAGATAAACCTGATAACGACGACGATGATGTTGATT
TATTTGGATCTGATTCAGAGGGTGAAGATGCAGAAGCTGCAAAAATCCGAGAAGAACGTC
TCGCTGCTTACGCCGCAAAAAAATCTAAAAAACCAGCAGTGATTGCTAAATCAAGTATTG
TCCTTGACGTGAAGCCCTGGGATGATGAAACCGACATGAAAGCCATGGAAGCCAAAGTTC
GGGAAATTTCCTGTGATGGATTACTCTGGGGAGCAGCTAAATTGGTTCCTTTGGCCTACA
AAATCCACAAATTGCAAATTTCTTGTGTCATCGAAGACGACAAAGTGTCCGTTGATTGGC
TGACTGAGGAAATTGAAAAACAAGAAGATCTTGTTCAGAGCGTTGACATCGCAGCGTTTA
ATAAAATATAATTATGTTAATTATGTGAATAATTAATGCCGATATTTTAAGTACTGATTC
ATTATTAAGTAATTAAATGATTATTTTTTTGGCATTATTTTCATTCCATTATCAATTAAT
AAATAAATAAAATTACATCAGAAAATAAAAAAAAAAAAAAAAAAAAAAAAAAAAAAA
>TOXOnig-OC_C20
TTAATTATTTATTTTAATTACTACGTCCATAATTATGTAACCATTAATCTCGGAATTAAG
TGTAAAAATTGGTTAAATCTTTTAAACGATCACCAAAAGTCTTTTTTTTGGACGAAATCT
TTTTTAACTGCGAATTTTCCATTGACTTCCGGTATTCAGCGACTCTTTGGATAAATATTT
TGATATTATACCGTTCATTGATAGTCGTTCCTTCAACATGTGCTATGAAATCATTGATAA
ATCCACTGAACATGGTCGTTTCCACGAACCATTCTAGGAAATATCGATAGGCTTTGCTTG
GAGATGATTTAATAAATGATTCTTTCTGAAAAATGATTTTCCCATCCTGCTGAGTAACCA
AATGTTTCTCAAAATGCGCACAAGTCTCCACAAAAACCCTCAAAAAAGCCTCAGAAACCA
AAAAATTTCTGATTCCATCAACCGGTTTAACACAACTCGAAACCAACTGTAAAGCACACT
TAATTCCCTTCTGCAATCTCGAAGGCAATATCGAAGATTCATCACCAACCGCATGAACAA
TTTTACTCCCATCAAGATCAACAACAATACAATCCTGAATTTCATCCACCTGGGAAATTT
TTTCTGAATTCCTAGACTTTAAAATTCCAATCACAAACGGAAGTGGTGCTTGGAGAATTT
CCGATAGCACTGGAATATCCGGTAGAACCGGTATAAATGTATGTGGCCAGGTGAATGGGT
ACAGCAAACTCTGGAGTGCTTCAACGCATGATGATAATTTGCTTAATTTATCACAAATCA
AAATTACGCGACGTTCAAGAAGCAAACTGGCGAACAGAAAGATTAGGGTTTTATTGCTTA
CTTCATCAAAAAGTTGACTCATATCCTTTTCTTCAAGTCTAGGATCACCAAATCTTACGA
TTATGCTCTCCGATGAAGATGAATCGTTCAATGATACAGAATTTTCTGGATCCAACGGAT
TTTTGATGTTATTATCATCATTATTATTGTTATTGTTCATTGATAGAGTTTCAATATGAT
CAGTTGTTAATTTTAAACAATCCCCGGGTTTAGGCATTGGACTGTTGTAAAGATTTTCAA
TGAATTTTCTGCGACGACGGTCCGGGAGTCCATGACGTGATTCCAGTTCGAGTAATACTT
TGTGATAGAAACCGCTGGCACGAAATTTAGTTATCATGCAATAAGCTAGTGGAAGGATTG
GACCTCCTTCGGGTTTGACGCGGCAGCAGTAGCCGTACCGGGAGTTTCCTTTTTCGTCCA
TGAGGAAAAGGGAGTAGAATTGGTTGTGGTTGGAGTCCGGGGATGGCCACTCTTGAGCAT
CTGGGAAGCAGAAGTTTTCGATCCATGCTGGAGCTTTTGCATAAATCGGATACTTGTCTT
TAATATAAGGCTCCCGAGTACACAAATTCAGCTCAACCAGCAAACAAACATCAAATAACT
TATCCCTCCGTTCTCTCAAACAATTCTCCTGCTTTTCAGAATACTTAATAGACACTTTTC
TCACATAATGCTTCCTTTTCTCCGTTAAACTCCTACAAATTTCTTCTTTAGCCGTTTTAT
TAGAATTACAATTAGTCTCTCGGTGTTTAAATATTTTTAATTTTTGATCAAAACTCGCCA
ATTCACTATTAACGGAAGGAATTGAGGCTATGGAATCCGTGTCTGATGATGTGTTAGAAT
CTGTTGAAATTTCTGTTCCCGCCATATTAGTTGTGCCAAATGCTTGATTTAATAATTGCT
CTACCTTGATTTGACTTGGACCATCTAAAAAGGATCTGGACAATGAATTTGATTTGTTAA
GGAATGTATGAAAATTATTGTTGTCCTCTGGCTTCGTTAATTCATCGAATTTTTGCTTAT
TGTTGTTGTTTTCGAACAATATTGGTTCTATTGGTGTACACAAATAATGCAATTCCGGTT
CTTTTTTTTCCTTCCTACTCCTCTCCTCAGCCAAATTAAATTTCTTCTGATTAACATTAC
CAAATCCATCACCATAATTCCAATTCCTCGACAAATAATTATGCTCTTCTGGTAACAATT
CACTCAATTCCATTATATCAGTTCCACTTTTTTGATCAAATAAAAATGGCTCTGCATAAA
TTCGTTCCTCATTACTATTCTTATTAATCCCATTAACACAATTAACATTTCCATTATTAT
AATTATTATTCGTCAAACTCTGTCGTCGTTTACCATCAAGAAAAGTAGTCAACTCAGTGG
ACAATCTTTTAGCTCCAGGACTCAATTGTTCATCAAAAAAATCGTTACTATTATTCCCGG
ACAAAATATTCGAAATTGACAAATTATTAAGCACATCATCCGATTTAGATTTCAATCCAT
TTAAATTAACTGATGCTGTTGATGATTCCGTAAAATATTCCGTAAAATTTGGCCGCTCAT
ACATAATTGGATTAGCACAATTTAAATACGGCAAACAATCAAAAGTCGATGATTGTTTTC
GATTTTTTTCCAACTTTTTCTCCCCGCTCTTTTTAGAATCCTCTAGAGTCCTAGATAACC
TATAAAACTTTTGTTTATCCATCTTACTTCCCTCATTACCATCATCAGAACCACTGAAAT
TTTTCCTAACCTTATTATCATTTTTATTCTCTCCAAAATTAACCTCTGTCTCCATTTTAT
CTTTCCTCGGAACGATAACTTTAGGACCTAATGCTTTTTGATGCTGAATTAGCACAGTCT
CCAGTTTCTCCAGCATTTTTTTTGAATCACGAACTCCGCGATACTTAACGGAACCAGTTG
ATGCCGTGGGAGAATGTTCTTTGTCTAAACTATAATAATTTTTCCGTTGAAACAATGGGT
TATTAGCATTTTCAATTCCCATGTCATTATTTCCGGTTACATCAGCGTCATTACCCATCA
CTTCAGTTGATTTATCACGCGAATGAATCGCAACTGATTTTTCTAGATCTCTAGTATCAT
CTAAATTGATCCTACGACCTGGTGGATAGTGAGCAAAGGTTCTTGGAGGTTTTTTTGGAG
GTGGTCCTGATGGTAATGGAACTTTCAGAGCAGCTTTTATTTCCTCACTCAATAATTCAT
AACCTCCATCAACCTGATCCTTTGATAATTTTCTTCTTGATAAGTCTTCACGGATATCTA
TCATACTGACAATTTTATCAATATAATTAGGATCAAATTTGAAAGTTTTTTCATCATTAA
TGGATCTTGGTTTTATCACTTGAGTATATTCAGCACCGTTCATAATAAATTTATCCAATT
TTGTGTCGGTTTTTGAACTTGTTGATGCTGAATTGAGGTCAAGATTATCTTTTAATGATA
AATCTAATGATAAATCGTTTTCATCTAGACTGTAAAGTGGAGAAATATTTTTTTGGCGGG
AAATTACAGTTGTTTTTACGGAATTTTCGCAGGTTACGTTTTTTTCTTTGGTTAATGGCG
GGCGGAAATTTTTTTTAATACTTTTTTTAAATTTATCATCGATATTGATATCAATATCGA
CAAAATCGACAACATCTTGATTAATATTCATATTCAAATTGATATTATCAATATTATTGT
TATTATTATTATTATTATTATTATTATTATTATTATTATTATTATTTATGTATATAACAG
TGATGCCGAATTAATTAACAACAACAACATGGCACGTCGTTTGATTCACGCAGTACAATT
GTTAACATTGAAAAAAAAATTTTTTTTTTTTTTAATAATAATTAATCACTACATTAAAGT
CTTCTGTACAATCGAATAAAGAATAATAAAATGATTACAACAAAATTTATTAAAATAAAA
TAAAATGAAATTAATAATAATTATATAAATTAATAAAAGTTGCACATACAAATATGATAA
TCGCGAAACAACGTATCACACGTATATATGCAGCATGCATAATGCAATACTGTATTTGTA
AAAGGTGTTTTTGAGGCACCTGGAATGTTGTTGCAATTTAAAATTCTCATAATTATTAAA
AAATTGTATATTATTAATCTATTAACCAAAATTACTATCAAGTTATCATCAATATTATTA
TAATCATAATTATAACTATAATAATTATAATTATTATTATTATTGATATAATTATAATTA
ATATTACTATTATTATTACTATTATTATAACTATTATTATTATTATAATTATTATTACAA
TAAATATAATTAATCACCTTAATTAATTGTTGTCAAACGGTGATGCATGAAATTAATTGC
TCATAGAGTTGACTGTACTGCATATGATCACCGCTGACCCGTCGCATTTTAATGCCTTTT
TTATCTTGTTCCTCAAATTCACAAACTCTCAATTCAATTTGTACACCACCAGGATACTCA
AGACTTAGACCACTACCCTCGACCTCTTGACGAGAGAATATAAAGCCTTTTGGTGGTGCT
CTAGCGTCAATAATTTGTTTAACACGACCAAGTATTGCCTCGGAATTTAATCGACTGGAT
TCATTAGATAATGTAATCTCAACTTCAGATGGTATTGGTGAACTGAGTGGTCTGCCGATT
CCTCGTGTGATACTCGGCCGCGATGGATCATAAGGCTCGGATATTATAAAACTTGGTAAT
GGATTGTAATGAAGTGGATTTTCTTCAAGTGAATCGAGAGATGGTGATGGAGACAGTGTG
GACAGCGGACAGCCAACTAGAGTGACTTGTCCACCCAGTACATCCGTCACTGATATTTGA
GGTGGTACTCTGGATATATCAACAGGATGTTCTTCCTGAATCATATCAAGTGCCGGGCTG
TTGCTCGGTGAATAACTGACGGGTGTTGTCGCTGGAGATCGGTGATGTCTTAGGGGACTT
AGGTCTAAAGGTGTCGCTGGCGCTTGAGTTGGAGTACCATGGACAATACTACCACTTGGT
ACTGCAGCTGTCGTTAAACCACTAAGCCCCTGAGTAATGGCAGCAACTCCACGTTCATGA
ACTGGTGATCCGGGAATACTCGCGGGACTGTGAGAAGGTGAGGCCAGTCTCTGTAGTTGT
TGATACTCCTGTTGCAACGCTTGGATACCAGGTCCTGGCGGACATGACCCCTCAGATGCC
CTCCGGACCGGTGAATACCTCTCAGTGGTGACGACATGTGCGCTTGGTTCTTTGTATGAA
TCTCTACCGCCTGCTGGCCGTTGCATCACTGCTGTGAGACCACTACGCCTTCTGCGATCA
CTACCACCTGATGAACTTACACTACTACTTCCTCCATTACTATCGGGACTTCCGCTCACG
CTCAATGCCTGTGAGCATTGACCCAGTGATGGAGTGCCGCTCGATTGTAGGTGTTCTCTG
CTGCCTGGATGACTCCAACCACCTTCTTCGATATTACCACTTCCGTGTTGTTGTTGTTGA
TAGAATACATGAAGATTAGCACCACCATCTGATGCTCTTCTTCCAAAAGTAACTAATTTT
TCCAGTTGTTGAGCACCATCCGGTAAATAATCACACTGAAGATTATGAATAGAAGTCTAA
CTTGGTGCT
>TOXOnig-OC_C21
TGCGAAAGCATTGTTTTAATTCTCTTCGGCCGCCATTTAACGTTCAACTCAGAACTGGCA
CGGACCAGGGGAATCCGACTGTCTAATTAAAACAAAGCATTGTGATGGCCCTAACGGGTG
TTGACACAATGTGATTTCTGCCCAGTGTAATGAATGTCAACGTGAAGAAATTCATTTAAG
CGCTTATAAACGGCGGGAGTAACTATGACTCTCTTAAGGTAGCCAAATGCCTCGTCATCT
AATTAGTGACGCGCATGAATGGATTAATGAGATTCCCANNNNNNNNNNNNNNNNNNNNNN
NNNNNNNNNNACGGGCTTGGAAAAATTAGCGGGGAAAGAAGACCCTGTTGAGCTTGACTC
TAGTCTGGCACTGTGAAGAGACATGAGAGGTGTAGAATAAGTGGGAGATGGTAACATCGA
CAGTGAAATACCACTACTTTCATTGTTTCTTTACTTACTCGGTTAAACGGAACAAGTATT
TATGCTGACTAATAATCACATAAATTACTGTGTTCTTGAGCCAAACGTGTTAGAGTGATA
TTTAATAACCCCTTCAAAACGGGCTATTAATATCAATTTATACTCCCGCGTGATCCGATT
CGGGGACACTGCCAGGCGGGGAGTTTGACTGGGGCGGTACATCTGTCAAATAATAACGCA
GGTGTCCTAAGGCCAGCTCAGTGAGGACAGAAACCTCACGTAGAGCAAAAGGGCAAATGC
TGGCTTGATCTCGATGTTCAGTATGCATAGAGACTGCGAAAGCACGGCCTATCGATCCTT
TTGGCTTGAAGAGTTTTCAGCAAGAGTTGTCAGAAAAGTTACCACAGGGATAACTGGCTT
GTGGCGGCCAAGCGTTCATAGCGACGTCGCTTTTTGATCCTTCGATGTCGGCTCTTCCTA
TCATTGCGAAGCAAAATTCGCCAAGCGTCGGATTGTTCACCCGCCAACAGGGAACGTGAG
CTGGGTTTAGACCGTCGTGAGACAGGTTAGTTTTACCCTACTGATGACTCGTCGTTGCGA
TAGTAATCCTGCTCAGTACGAGAGGAACCGCAGGTTCGGACATTTGGTTCATGCACTTGG
TCGAGCGGCCAATGGTGCGAAGCTACCATCCGTGGGATTATGCCTGAACGCCTCTAAGGC
CGTATCCTGTCTAGTCAAAGGTGGCAACGATATCTCTAGGAGTCTCGTGAGTTGAAAGGC
TCTAAACTATGTGATTTATATTAGGTATTTAAATCATTTTATGATTTATTACCGCATGAG
CCCTATTTACCGTAAAGCACCATTGTCCTTTATATGGGATCATACCATATACTGTCTTAA
TGCTTAACGGTCGATCGTGGGTATTATATTTTTCAATGTCGAGACTCGGAATCGTCTGTA
GACGACTTAGGTACCTGGCAGGGTGTTGTACTCGGTAGAGCAGTTACCACGCTGCGATCT
GTTGAGACTCAGCCCTCGGCTTGGGGATTCGTCTTGTCGGTTAGACGAGACCCCATATAA
ATTGAATAATGAAAGAAAAAAAATAATAATTTTTTTCTTTCATTATTCAATTTTTTTTTT
TTCAAGTTTTTAAACCAATACGTTT
>TOXOnig-OC_C22
AAAATTCGCAGATTAAGATTATCCCTTTGAAAAAATAATAAATAATTTGTAAAGGTAGAT
TCAATTGTACATAGTGTCGTTAATTATTATTATTGGCAATAGCCCGATGATTAACAAATA
ATATTAGAGATTAATCAATTAATGATTGGTCTTATTAATTACTCGTTAGGAGAAATAAAA
AAATTTTACTGAGCACTAGCTTTATTTTTGAATTTAATTTTTTAGACGCTTATCATAANN
ATCATAAAAAAAATTTTTTTTTACGTGAAAAACGAGTTGTAAATTTTTTTATGACTAGAA
CTTTTTTAACCATTGCTTCCTTACGGTTAATTACATTGAAAACGGGCTCTAATTAATTTA
ATTAACTAAAATACTCGAGAAAATTGATTTTAATTTTTTTTTTNNNNNNNNNNNNNNNNN
NNNNNNNNNNNNNNNNNNNNNNNNNNNNNNNNNNNNNNNNNNNNNNNNNNNNAAAAAAAA
AAAATGATAATGATAATAAATAGGATAAAATTGAATCTCAAAAGCAACAGGAATATTTAA
AAGGCTAATCAATTTTCTTAAGTGTTAAAAATATAATCGCCTGTGTTGAATATTGATTAA
TTAAGTAATTAATTCATTAACTGATTAATTAATAAATA
>TOXOnig-OC_C23
ATTAAAACGAAAATAATATAAATCTTATAAACAAAAAAAAAAATCTTATCTTAAACGATT
TTTAGAAATTTTTGATAAACTTATTTAACAAATTTTGAAGATTGCTTTCAAAAAATATTT
TTAGAAGNNCCTCTGCAAACTTTTTTCAAGCTTAGACAAATATGCTCTCATAGAAATATT
TGAGGAAGCTACTTGATTATTTAGAGTCGTCTTTACCTTTCATCTGAAAATTATTCTACT
TTGCTTTTCAAAACAAGNNCTTCTCAGCGGCTTAACGCTAATCATAAGAACCGAATGATT
CTGTGCCATTGGAGTTTGAGTTCCTGGTTTTTTATTCTCCATGTTTATCACAAACAAACT
ATTTTATGTCCAACCTACTAAAAAT
>TOXOnig-OC_C24
TATAAATTCAACACTTAATGAAAAAAATCTAACAACATCAGCAAACAATAAGTTATATGA
GACATAATTGTTGATGTGATATACGAAAATATATACACATACAGGATTAATTATCAGTAT
GAAGCAATCAAGAATAATCAACGTACATGTTTTAACTGGCATATTTATTATTTTTTATCA
ATGTTCTTTATCGGGGGCTAATTATCCTGTAATAGTAATAAATGAAGAAGGTCAAGATAA
TAAATATAACATACCGATTTACATGATAACTCCAACATATCCAAGACCAGAACAGATTCC
TCTTCTTACAAGAATAGCAACGACACTTATGTTAGTCAGAAATGTACATTGGCTAGTTGT
TGAAGATGCTGATGTTAAAACACCACAGGTTGCTGATTTACTGAAACGAACTGGTCTCAA
ACACGAACATCTTTTAGGTCCAATGTCTGCTGAAGTTTTAGCAAGACCAGGAATACAAGG
TAAAGGGGTTTCAAATCGATTGAAAGGATTACAATGGGTTAAAGATAATGCTCAATCAAA
TGGTGTAGTTTATCTGGCTGATGATGATAATACTTATCATTTCGAATTATTTGACGAATT
ACGTAAAACAACAGAAGTATCACTATTTCCAGTAGGATTAGTTGGATTATGGCATTTAAG
TTCTCCAATAATTAGAAATGGCAGATTTAACTTTGAATTTTATGATGGATGGGTTGGTGG
ACGTAAATACATAGTTGACATGGCAGGTTTTGCATTTAGTGTACAATTATTACGTCAACG
GAATTTTGATATGACTTACCAACGAGGTCAACAAGAAGACTCTTTCTTACGAAGTCTTGA
ACCTTTTAGCATTCAAACATTGGCTGATCATTGTACCAGAATTTTAGCATGGCATACAAA
AACTGTTAAAGTGCCAAATCCATTAAGACCAGTAAATTTTGATCGCTTATATCGTGATAC
TAATATTGTTCATTTTGATGACCAGATCGTAAACAAAGCAGTACACAAAAAAAAGTTTTA
AAATAATAAAAAAATATATCCAAGTATAATTATTATAATTTGAGTCATAACATACAAATA
AATAAATCAAACTATATCGTATAATAATTTTTTAGACATTCCTTTTGTATATATTTTTCT
AATATTAATTAATTAACAATTATATTTACA
>TOXOnig-OC_C25
GCCATGATAAAATAGTGCATTAGTGTTGTAAAGTAAGTTCAACAGGTGATAAAAAAAAAT
TTAACAACATCGACAAACAATAAATTATTTAAGAAATAATTGTTGATGCGATATACGAAA
ATATATACACATACAGGATTAATTATCAGTATGAGGCAATCAAGAATAATTAACATACAT
GTTTTAACTGGCATATTTGTTATTTTTTATCAATGTTCTTTATCGGAGGCTAATAGAATT
AATCACCGTTTAACATATAGATCTTCTCCGAATTATCCTGTAGTAGAAATAAGTGAAGAA
GGTCAGGATAGTAAATATAACATACCGATTTACGTTATAACTCCAACATATCCAAGACCA
GAACAGATTCCTCTTCTTACAAGAATAGCAACGACACTTATGTTAGTCAGAAATGTACAT
TGGCTAGTTGTTGAAGATGCTGATGTTAAAACACCACAGGTTTCTGATTTATTGAAACGA
ACTGGTCTCAAACACGAACATCTTTTAGCTCCAATGCCTGATGAAGTTTTAGCAACTGGA
CAAGGTAAAGGAGTCGCAAATAGATTGAAAGGATTACGATGGATTAGAGATAATGCTGAA
TCAAACGGTGTAATTTATCTAGCTGATGATGATAATACTTTCAATTTCGAATTATTTGAC
GAATTACGTAAAACAACACAAGTATCATTCTTTCCCGTAGGATTGATTATATACTTACAT
GTAAGTTCACCAGTTCTCAGGGATGGTCGATTTTTCAATGAATATTATGATCCATGCCAC
TGTGGTCGTGAATTTGAAGTTGACATGGCAGGTTTTGCAGTCAATGTACAATTCTTACGT
AGTCGACCATATTTTGATATGTCTTATCGAGAAACTAAGCAAGAAGACACTTTTTTGAAA
AGTCTCAAACCTTTTAATATGGAGTTTTTAGCTGATGGCTGTACAAGAATTTTAGCATGG
CATACAAAAACTATTAAAGTGAATAATCCAATTAAACCATGGAATTTTAATAGATTGTAT
GCTGGAACTAATATTGATGTATTAGATAAGCAAATAGTTAGAAAATCAGTAAAGAAAAGT
CGATATTAATATTATAAATATTTTGTAATCTTGTTAAATGTTATCAACAATTATATATAA
ATATTTAATCATAA
>TOXOnig-OC_C26
TTGGTAGCCATATTTTTTTATCAGTATCTTGAATTATTTTTAATCTATATATCACAAAGA
CAATGATAAAAAAATATGGCTACCAATTTTGAGGAGCAGAGTTTACGTGAATGTGAAGAG
TATGTGCAACGACATAATATCCAGCAGGTTTTAAAAGATTGTATTGTCCAGTTATGTGTT
GGAAGACCACGGAATCCTATTTCCTTTTTACGTGAATATTTCCAGAGACTTGAGAGGGAA
CAAGCGCAAGGTGCCAAACAACCGATAGCAAGTCCTGAGGATATTGAGGATTTTCCAGCT
GGACAGAATGCACCTCAAGTACCACGTCGTCGGGGTGGAATTTCTGCTGAACCAGTTTCT
GAAGAAGATGCTAAATGTTATGTCAAAAAAGTTGTTCCTAAAGATTATAAAACAATGGCT
GCGTTGAGCAAAGCTATTGCAAAAAATGTGTTGTTTTCACATCTTGATGAAAATGAAAGG
TCTGATATTTTTGATGCTATGTTTCCGGTTACTTTTAAACCTGGTGATCTTATAATTCGT
CAAGGTGATGAAGGAGACAATTTTTACGTTATTGATCAAGGAGAAGTGGAGATATTTATC
AACGGCGAATTAGCAACAACAATCAGCGAAGGCGGAAGTTTTGGTGAACTGGCATTAATT
TATGGTACACCTCGTGCAGCAACTGTTCGTGCTAAAACTGATGTTAAACTATGGGGTATT
GATCGTGAATCATATCGACGTATTTTGATGGTATCCACTATCAGAAAAAGAAAAATGTAT
GAAGAATTTTTGTCCAGGGTCTCTATTCTTGAATCACTTGATAAATGGGAACGATTGACT
GTAGCTGATGCTCTTGAACCCGTGGTTTTTGATGATGGCGAGACTATTGTGAGACAAGGT
GAACCTGGTGAAGATTTTTATATGATTGTTGAAGGAGAAGCTGTGGTGCTTCAGCAGAGG
AATGAAGAGGAGAAACCTACTGAAGTTGGAAGACTTGGTCCTTCAGATTATTTTGGTGAA
ATTGCTTTATTACTAGACAGGCCAAGAGCAGCAACTGTAATCGCACGTGGTCCATTAAAG
TGCGTGAAATTGGACAGAGCACGCTTTGAGCGGGTCTTGGGGTTGTGCGCTGACATTCTT
AAACGGAATATTACTCAATATAACAGCTTCGTGTCACTCTCCGTGTGAATTTAGCTTGAG
AATTAAATTTAAATATACATACATATATATATATATATGTACACATAAAAATGAAATCAA
ATATAAAGATGTTCATTAAAACGTGGTTGCTTTGTATCTGGTGTGTCTTAGCTCAGCAAG
ATCCTGAGAATCGAAGTACAAGTTTAATTCCTGAACAAGATGATCCATTATTATTATTTT
TAACTCTAAGTGGATCATTTGTTGGTATTGGTCAACGATCTGGTGAAATTCGTTGGCGCC
AAGACAATGAACCAATTGTTAAAGTTCCATATGATGTAACACAAACAACAGCTCCAATGT
TTTTACCAGATCCTAAAGATGGATCATTATATTTGTACGGTACAGAATTTGAGGTATTAA
AAAAATTACCATTTACAATACCTCAATTAGTAGCCAGTAGTCCTTGTCGTAGTAGCGATG
GTATTTTATATACAGGACGAAAAATTGATACATGGTTTAGAATTGATCCAGTAACTGGTG
AACGGGAACAATTATTAGGTTTTGAAGAACCAGAAAATACATGCCCACTTGAAACCCAAG
ATGCTATTTTTGTTGGACGTACTGAATATAATATTATAATGATTGATAGTAAACAAAAAG
AACGTAAATGGAATATAACATTTTATGATTATTCAACAGTGAATGTTGATGAAACTGAAA
ATGATTATGATCTTGTTCATTTTACAACAAGTTCAACAGGTCGTATAGTTACATTAGATC
CTAGACTTGGTGTTGTTTTATGGGAATTGGATTTAGAAAGTCCAGTAATTTCAATTTATA
CTATTAGTAATGATAATTTAATAACAGTGCCTTTTACAAGTGTATCAGAAGATACACTAA
ATAATTTACTTGATCAATTTAGTTCAAAACCTAATAACATTAAATTATTTCCTACTTTAT
ATGTTGGAGAACATAGATATGGTTTATATGCATTACCATCACTTGTAGATTCTGCTACTG
CTACAATATCATCAAATACTGGACATTTAATGCTTGAGGGTCCACAAATTATTCAAAATT
TTCATACTAATAACATTCCACATTCAAAAATAAAAGATTTTAATAATCAATTAAATAAAG
ATAAAAATAATGATAGATCACAAGATAATGTTATTGTATTGGGTCATTATAAAGTACCAT
CTGAATATAAACCTTCTAATCAACCTTTACAAATAACAGGACGTTCAGATCCAGTAATTC
AATCTTTAGATAAACAACAACATAATAATAATAATAATAATAATAATAATACAAAAAAAA
TAAAAATTATTGTTTCGAAAAATGACGATACAGGTAATAATTCGGAATATCATGGTTGGA
AAATTGTCATAAACAGTTTAAATATTTTTAAAAATTTACTTAATCAAATAGATAATAAGG
TATACGTAGCAATTATTACAGTATCAACAATTGTTGGATTTGGACTTATTATTTTTTATG
CATTTTATCCGAAAGAACCAAAAAAATTATATTTAATGAGTTCAAGAGAAAGTAGTCGTA
CCAGTAATTATAATGGCAGTGGTATTACTGCAATTCCTGAAGATATTGGTGAAGGAAAAG
TTAGAATTGGCAAAATATTATTTAATATTGAAGAAGTATTAGGTAAAGGCTGTGAAGGAA
CTTTTGTATACAAAGGAGAATTTGATGGACGATCTGTAGCAGTAAAACGTTTATTACCTG
ATTGTTTTACTTTTGCTGATCGTGAAGTATCACTTTTAAGGGAATCTGATGATCATGAAA
ATGTTGTAAGATATTTTTGTACTGAGCAGGATAGAATGTTTCGTTATATTGCTCTTGAAT
TAGCACAAGCTACTCTTCAGGATTATGTAGCAGGAAATTATGATCGTCAAGTTATTTCTG
TGAAGAATATTTTAGTTCAAGCTACTTCTGGACTTGCTCATTTACATTCATTAGATATAG
TTCATAGAGATATAAAACCGCAAAATGTTTTATTATCAATGCCAGGGCCTCGTGGTGAGG
TCAGAGCCATGATATCTGATTTTGGTTTATGTAAAAAATTACAACTCGGTCGTATGTCAT
TTTCACGGAGATCAGGCATAACAGGTACTGATGGCTGGATTGCACCTGAAATGCTAAATG
GTGAACGTACTACTTGTGCAGTTGATATATTTTCTCTTGGTTGTGTTTTTTTCTATGTTT
TATCCAATGGTAATCATCCATTTGGTGATAGCTTGAGACGGCAAGCTAATATTCTTTGTG
GAGAAAGTGATTTATCCTTATTAAAAAATATTTCTGATAGTGATAAAGAATTAGCATTAG
TTTTAATAAAAGCTATGATTGATAGTGATCCTACGAGTCGACCACCGGCACTTGCTATAA
AAAATTATCCTTTCTTTTGGGATTCATTACATATTTTAAATTTTTTTCAGGATGTCAGTG
ATAGAGTTGAAAAAGATGATCCTTGTAGTTTAGCATTAATGGCACTTGAATCTGGAGGAT
CACGAGTTGTTCAAAATGACTGGCGTACTGTTATCGATCTTGAGGTTGCTAATGATCTTA
GAAAATATCGCAGTTATCGTGGTGAAAGTGTTAGAGATCTTCTTCGTGCTCTTAGAAATA
AGAAACATCATTATCGAGAATTAACGCCAGAAGCTCAAGCAAGTTTAGGAGAAATCCCTG
ATAAATTTACCCAGTATTGGTTATCACGATTTCCAAATTTATTAACACACAGCTGGTGTG
TAATGCAACGATTTAGAACTGAATCAACATTCAGGATTTATTATCATTCTGAATATGAAT
TTACAACTTATCATGCTCACAATAAAGTTACAGAAATTTTTATGAGACCAGCATCATTTT
TAACTACAGCATCTCCAGAGATTACGCCATTAGAATCTCCTTCATTAATTCCAACGCCAT
CATGGAGAATTCGTAATAATACTATTGACTGGAGTCCAAATCGTACTAGATATCGTTCTA
ACAATAATAATAATAATAATAATAATAATAATAATAGTAAAAAAAAACATGACAGACGAA
AAGCTGAAGATCCGGTTATTTGGACTCTGCAGTCAGCAACTTAAA
>TOXOnig-OC_C27
AAATAAAAAAATTAATAAATAATTGATAGAACTAATAAAATAAATATTGTAAAACCTCAG
TCTGCTCTATACGTGTAAACATCTAGTGTTATGTTTAGAATTTTGTATGAAGAATTATAA
AGTCATAAAAAAAATTAACACGTTGTNNNNNNNNNNNNNNNNNNNNNNTATATATGTATA
TATATATTTTAGGAACATAAATTTCGACATTTGTATAAATAATGAATGCCTACACACGTA
AAAATAATACAAACAAAACAAATTAATAACATTTAAAACCGATTAGTATGATCCTATAAT
TTTTAGGTAATAATAAATAAGATTAAATTTTTAAATTTAATTATTTTAATAATTTAAATT
TTTCCCGCTTGATATCTTTTTATTAAAAAATCTGACGGCGCCACCTGGCGATGTCAAAAT
ACACTAATGGTAGATAATCGTAACAAAACTTCAGTGATTGTAATTATTTTTTATATTATT
TGCAGTCAAAAACATATTTTTTATTATTACGAAATGTCTCAGAATTATCTGAATTACTAA
TTTATTTGGAATTATTTTAAAACAATGATACGTATAGGGTGATATAAGAAATCATTTTTT
ATTTGAAGGCACAGAAATAATAAACAAAATTTAGCATTTAAAATAAGTGATTGATAGTTG
TAAGATGGATGACGAATTAAAAGAAGTGAAAAAATTGTTACATGAAGCAAAACAAAGTAG
AAAACTTAATTTATTACTTGCAGAAGCTGACAAACAATCAGAGAAAATAAGAGAGTTAAA
AGATTTAAAACTTGTAACAAGTAAACGTAAACCTCCTAAATCATCTCAAAAATAAAAAAT
GTCAGAGAGTATAGACAAACCAGACTGTGAAGATGAAAAAGAAGAAGAAATGGAGAAATC
TGATAAATGCAATTTGTGGTTAGATCAACTGCCAGATGATGTTGAAACAATGTGGGAAAT
ACCCCAAATATATGAATTTCTTTGTCTCGCTAAAGATACGCTACATATTCAACATTTATC
AATGTATGAGATGGAACGTATGTTATTGATACCACGAGCATCAAAACAATTGTCCATTAT
AATGACTTGTTTATTCAATCCGTCAATACCTAGATCAAAAATTAAAAAAATACCACTTAT
GCCGTATGATTTTTGGACTAATTATTTATTAGCTCATAAAGTACCACAGTGGTATAAAAT
TTATCAAGCTAAGGATTATGATTCAGTTAAAGTATTTGAGACAATTGGCGTGGAACCGGA
ATTTTGGGATATATTTCCTGATGCTGCTTCAATTAGTGAACGTGATTTTGAAGAATTTAA
TTTAAAACAACGTGTCTGGCTTCTCAAAACTGTCTGTGATAATCTAATGCATAATAAAAA
ATGGTTACAGGAAGAAATATCCAATAAATACTTGGATGGTGAATGTGAAAAATTATTAGG
ACGTGATCGGTATGGTACACGTTATATTTACTTTCCGATTTTTCTTGAAAATTATGATTT
AAGGATTTATAAACATTGTATGAATAATAAAGTATTTTTAAATGTTGTGCCTGGGACAAC
AAAATTAATTAAATTACAAACTACTCGAGTGAGAAAGAAACGTAAAGAAAGAAGACGTAC
TAATCGCTGGAAAAATGGTAATTTACCTGTGAAGCCTAGAAAACGTAATAGAGTGGCAAA
AAAAAATTTTAATAAATTAAATGATAGTACAAATGATATAAAAAAAGAAGATGAAGAAGA
AGAGGAAATTAAATTACGTAATAATGATAATAATGAGACTAATAGCAATGTAGAAATAAA
TATAAGTGTAAATAAAAATAATGTAGAAGAAGAAAAATCAATAGAGGCTAGTGAAAATGA
TAATAATAATAAAAATGATAATGATAATGATGATGATGATCATCATGATATTACGTTGAA
AATTGATAATAAAAAATCCTCAGTGGCAATTGATGAACATGAAGAATGTTCTATACAAGA
TGATTTATCTAATAGTTCAAAGACTGATGATGAAAAAATAAATGAGATGTTGTTGAGTGG
AAATAATGTCGATACGTGTAAAGGAAATAGTTCTAATACTGAATCTAAAAGTGACGATGA
GAAGCTTATTGAGACTAAGACTGTCAATGATCAAGAGATTGATAAAGAGACAGTCGGTGA
GATGAATATTGATGATCAGTTGAAAGAGATGGAACAAGAGAAGCAGCAGAAAGAGGTGGA
TGAAAAAATAGAAAAAAAAAAGAATAAAGAGGAACAGGAAAAGGAAATTGAAGAGTCTCT
CAGGATAAGAGAGTGTGATAATAATCAACAGACGGATATTCAAAAATTTTCAGAAGAAAA
TTCACGTCACAGTTCTCCTGTTGAAGACGACACTCATGAAAAAAGTAATAAAGAGATTTG
TAAAAAAAATATGGAGAATTTTAATAATATTCTATCGGATTTAAAAAATTCAAAGTTTCA
ATTGGTTGCTGATAGCATTGAATCACTTAGAGAATTAATTAATCATCTTACGGCACAAAA
TTTAATCGTAACTACACATCCTATGAGGTGTGAAATGCTATTGATACGAAAGTTGAAAAC
TTTATTTGAATCACTGACGTCGAAAGAATTGTTACTGAGGGAATCAACCGAAAGAGCAAA
GGAAAAATTGTTAACTGAAGAAAAAAATTTTAACGATGGAATTAATGAAGAAGATGATTG
TCCACTTGATGGTATACGGAATACGTGGGTACTTGGCGGGCAAGGTTGTCCTTTGTTATC
TTACGGTGATTCAGTATTACCGAGATTGACTCAAGGGGATGAGGATAATGAAAAGGATAA
GACGAAAATTAAAGAAGAAAATGATAAGAATGAAGGTTCCGATGATGAAACAAAAGCGGA
ACCGGAAAGAAGAGTACTACGTGCCCGTGGAGTATCTTCGTATATAGAACCATTTTCATC
TGATTCAGATACAGACTCGAGTGCTTATGAAGACTGGATAGGGTTTGAAACAGTGGACCC
AGCAACTGGAATTCACACGAGTCCAAATATTCCGATATCTCAAAAGCTAAGAGCAAATTT
AGAAAAATCGAGTGCTGGTGATTCTGATAAAGATTGGACTGTATCAAGTCGTGGAAAACG
AAAACGCAAACCTCAAAATTCTAGGAAACGTGTTAAATTACTCAAAGAAAAAGTACAAAG
TTTGAGATCTGATTCAAAAACGGATTCAAGTACAACAGAAATAACTGAAGAACTTAAAGA
ATCATTGACTGATCCTGTAGAAACCTCAACTGATACTAATCAAACCGTAAACAATAATGG
GTTATTAAATCCTATTAAAATTGAAAGCGTTCACTCGGTATTGGATATTAAAGACGAAGG
ACCAATAATAGACAGCCAACCAGAATCAAATCCCAGTGGAATGCAACAAAATTACGTATT
AGTGAATGCAGGAAATGGACCAGTAAATTACGTGGTAATGCCACCGGAAAATCCATCACT
TGTTCAACAGTCTCCAATGATCTCAGTTGTCCCTCAGGTGCCATTGCATTCAAATTATTA
TATACCAAATCCATCTGGTTATATAATACCCAATCACATGCAACCGCAACACTACGGCGA
GCCATCAAATCTACAAATGAATCGGCATATGATTATCCAACAAAATCCAAACTATATTCA
TTCACCAAATAATTATATGCCTTATCATCATCATCATCACCACCATCAGCATCAACAACA
TCAAATGGGACCACCACCATCATCACATTCACATTCACAATCATCATTACACTCACTTCC
ACCAGCTCCTTCATCAGTTTCTATGTGCTCTAATCCATATCCAGGACCACCAATGATGAA
TCATCCAGTCTCAACGGCAATGCAGCAACGAAATTTACCACGTATTGTTCAAAATCGACC
AGTAACACTACCTCCACGTCCAAGACCTCCCGAAGGTGCTGTTATCAGAAGTAATGTACC
TCCCATGCGTCCTAATTATCGTCCACCGCCTCCAGGAGTAATTACAGGACTACGTCCTCG
TGTTATTGCTCCAAGATACTATAATCCTAATTCTCAGAGAATTATAAGACCCTGTAATGC
ACAAAGACCACTTGTGCCGAAAGTAAAAGGTAATAATAATTCTCTGAACAAATCCACCAA
AACCACGTCGTTAATTGTTTTAAGTGACAGTGATGATGAAATTGAAATGATTATCACTGA
AAAACCTAATAGCAGTACCAGTACAACTTCTGTTAATCCACAGAAACAAGGACAAAAAAA
TAAAATAACACAACACCGTAAAACTGTTAACAAAAATTCAAACAGTACTAATAATTCGTC
TGCAGTTAATAATCAATTAGCTAATAAGGGAGGATTGACACCGCAAATTATTGAACGTAT
GAATCAAGGTGGTATATCAATTACTCCTGTTAAACCTAAATCACCTGTTAAAACTCCACC
AATTTCTGCCACACAGCTCGTTGTTGTTGTTAATGAAACTGGGAGTCATTATGCTTTAGC
ACTTCCCAATGGTAGTAAATTAATTTTAACTCCCGAACAAGTCGCACAAATTAGAGCTTC
CAATGGTGGCAAGCTTATTTTATAAGTAAAAATATTTAAATATTAATTATGAATACGATA
CATCACTATATATTAATATTATTTTGATAATTAAAAATAAATATATACATATAAACATAT
ATATATATAGGTATATGTATTAATCCAAGGTGTAAATATATATTGTGATAATTAATAAAA
TTATATGTATTATTTACAGCTTCATATAATAATTATATTTTGCAATATTATTAATGCTAA
TTAAAAAAAAAAAAATTAATTTTCGCTAATATTTTGAATCCAAGTTCAATAATTGGGTTT
AATTCTTTTTAGGTACATCAAAAAATTTTAATAATCTTGTACCATTGTAGGGTGTATCAC
TACCGGGGGGATGTAGTCTCATCTACAACAAATTAAAAATAAATATATATATAAATCAAT
ACTTTATTTATATCATTATCATTATTATTATTACTATNNNNNNNNNNNNNNNNNNNNNNN
NNNNNNNNNNNNNNNNNNNNNNNNNNNNNNNNNNNNTTTTTTTTTTGTTTTTAAAATAAA
AACTTTTCGAGGGCATTTAATTATTAACTGTACTACACAACATCAATTTAAAATTTAACC
CATATTAAAAGTAAAATTTTAATGTATAGTATACGAGCAATAAAATTATAAAAAATTGTG
TATAAATAATTTCATAATTACAGCGTTAATCATAAGGCTTTGTTTAATTATAAAAAAAAA
A
>TOXOnig-OC_C28
TGGGATACAGCAGGTCAAGAAAGATTCCGTTCTCTTATACCTAGTTACATCAGAGACTCA
ACTGTAGCTGTTGTAGTTTATGACATTACCAATGCCAATTCATTTCACCAAACATCAAAA
TGGATCGATGACGTACGGACAGAACGAGGTAGTGATGTTATTATCATGCTCGTTGGTAAC
AAGACGGATTTAAGTGATAAACGCCAAGTATCCACTGAAGATGGTGAACGTAAAGCCAAG
GAATTAAATGTTATGTTTATTGAAACTAGTGCTAAAGCAGGATATAATGTCAAACAGTTA
TTTAGAAGAGTTGCCGCAGCTTTACCGGGTATGGATTCGACTGAAAATAAACCTCCAGAA
GACATGCAAGAAGTAGTTCTCAAGGATACACCAATAGAACTCAAAGCGTCGGAGAGCAAT
TGTTCTTGCTAAATCAAGATAAGTCATGTAATTATAGACAAGCAATCAGATTTTATTAAA
TTATTTAAAAAAAAAATTCCTTTAAACGAGAGAAAGTATAATCAATTGGTGCATAAATAA
TAACAATATATTAATTACTATTGTTATTATATCAACGATTGTTCTCTCAATGATATAACA
ATATAAATATTTTTTTTCTTTTTTTTTTTTTTATAAATAAGTGGTGCACATATCTGTTTG
TATAAATTGCTCATTGACTCTTTATTATCATTACCATCAATTTATTTCAATTAGATTTTT
ACGAATGATTATAATTGCTTGTGTTCATATTTTTGTTTCTTGCACAATATAATTTATTAT
TTTAGTTTTTTTTATTTTAATGTCCTTGGAGTGTATAAAAAACAGTAAATTTATTAATTG
AGCGCAAAAAGTTGCACATTCACGAGATTATCGCACTGTTTTTGACGATCGCACAATATT
TTCATTTATTTCTTCTTGAATTTTTTTTTAATTAATTAATTAATTCACTTATTCAATTTA
CTTATTATTATTTCTTGTCAATTTAATAAATTTATCGATTAAATGTATTTATTTACAGTT
ACTGGATGGTTTTTTTTGTTGTTTCCAAGCAGCTATTCTTTCTTTTAAATCAGGTTCTGG
TGTAAGCATATCTTCACTCAAAGGTTGCCTACTGAAAGGATCAGTAGAGCTATTCAATAA
ATGCCTAATAATAACAGCTTTGTCCATGATGATCCCTGATGGTAGTTTAACTGGATCCTC
CATTAGAGTATCCATCAATGGATCACGAAATTCATCAGGAGCGTCATTGTAATCTTCCTC
ACGAGCACGATTGTCCTTTGCTATCATGGTAGCTCTTTCTGCTAATGCCATGAATCGTTC
GATTTCTGATGGAGTTTTTATACATGCTCTTCCTAACCTTATTGCTGCATCCATAAAGAG
TTCTTTGCTGAATGATCGCTCATCACCAGCCAATGCAGCAGCAAAATTATCACAGTCAAG
ATGTAAATAAATATCCACCAACTGACTCAACAAAGTTCTGGGCTCCCAGCCATACTTCTG
TGGTTTATTAACTTTCAAATTCTTACACTTAGGACCACATAATTGTCGTAAATTGAAATT
CAACATAGCACTCAATCTTCCCACCAATTCAGGCCGCAAAAACGGTTCAGTAATTTCAAC
TGTTAAATAATGAAACATGGACACTGTTTCTTTGGCCAAAGTTAAGTAAGATCTAGCTTG
TCGTTCATCAGCCGAAAGTTGTCGTGTTCGCGACTGTTGTTGTTCTTGAGATAAAGCAGA
CCAGGCTTTGGTATCAGCCATCAACTCTTGAACTTCATGAATACGTTTCAAAGACTCTAG
ACTTTCATCCAGCAAGAAAGTCGTATCATTCATTAGCATATTGATGAATTTAACAAACTG
TTTGCCGTTGTTGCTCTCGTTAATGATAGATGTGCGATGAACCGGACTGTCCCACATGGC
CTTCAAAATCAAACTGATGTGATAGCGAATGGAGAATTTGTCATAAAATTCAGAGCTTGA
TCCGGTGGTCTCAACATCGGTATAGAATTTCATCAGATACGATGCTAAATGGGTTTTGGT
GATTAGATGCGACATGACCTGATCATGCAGAATGTCATTACGACCCTGAAGACTTGTGAT
AATCACGAAAAGTACCTCGATGATCTTGGCGATTAAGTATGGATTCCTAATACAGTGGGG
AGTGCAAATTGTCACCAGGATCCAGGTGATCAGTGAGTTGTCCATGTTAGTAGCGATCAC
ACTAGGACAAAATTGAAGAGCAAATAACAAGAATTCAGCGATATCTTCAACGTACCATTC
AGGTAGAGCTGTGAATTTTTGAGATACTTGTTGAGGAAGTGGCAGAGATGGTATGGTAAG
TCCTGGTTGAGTTTGCGCGAGTAATCCCAGAAGAATTTCCGCTACTGATGCATAGAAATG
CAGGGAACGTCTCATTAATACTGGATCTATCAACCCAGCATCAGCGCAAGACTTGGATTT
GCTCAGTCGTTTCAGTTGCTGTTTCCAGCGTTTGATTAATTCTTTATTGTGAGCGGCAAA
TGGAGCGTCTTTCCACTGAGTTTCAGTGGCCTGAAGTTCATCCAGCATTTTCTGGAGTTC
CCTTAGAGCTCGCAATTTCCTACGGTACTTCTGAAGAGCTGGCATGAGAGCTATATGATG
ACAGTGGAGTGTTAAAAACCAGCACTGAGTTGGGAATTTAGTTTCAGACCATTTATGATT
CTTCTCTAGTTCTTTCAGCCAATCAGTTACTTCTTGGGAGCTCAACTTTAGTCGAGTATC
ATTTTTGATCTCTACGAAACTTGACGGGTGGAATGGATACAGCGTATCAATGGTATCCAG
TTTGATTTTAACGGATAGCATCTGTAAAACTGATAATAAATTCAACATAAATCCATCTCC
AGCTAAATTAAATTCTTCAGTTTGAATTTGAACTCGTTTTTCATTGTGACGCAGTAAAGT
TGATAAATAAGCCAAGATTGTCTCTCGACATGTTGAAGTTGCAAGAATAGCATGGAATAT
TTTATGCAAAGATGACCTGGTGTTATCCAACTCTTGCTGAAGAGTCAAATTTATCGTTTT
ATCACTTGTGCTATTGCCACTAAAGAATTTCTCAGCAATCTTGGGCGAGTCCTCGGCAAA
CACCGAGACTGATAGGAATGGACCTAGGAATGACGTGCGGGTTAATTCACGTCCGATGGC
AGTAGTCATCAGATCAGGAAGGAATTGAATTTGATGAGTTATCAAACGACAAATTGGTCT
AACATTTCCAATTGTACCACAACGAATGTCTATCAGTTCTTCAAGGGCTTCTACCGGACG
ACGATGAGTATTTCCCACCAGACTAGCTTGCTGCATTGACAGATATAAACCCTGAAGAAG
TGGTGTAAAGATTTTATTGAAGATCTGTTGATTTGTGTGAGTTCTAGCCACCAATTCGTG
TAAAAATCCACGGGGAAGAGTTTGAGACAGCACGGGATATAAAAGTGGACTTGATGATAC
GGAAATAATGGATCCTGATGATGCTGTGATGTTATCGTACGGTACTCCGACGATCTCCTG
GAGTACCAGACTCGCGTATTGCACGCATTGAGCTCGAAGACAAATCAGGACATCGGAAAT
TGGCGGTACACTGGCACGTTTTGGATTATTACGCTCTTCAATGCCAACTCTTGTGTAACA
ATCGAGTAAATAGAAGAAACTCTGAGGTTGAGTTCTGTTTTCAGCTGACAGCAGCAATGG
CAATGACGGTAGAATTATCGTTGTTGATGGAGTAATTGTTGATGTTGGGGTTGATGTGAT
CACCGCTGGGCTCACTGGGCTTGTCTGGCTCTTCGGGCTGTCTTCGCCATCGGATAGAGG
ATCACTGGTGATCTCTTTTAGCGGGTCTTCACCACGTGTGAACATCTCTAGGATCTCCAT
TAGGGATTCATTCACCAAGTCTGTATACGAGAGGCTTCGGTCTGATGATAAACTGGAGGA
TAATTCTCGTAGGAAGATTGTTTGTTCTGTTGGTTGTTTCCAGGATACGCAAAGCACACG
GGATATTATCCCGTGAATTTGGTCACTGGAGACTTCTACGCTTGAGCTAGTGGTCCTAGA
CCTTGACAGGACATCTTTTCGATCTTGATCCTCGACTTCCATGTTCTCTATCCCTGAATC
TACATCCATACCGGAAGTATTGCACTTTTCACTTGATTCTTCATAATCCATTACTTCTTG
TTCGTTTGTGGCCTGCTGAGCTTGGACCTGGGCCTCAATCTGCTGCTGTGCTATTTGAAC
TTGGACTTGTTCTGGCGCTTGGACTTTGACCTGTTGTGCTACTTGATCTTGAATCTGTTG
CTGTGGCAATTGTTTCTGTGATATTGTTGATAAATTTTCAGGACACGATGGTCCTGGAAC
ACTTGGAGCTACTTGAACTGTTGCTGGAGATGGATTTGAAGGCTCTGGACCAGCTAATCT
TGCTAAACGTCTTCGACGCATCTCTTCTTGACTTAATTCACTCATGATTAATTAATAATT
ACTTATTAATTTTAATTTATTTAATTATTTAATAATTTTTAATTTTATTTATTATTTATC
ATTTAACTTATTACGTCAAGAAAAATAAGCCTGAGGCAAAAAATTATTTGATCTTTTTTT
TTTTTTTTCTTATTTTTTCTTTAAATTTATCTTCTCTTTCATTAATAATATAATTTAAGC
GATTAAATGAATAGAAGTTATAAAATTTATATATATAATACACTTTACAGATTAATACTA
TTTAACTTAAGGTGCATTTCACATTTTAATTACCTAATAGGCGTATATAACAATTGACAG
GTATCGTTTTTTTAATTTTTTATAATTTTCATATTTAAAAAAAATTTTTTTTTGCTTTAA
TTAATCTTTATTATTATTATTATTATTATTATTATTATTATTATTATTAATTTTTGTAAT
GAAATATTAAATAACGAATTTGTTTTTAATTAAACATACGAAAATCGATTATAATAATAA
TAACGTTAAATATCTCCTATCTCTTGGTCGCTAAGCGTATTTTTTCTTTCTCGGTATCTC
TTTCATCAGCAACTGTCCATTCAGGATCATTAGGATCTTCACCGTCTGCATCGAAGTATG
CTGATTCAGTCGTATCAGACTCCGGTGAACCCATTTCCATATCNNCATCATCAGCTACGT
TTTCCGCTACAGGTGAACGTAAAGCGGATGTTGTAGATTGCCAATGACCGTCAGGCATTG
CCTCTAACATTTTATCATAAACTTCTTCTGATAATGGAAATACTCTAGGATCATACGGTA
AAATCTCATTTTCATCATCTGCATTTGAGGTACTGGTTTCTTCCTTGATTGTTCTCGCTG
AAGACATCGTTCGTCGCCGAAATTGTTGAAGCGATGATGAATTTCGATTACTTTCTATGG
TATTGTGATGTTCATTATCCTGACCACCGCTCATTGGAGTCGCTGGAGGTGAGGTGAATG
GTGATGGTTGATCTCCATGTTCACTAGGATGCGGAGACATCGGATCTGGCGTATTGGCAC
CGCTATCAGCTCTACTGTCAGTCCTGCGACCATGACGTATCCGGTTTTGAGGTATCAGTT
TCACGTAGGTCATGAATCGTTTGTTTTCTTCCCGCTCGCTTCGCTCGTGACGGAGTGCAA
CGGCTTCATCCGATACATCTTCAACATCACTTTCTTGACTAGGCCTGTGTATAACACCGT
TTTTCACGTCCGTTTTGGTAAATTCATCACAAATCCTCCACTTTGGTGTTAAAATTTCTT
TATAGGGTAATTTTTCTACTCTAGTAGATGCTGCAACGCTGTAAGGGATGACAATATTGT
CGATATCAAAGTCCTGTTGTCGCGTTCGTCCATGAGAATTGGAGCTCTTCTCTTTAGGAG
GAACTTTTTCAGGAACAGGATGCTGCAACGGTGAAGGCACTGGGGACGAATGTTTACTGG
AATTTGATTGTATACTAGCATTATCATCATCTTCAGCATGTTGCAATAATTTATTAACCC
TCTTTCTATTTACACTGGTTAAATTTTTGCCACCTAAGCGTCCCCTGGTCTCCTTAAACG
CTTTCCTCTTGATCTTAGCACTAATTAACGTAGAAGGTGTCTTCTTAACTCTAGGTGTAT
ATTTATTCTTATGTTCAGCTAATTTGGTTTTATTTCGCCTTTCAATATCCTTGTCCTTTA
TCCTGGGAATTCTGACACTACCCCGAAGAGACTTTTGCTGGTAATCGGTGATCTTAATGA
TGGCATCAAAATGCGTACTATGGAGAACATCATCAGGGAATGAAAGAACAGGATGATACC
CTGGATCAACAGCAGCAATTCTTTCTGGTAATGATAATTGTTCCAGTGGTTCCTGGTACT
GTGTTGGATCCACTCTACCTGTACACAACGCACAAGGTGCCAGAACTTGATCACAATCAC
ATCGTACACTAGATGGCCTCGCCGCACGTTTTGAGTACTCATGGAGACCATCAACCCGTA
ATAATTTGCGTTTTCTGTACACATCCGACACAAACGGACGAGTTCTACTGGCCGAAGGTT
CACTTTCAGTCAAATTATAACGACCTAGTGAACCCGGTAATATCCCACTGTAACCATTCA
CTGTTTCTGCATTGTCCAGTATCACCAATCCTTTGGTTGACCTCACTTGTCGCTGAAGAT
CATTGTGCTGACGAATTCGATACTCTAGGTCTGATATTTGAGCCTGGAGCCATGTCCATC
TTGATGCTATTCCTGCTCTTTCGCGGGCGTACTTCCAGGCTGCTCTTTTTGATATAGGTA
ACTGCTGTTGATGAGGATTATTGAAGGTCTGCATTTCATCGCAGCTTTCAGCCCCGCTGC
TAGAAGCCGTGCAATCCGAATCAAAATTTGTTTCAATGGTATGCAATTGGGTAGCAAGAG
ATCCAGCGACATTTTCCACCTCATCTTTATCGACTTTGACCTGGGCCGTACCAAACAGAG
CATGTCTTGATGAACTGGATCCACTGGTGCTACCAATACTAGCCGCATTATCTCGCGATC
CACCTCCAAAGTATCGGCAATACGAACGCTGTCTGTTGACACTGTTGCTCTGGGCTACAC
ACGATTTTTCGATCTTCTGCAGAAACGAGTTCAGCGTTGCTCCAATTTCCGGGAAATTCT
TTGGAGTAGTTCCCTTGGGTGTGAGATTGGACAATTCTTGAAGGAAATATTTTTTAACGC
TGCGGTGGGCGAGTTCGAGGACCCCAGTGTTCTCCTCGGCGATATGTTGGCCGACGTATT
TGACCTGGAGCTTACGAAGACGACGAGCAAGAAAAGCACAACGTCTCTCAAGCTCAAATT
GTTTTTGTTCAACAGTTTCTTGTTGAAATCTTAGGTTGTTCTCCTTGACCGTTGGCTCGC
TGATATTCAAGTTTAAATTCATGTTCATATTCATGTTCATGTTCATATTCATATTCATAT
TCATATTAATATTGATGTTGTCGTTGACCAAACCCATGACGTCAACGTCTTTCAGCAACT
CCCGTTCAAAAGACGACAAGCTCAGCATCTCAACGCAATTATTATCAGACTCTTGAGATC
CACTTGGCATAATCGCCTCACCGGTTTCCATTCCCGTTTCCGCACCCTCGATAGACTTGA
TGACCTGAAGAATATCATCAACATTGTGACCAATGTCATCGACATTGTGGCCAATGTCTG
CAACGTGGTGGACCATACCCGCTACGTCGGAGGTGATTCCACCCACGACATTGTCAATAT
CACCCACATTTTCTGGTAAATCGGCATTTAAATTCATAATATGATCAATATCAATATCTT
TGACGTCCGCGGTAAGATCTACACCCGCGATTGACACTTGTTCATTTGTTTTAAGGAATC
CCATCTCGTCGGTGGTCCCAGCATCAGCAGAAGAATCGCTCATTATAATATCAATGGTCT
TGGCTTCGTTGCAATCCGGCATAACCGGATGCTTTTCAGCCTTTTGAGCCTCCCCCTGCG
CCTCCTGCGCCACCGCCTCCTCCTCCTCCAATTCGTCCAGTTTAATATCGTCGTCGTGAT
CTTGTTTCTCTCGTTCAATCAGGTCTGATTCGTTCGCAAACATCGACAAACTATCGAAAC
CGTTTGCGTATTTTGAATTGATGACATCGCGTATAAGATCCTTTGATATGCCACGCAGGC
ACTGCTCGTCGATCTTGGTTGGTTGTATATTAGCTGACACAACAAATTTAGCCAAGACCT
CGCGATTTTGACAGACCTGNNNNNNNACCTGCGTAACCTGATCCGGAGATAGAAATCCAG
TGGCCGGTAAGGGGGTAAGCAAGTCGTCAGGCTTTTGAGGACCACCTTCCGTCAGAGCAG
GGGCCATCACTGCCACTGACGCAGCTGGTGCCACTGCCTCGACATCCAGAGGCTCCCACC
GGTACCGACGCCCGCGCCTGTGCTGCTCAGGCGCCGTGCTTACTCCCATTCATCCATTAC
TCAACAACACTTGTGTCTCTTGGTACTCTTCGTCTTCTTCTTCTTCCTGATTCTTTAACA
GAATACTTTAAACTATTTCACTTCTTTAAATTATTTAGTTTTTTAATCCTAATTCTTTGC
TATTTTTTCAATCTACGATTCGCTGGTTAGGTTGTATCGATGGTCGTCATCAATTCTTGG
GTAATCATTGTCAACAACACAGCTCCAGAATTAATTATTATTTATACCACTAGCTAAATT
TCAAGAATTTCTGCTGATGATCTCCAACAGAATTAAGATATTATCAGGATAGCAGTAATT
ATCAATACCAATAACAATAAATTAATTTCTTACTTCTGATAAATCCAGGATGATAAAGGT
CACTGAT
>TOXOnig-OC_C29
AAACTGATTATCTTTTGAAGCAAAATAGGAAAGCGCTGCGTTTTATTCATACAAACAACA
TTTCTGTTCACTTCTCGTGTATAATAACAAATAATTAAGAAAACTAACTACGTATTTCAT
AATACGCTGTGTTTGGTTATTTCAATGAATTATTTTGGCAATACCTAAAGATAACAAATC
ATTCAATTTTTGTTGATATAATTTTTTTAAAAAATTATTTATAAATAATTTTGGATAGTG
TGAGATGACCTAAAGTTCAATAATATATTTATTTATTGTTTAATGAATAAATAAGATTAT
AAAAAGACATTAATAAAGTTTGTTTGAGAGACAATATATTGTATTTTGAAAAATACAAAA
TGGATCTTGTTTACATGCCCGAAGTACTGACTTATGGATCATTTAGGGCTCCAGCTTACC
GAGATTATGAACAATCTTGGAATAAAGATTATCTCCAATATGGAAAATCATCATCACATA
CGACAACACGTCAACAAGAACATTTACAACAATTACGTGCTAGTTCATCAAAGGAACACT
GTCATTTGTGTAAAGAAAGTAAAAGAAGATCGTTAAGTGCTTACATCAGAGGTAAAGCAC
GATCAACATCAACCAACGAGATACCTGAAGAAGATGAGGGTTGTGATGATGTTTGCAATA
ATGATATAATAATTGCTGACGATAAAAACAAGACTGATAATAAATTCCAGTCGTCACTAA
TTTGCAAATCAATTGATAAAAAATAATGCTGCCACTAAATTATTGAATATTAATAATTAC
ACTTTTTTTTTTTTATCATTTTTAATTATTATTTTAAGTTTTTTCGTAATAAAATAATAA
ATTAATATTAATTATTTTTAAATTTAATTTTTATTAATTAAATTTAAAATTGTTGAATTA
TTGGGTAAAGGACAAAATTTTTAGTTATATTATTATTATTATTATTACAATGTATTACGT
AAATTTAAATTTGTATTATCGAATAAGTGTTAACGAGTAATAATTTTTATACTATTATTA
TTTTTTTAATAATAATTATTT
>TOXOnig-OC_C30
TTTTTTTTTTTAATAAATTTTTAAAAAAAAAAAAAATGTTAATTTAACCAAAATTTACCT
GTAATTCGATTATTTTTTTTTTTTTTCTTTTTATATCAGACAAATTTTATAATAATAATC
GTCAAGTGTAAAAACTATATTTATATTAGATTTAATGACACTAAAATATTATAATTATAA
GTATAATGATCACTAAGAAATAATTATAACAATAATTAAAAAAAACTGAGTGATACCTAA
AAATCCTAAATTTAAATTGAATTCAATATTTTTGTTATTTATATCGTATAAAAAAAATTA
ATAATAAAATTTATCATCAATTATCAATCGTATACAAAATAGAACTAAAATGTAATGTTG
ATTATGAGGGAAAAAAAAAACACTCATACTTATTGACACTTATCACGCATACAAATATAA
TTACACTTACACGGACATGGACAATTTATGGAAGTTCAATCTCATTGATAAGAAATTTGT
CGGAACATACTGCTAATCTCTTCAATAGTTTTGTTTTTGGTTTCGGGTACTTTCTTGAAA
ATGAATAGAGTGAATAGTGCTTGAATTACAGCGAAGATGATAAAGACATTGGTGTCCAGT
AATTCCTTCAGCGGTAGGAATGAATAACTGACGATGAAGTTAGCTCCCCAGTTGACAGCG
ATGGCTACTGATGTGGCGACTGGTCTTGCTGATTGGTTGAATAATTCAGAAACCAAAAAC
CAGGGGATACTTCCAGGACCAGTAGCAAACAAGACAACAAACATTATTACTAGTGCGATG
GAGAAGTATGCTGCTACTTGGGATGTTTCTGCATATGCTAAACAAATAGCAAGTAAAGAA
GTATCAATAATCATTCCCCCAAAACCAAACAATAAAAGAGTTTTTCTTCCACATCTCTCA
ACCAAAATCAGTGATACAAATGTCATGACCACATTCATAGCACCAACTCCCAATGTAGCT
GATTGTGAAGCAGTAGTGTTTAATCCAGCCATTCGGAAAATAGCATCCGAGAAAAACATA
ACAGCATTAATTCCTGAAAATTGTTGAGCTAACATCACCATAAGTGAAATTATCAATGGA
ATACGTAGAGCAGGATTCATGAACATTTCTTTCAAAGTAACCCGAGGAATCAGTTTGATG
GATTCATATTCCGCTCTCATTTCTTCCATTTCTTCATACACTTCGTTGGTTCCACGTAAC
CATGAGAGAGCTCTTTGGGCATCAATGTCTTTTCCACGGCTGAGAAGCAGATATTTCGGA
CTTTCTGGGCAAAGTGGTAGAGTAACACATTGAAAGATGGCGGGGAATATGGTCAGACAA
AGAAGCAATGGCCAGTGCTCGACGGTTCCAAGAATTTTGTCCATACTCAATATTTGAGAT
ATTAAAATTGAAATGGTGATGATCAATTGGTAAACAGTACCAACGGCTCCTCTTAAATGG
ATCGGTGATATTTCTCCTAAATACATTGGAGTTATACCAGCATTCAATCCAGCATTGATA
CCGATAATAAGTCTTCCAATTACGATCATTTCAAAACTGCCTGCCATTTTACAAAATCCT
TCAAATATTACGGTCAATATCACAAGAACGTTGTTCAACAATAGACCGCCTTTACGTCCA
AATCGATCAGCGATTGTACCGACCAGAGCACCACCGATCATTCCACCAATACAAAATATA
GCTACTGCCCATGCCCATAAATCTGTCATGTCCTTTGATGTATATGGTATTCCAGTTCTA
TTGGTTTTAACTTCAGCCATCCAGTTTTTAATAATCTCTTGCGGTGAATTAACAACCCCA
GTATTGTAACCATGTTGGAAAGCTGATCCAAGAGCAGCAGCTGCGATTGCGAACACCAAG
TGAAAATTAAGACCCTGTACTTCGCTGAACATTTCAAAATCGTTAAGTTAAAAATTCAAT
ACTCAATAAAAAAAAATTCTAGTTTAAAAAATATAAATAAATGAATAAATAAATTAAAAA
ATTATT
>TOXOnig-OC_C31
AAAATAGAAATTTAGAGGTGAATAAATTAAATGACAAAACCGCTAAACACTTTTTAAAAA
AATTATTATTGAATTTATATACACAAATATATTAATATTAATAATAATAATAATAATATA
TATTAATCACTATAAAACCAAATATGAACTTTTCCATCATCTCCAGCAGATGCAAGTTGT
CCAGCAGTACCAGGATTCCACATGACTGAATTAACATCCTGGGAATGAGCAGTTTCATGA
GAATAAATTAAACTAAAGCTAGGTTGATTAATATCAGATTCACTGTCTTCACGAAACACA
CGAATGGTATCATCACCGCAGGCACTGACAATCATACCAGTTAGCTTACACCAGTGGACA
TCGTAAATAGTCCGGGTATGATAGCCAGATAAAGTACAAACACATTTCCAAACTGGATGA
TTGTCCGGTGTTGGTATTCCCAGGTGGTTGTCTGGTTTGTATTCCTGCCAGATTTTGATC
GTCTGATCGTCACTGCAGGTTACCAGTCGAGTTCCAGTTTGATCGAATGATAAACTCCAA
ACGGTTGATGAATGAGAAGCAAGAGTAGCGAAGCAGAACCAGTCATTATCAATTGGATCC
TCTTTAAAAAGTTTAGCGGTGTTGTCATAGCTCGCTGATGCCACTATATTTTCGGTAGGA
TGCCACCTAACCTTTTTGACATCTTGGGTATGAGCATTGATTACTGAAGCACATTCGTAG
TCATTATTATCATCATATTCCCAGATCCAAACTGATTTATCACGACTACAAGTAGCAATC
AATTGACCAGTATTAGACCAACTGACACTCTTGACCTCATTTTCATGACCCTCTAACGTA
ACATTACACTCAAATTGTCCAGATTTCTGTTCCCATATAGCAGTAGTACCATCAAAGCTT
GCTGATGCTATATAATTGCCACAAGGTGACCAGGATATTTCACGAATTGTTCTGGTATGT
CCTTCAGCTAATATCATTTTAATAACCCACTTTTGTGATCCTTCTGGACCCCATATCCTT
ACTGTCTTATCTTCACCACACGATGCCAGAGTACTACCACGAGGATGCCAACAAACATTC
CAAACTCTGCCTCTGTGACCAGTTAACACATGTCTTAATTCCAGGGTACCCATTTTTTTT
TTTTATCTGGAAAAATTCAAAATAAACTTTTCTAATTTTAAATTTTCATTTTGACTTTGG
AATGTTTGCTTTTATCCTTTGGTATTTTACTCATTAATTACCGAGTTCAATAATTATCTT
TCTCAATTAATTAATTAATTATCGAATGTTAATTTAAGAATATTAATTGATTCTAACTTT
AAAATAATTATTAAAATATAATTACCTGAAATAATTGATAGCCTCCAANNATCTTAAATT
TAAATTATTATCACCAATTCATGCAGGTTTTAAAATAGAGGTTAGGATTTATGGAATTTG
GAATAACGAAAACTGATAGTATATATATATTTGTATGTATACATGAATATATACGCATGT
ACAAAAAATTATAAGTAGAACAGCCG
>TOXOnig-OC_C32
GTCGCAATGACTCGTCGCATATTATACAAAAAAACTGAATTTTCTAACCTTTTGGTTATT
TAATTGACGGACAATTCATTGAATAATTATTATTGCATTTATTTTTTATTGCACCTTTAA
TAAAAATATATTAAAATGCCAGAAAGTACGAAAACTGAATCTAAAACAACTAAAGATGTG
AAGGGAAATAAAGAGGAGGATAAAAGTGATTTATCTGAAGAGGATAAATTACTTCAAGAA
GAGCTCGAACATCTAGTAGAACGACTTCAAGATTCAGATCGTCGTTTGCATTACCCAGCT
TTGGAACAATTAAGAGCTCAAATTCGTGCATCAACAACATCAATGACAAGTGTCCCAAAG
CCATTGAAATTTATGCGTCCACACTATGACACTATGAAATCAATTTATGAAAAATTACTC
GATACTGAATCTCGTGAGTTATGCTCAGATATTATATCTGTATTAGCAATGACCATGGGT
GAAGGTCGTGAATGTCTTAAATTTCGTTTAAGTGGATCATCATTACCATTAAGTGAATGG
GGACATGAGTACGTGAGACATTTATCTGGAGAATTAGCAGCTGAATGGGATGAAGTTAGT
ACAGGTGAAGATGCTTTAATCAATACTGAAAAATTAATTGGTTTGGTTCACGAAATAATT
CCATACAATATGGCTCACAATGCTGAAACAGAAGCATGTGATTTATTAATGGAAATTGAA
AGACTTGATTTAGTCGAACGTTACGTTGATGAAAGTGCTTATCAACGAGTTTGTCTTTAT
TTAACATCTTGTGTACCATATGTAGCTGATCCAGAAAATAATACATTGCTTCGTAGTGCT
TGGAAATTATATAGAAAATTCAAACAATATCCTCAAGCACTGCGGGTTGCTATGCAACTT
AATGATTTAAATCTTGTTGGATATATATTTTTAAGTTGTACTGATTTATCAGTTCAAAAA
CAACTGGCATTCATGTTGGGTCGTCAGCAAATTTTTTTGGAATTACCAGAATCTACACCA
GAATACGATGATTTAATTGAAATAATGTCTAATTCTCATTTAAATAATCATTTTCTTAAT
TTAGGCCGTGAATTAGATATTATGGAACCAAAAACTCCTGAAGATGTTTACAAATCACAT
CTTGAAAATTCAAGACCACCATTTGGTGGTGGACAAGTTGATTCAGCACGACAAAATTTA
GCTGCTAGTTTCGTAAATGGTTTTGTGAATGCCGCATTTGGCCAAGATAAATTATTGATT
GAAGATGGAAATAAATGGTTATACAAAAATAAAGAACATGGAATGTTAAGTGCAACTGCA
TCATTGGGTTTGATATTACTTTGGGATGTTGATGGTGGTCTTACTCCAATTGACAAGTAT
CTTTATTCATCTGAAGACTATATCAAATCGGGAGCACTTTTAGCTTGTGGAATAGTTAAC
TGTGGTGTAAGAAATGAATGTGATCCAGCATTAGCTCTCTTATCAGATTATGTACTCCAC
AGTAGCAATACAATGCGTATTGGCGCTATTGTTGGATTGGGTCTCGCATATGCTGGTTCC
AATCGTGAAGCAGTACTCAGCTTACTCGCTCCAGTACTTACTGATCCCAAATCAAATTGG
GAGGTTATTGGTATTGCTGGTTTAGCATTAGGAATGGTAGCTGTTGGTTCATGTAACTCT
TTTGTAACTACTACAATTATCCATTGTCTTATGGAAAAAACTGAAGCTGATCTTAAAGAT
ACTTATGCAAGATTTTTACCACTCGGTCTAGCACTTTGTTTACTTGGTAAACAAGAAGCT
GCTGAAGCTATTATAGCAGCTTTAGAAGTTATACCCGAACCTTTTAGATCTATGTCAACA
ACTTTAGTCGAAGTTTGTGCTTATGCTGGTACTGGAAATGTTTTAAAAATTCAACATTTA
TTGCATATCTGCTCAGAGCACTATGAACCATCCAATGACAAAGATGACAAGTCTGATCGT
AAGGATAAAGATAAAAAAGACAAAGATGATAAAGAGAAAAAAGATGACAAGGATAAAGAA
AAACAAAAAGAAAAAGAAAAAGATCTTAGTTCAAGACAAGCAATTGCTGTATTAGGTATC
GCTCTTATTTCTATGGGTGAAGAAATTGGAGCAGAAATGGCTTATCGTACATTTGGCCAT
TTATTACGTTACTGTGAACCTGTTATACGACGATCAGTACCTTTAGCACTTGGTCTTATT
TCTGTTTCTAATCCTAAACCTAATATTGTTGATACACTGTCAAAATTTTCACATGACAGT
GATCCAGAAGTTGCGCACAATGCTATTTTTGGTATGGGACTTGTTGGTGCCGGTACAAAT
AATGCACGTTTAGCTGCTATGCTCCGTCAACTTGCTCAATATCATGCTAAAGATCCAAAT
AATTTGTTTATGGTACGTATTGCTCAAGGTCTTACGCATTTGGGTAAAGGTACACTTACA
TTGTCACCTTATCATAGTGATCGGCAATTACTTAGTCCAGTTGCACTTGCTGGACTTTTG
TCTGCTATAATTGGATTTCTTGATGTTAAAAGCATTATTCTTGGACGATCGCATTACCTT
CTTTATACTCTGGCAGCAGCAATGCAACCAAGAATGTTGGTGACATTCGATGAAGAATTA
AACCCACTGCCAGTACCAGTGAGAGTTGGTGTTGCTGTTGACGTTGTAGGACAAGCTGGT
AAACCTAAAACAATAACAGGATTCCAAACACATACAACTCCTGTGCTATTAGCTTATGGA
GAACGTGCTGAACTTGCTACTGAAGAATATATTCCTCTTACGCCAATTATGGAAGGATTT
GTTATTTTAAGAAAAAATCCTGACTTTGTTCCTTAGTTAACTAAATAAATTTTTTTTTTN
NNNNNNNNNNNNNNNNNNNNNNNNNNNNNNNNNNNNNNNNNNNNNNNNNNNNNNNNNNNN
NNNNNNNTTTTTTTTTAATTATAAAAAATACCTTGTAATAAAAAAAATAATACCAAATCT
TAATTATAGAAAATTTTTAATAACCTTAACTTAAAAAAAAAACTAATTAAAAATTAAAAA
GAAATTGTTATAAAAATTGTTTTGCGTATTATATACTACGTATGTTAATCTACAAAAACA
TGTGGCAATTTTTTAATCAGTCTGTACGTTTCAAACATTTTATAAGTATTTTTTTTTTGT
TTAAGTAATTAATTATTTAAGTATATAAAATATCAATTCATTGGCACAATTGTAAGTCCC
GTAAAATTCATAATACATAGAAAAAAAACACTGGTATATACACTGGATTTCATGATTGTC
TTAAAGAGCCCAGAGATTGTTTTTTTTTTTTTTTTTTAATTTAATTTAATTTTAAAATAT
GATTTTCAATTTCTGGACTCCAGTCATTTAAAAAGAAAATACCAACTAAAAAAAGCAGTA
TGTTAAAAAATATGATAGTGGCAAAGAAGCGGCAATATAAAAGCAATAATGATTAACAAT
AATTAGTTTCCATATTTCGATGGACGGTGACCGGCACCAAAACACGATGTGATGATTCCA
GTCGAGTTGTAGGCGATAGCGGTGATATTGGTGATTGAATAATACAATGTTCTTTTTGAT
CAATAATATCAGGTTCCATCGTTGAATTAAGAAGAATTAATGGTTCAACGAAAGATTGTT
GCTCTGTATCATCATGAGGTGTCATTGTGCTGTATCCATGATCGCTATCACCACCAGGGG
GTCGTCTATAGTTTGTAGAAACATGATAAGGTGAAATTGGTGGTGTACTTTCATGTAATA
AAGAGTCTAAATGATGTTTTGATCGATCAAGTTCAATAGGATCACCACCGTCTGTGCTAC
CACCTAGACCTATATCTAGATGAGTCATTCGTAAAGTATCAGGTGAACCATTTAGATGAA
GACACTGATGTTCTAGACCAGATTGAACACTATGAAGTCGATAACAAAAGAGGGCAATAC
CAAAAATAAGTACAATAGCAAGAATTCCACCAGCAACTGGTCCTACTGAGGGCCATTCTT
TTTCAATATCATCTTCAGTTGATTGTGAATTATATGAACCGTCTGGATGAGGTAAAATTG
ATCCTAAAACTCCTTTAAAGCACAAATAAGCTTCTGCACAAAAAGGATGACTTAATGAGG
TTTCACCATCAATATCAAGTGAACACCATTGACATCCAATTACTCCAAGACATTCAAATT
CAGTGCTATAAGCTTTGCAATCTGATGATGGACATTCATGAAGAGTTAGGTGAGGTGGGA
TTGTTACTCGATCCCAACGAGTTGTAGGTACAATTCCTTGCTCATATGGAGGGTTACATT
GTTCAAGATTATTATTAATATTTGTACTTTCACATCCTGATGAATATAATGAACATTCAC
ATGGACATTCGCATTCTGTTTGCTCCATTCTTTTACAATTTAAACAAGAACGTGCCATTG
TATTACATGGACAAAATGCCGGCATGTAACAAGTTTCATTAACTACACCAAAAAATAAAT
TAGTATCTGGTACTGCAGCAAGTTGATATTTTACGCAATGTTCTCCATGAATAATATTAG
TCAAAACTTCTTTCAATGATGTATTAAATTGATAGTATCTTTCAACAGTACCATCTAAAT
AATTAGCACAAATTTTTTTTTTAACAAAATATTCATGATTAAGAATATCATTAGCTATCA
AAAGTTCTTTATGAGTTAAGTGCTGTTGTTCAAATTTACTTGCAGGTTCAAGAAGTGATG
GATGAAAAACTAAATAACCTTTTTCATCCATCAGAAAACATTTTATCGTAGATTCATTAC
AAAATGGCAGTATATCATGTAATAATCGTGCTATATAACCCATTGTAATATCCATAGATG
CAACCGCGATAATTGGATCACCTTGAGAGTGAATTGTTGATTTATGACCTTCATAAATAG
TTTGACTTAAACTAACAACATAACCAGCACCACCAGCATCTAAATATGAAGTAGTCAATA
CAATTTTACCAGGATGATCCATAGCTTTACTATACCAAGCTCTACGTCTTGGATCAAGAC
TTGAATCCATTGCAAATCCTGGATAAATTTCCATTACTCCACTCTCAACTGCTGCCATGT
ATCTTCTTAAAATAAACATTTTTGATGGACTTTTTTCATGTCGTTCTTTCCAGTGATCAA
TAATTTGTGCAAGCATTGCAGCATCACGACGTACATATTGACCTAAACCTGGATTTCTCA
GTAATCTCGTTGCATCCTTGATATATGCCATATAACTTTGAAGATTCATCAATGATGCAA
GATCCTCACGCCATGAATTTAAACACCATGGAGATAAGTACATTACAGCACTAGATGGGC
TTACAATACTACGTCGATCTAAACAAAGATCAACGCTATTAGCCAAAGTTTGTGATACTA
AATCAAGCCGATGATGTTTAAATTCATGGCGTGAGGA
>TOXOnig-OC_C33
ATATTTGAAAAAAAAAAAAAAAAAAAAAAAAAAAAAAAAAAAAAAGAAAAAAAAATTAAA
TTAAATTAAATTACAAAAGATTTTTAAATAATTGTCAATTGAAGTTAATATAAATTAATC
TAAACGGCTTAATCGACTTCCTCGATGGTAGGTCCAGATCCAGCACCAGGAGCACCACCT
GCAGCAGCACCAGGCATACCTCCAGGCATTCCACCGGGCATGCCACCAGGCATACCACCA
GCTCCTTGATAAAGTTTAGTGACAATTGGATTGCAAATGGATTCCAATTCTTTCTGCTTG
TGTTCGTACTCTTCTTTTTCAGCAAGTTGATTAGCATCGAGCCACTTGATGATCTCATTG
CATTTGTCCAGGACAGTCTGCTTGTCACTGGCGCTGATTTTGTCCTTGAGCTTCTCGTCT
TCGACGGTACTCTTCATGTTGAAGCAGTAAGACTCCAAAGCATTCTTGGATGAAATAGTT
TCCTTTTGCTTTTCATCTTCGTTTTTGTATTTCTCTGCTTCGTTGACCATACGCTCGATG
TCCTCTTTGCTGAGACGACCTTTGTCATTGGTAATGGTGATCTTGTTTTCTTTACCGGAC
ATCTTGTCAGCTGCTGATACATTGAGGATACCGTTCGCGTCAATATCAAAGGTAACTTCA
ATTTGTGGAACTCCACGAGGTGCTGGTGGAATTCCAGATAATTCGAATTTTCCAAGAAGA
TTGTTATCCTTGGTCATCGCACGCTCTCCTTCGTAAACTTGGATAAGTACACCAGGTTGA
TTGTCAGCGTAGGTGGTAAATGTCTGGGTTTGCTTGGTTGGAATGGTTGTATTTCTTTTG
ATCAAGGCGGTCATGACACCACCAGCAGTTTCAATACCAAGAGACAATGGTGTGACATCA
AGTAAAAGCAGATCTTGAACAGCTTCTGATTTATCTCCGTGAAGAATAGCTGCTTGAACA
GCGGCACCATAGGCAACAGCTTCATCAGGATTGATGGATTTGTTCAGTTCTTTGCCGTTG
AAAAAGTCCTGCAATAGTTTTTGGATCTTTGGAATACGAGTAGATCCTCCTACTAGAACG
ATGTCGTGGATGAGTGATTTGTCGATCTTAGCATCACGAAGTGACTTCTCCACAGGCTCT
AAGGTGCTACGGAATAAATCAGCACAAAGCTCTTCGAATCGGGCACGGGTAATTGACGTG
TAGAAGTCAATTCCCTCATAGAGAGAATCGATTTCGATGTTAGCTTGAGTGGATGACGAA
AGAGTTCTCTTCGCTCGTTCACAAGCGGTTCTCAATCGACGGAGAGCACGTTTGTTGGTT
GCAAGGTCCTTCTTGTATTTCCGCTTGAACTCCTGGACAAAGTGGTTAACCATACGGTTG
TCGAAATCTTCACCACCAAGATGAGTATCTCCAGCAGTTGACTTGACCTCAAAGATACCG
TCTTCAATGGTAAGGATTGATACATCAAAAGTACCACCACCCAAATCGAAGATCAGAACA
TTACGTTCTCCAGTTGCTTTCTTGTCCAAACCGTAAGCAATAGCTGCTGCTGTTGGCTCG
TTGATGATTCGCAGCACGTTCAAGCCGGAAATGGTTCCAGCGTCTTTGGTGGCCTGACGC
TGTGAGTCGTTGAAGTAAGCAGGTACAGTGATGACAGCGTTGCTTACGGTTTGACCTAAA
TATGCTTCAGCTGTTTCCTTCATCTTCACTAATACCATGGAGCTTACTTCTTCAGGGAAG
AAAGTCTTAGTCTCGCCTTTGTACTGCACTTGAATTTTTGGCTTTCCACCGTCGTTAATG
ACAGTGAAGGGCCAATGTTTCATATCCGCTTGGACAGTTGCGTCGTCGAAACGACGTCCA
ATCAGTCTTTTGGCATCGAAAATGGTATTGTTCGGATTCATGGCGACCTGATTTTTAGCG
GCATCACCGATAAGACGCTCAGTATCCGTGAATGCAACATAACTTGGTGTTGTCCTATTT
CCTTGATCATTAGCAATAATCTCCACTTTTCCATGTTGGAAAACTCCTACACAGGAATAG
GTTGTTCCAAGATCAATACCGACTGCAGGTGCTTTGGTCATTTTGTCTTTATTCTTTTAT
TTATTGTTAATAAGAAATATAACGTGAATTATGTAGATAATAAATATATTTAAGAGTCGT
TAGGACGAGTAATAAGAATGTCTAAACTGAACAACGATTCACAACGTGAGTGACAAGGTA
TGGAAGGCGCAGCCAAATTTATCAGCTAACTAAACAACGCTTCTGGAATGTTCTTCCCGC
TCAAGCGGTGGCTGCAACAAATCACAAATTTCCTTCTAATATATCTGTATCCTCATTCGT
CGTTTTAAATGAATACTAAAGTCAAATTAACATTTTATTTCATTATTTTATTGCCCAAAA
AAATTTATTAAATTTTTAAAATTATTACTAAAATCTTTTATATATTTAATTTAATTATTA
A
>TOXOnig-OC_C34
CAAGTGCTGGAGGATCTGTCGGTCACGCAGTGACGCATGTGAACAAGCCTCAACTTATAA
TCCACAAAATAAAGATCTCGTCATCAATTGTTCTTTGAGAACTTGAAAAATGCCAGAATT
AACTGAATTAGATAAAGCCGCGAGCTCTGACTCTAAAGTTGAGGTAGTTCCTGCTGGATC
AGGCACGGATTCTGATTCCGATGATTCAATTCCTGATCTTGAGGACCCAAGTGCTGGAGG
ATCTGTCGGTTATTCTGGTTCCAATGTCAGTGGATTACCAATGGACGTAATCTCCAAGGC
TAAACAAAGCCGAAGTGAGAAAAAAGCAAGGAAACTCATGAGTAAACTTGGATTAAAACT
TGTTCAAGGTGTTAACCGGGTTACTATTCGTAAATCAAAAAATATTTTATTTGTTATCAA
CAAACCGGATGTCTTGAAAAATCCAGCTTCAGACACTTATATTATTTTTGGTGAAGCCAA
GATTGAAGATTTAAGTCAACAAGCACAGGTTGCAGCAGCTGAGAAATTCAAGGAACCACC
AAGTATCTCTTCTGCTGAAGCTGGTGGTAGTACTACAGTTGTTGCTCCGATTCAAGAGGA
ATCTGAGGAAGAGGTTGATGAAACTGGGGTCGAAGAAAAGGACGTTGAACTGGTTATGGC
GCAGGCCAATGTATCAAGAGGGAAAGCCATTAAAGCACTTAAAAATAATCAGAACGATAT
CGTCAATGCTATTATGGAATTGACGATGTGATAAATTAATTCGAAGCATTTATTTTCCGA
TAGTCATCGCTGCTTTAAGTCACAATTTAATCATCGACTACTTTATGTTTTTCAATTTAT
CTTATCGTATTTTTTCTAATATTATT
>TOXOnig-OC_C35
AAAAAAAAAATAAATTTAAATAAAATAAAAAAAAAAAATTATGTAATTATTATTGTTATG
AATTTAGTGATAATAAAGATGGATAATAATATATATAGTAATTTGATGATAAATTTTTGA
AGAAATTATTTTACAAAAAATATATAAAATTGTGCAAGTACGAGAAAATATTCTTGACAC
AGTTAAAGTTATTGAATCGCGCATGAACGCAGTCTTCAACCTGCCTCTCGTTTAGAAGAG
TCGTTTTTTAAGCCGCTGACTCTAACATGAAAGAGAAGTAAGTCTAAACAGTTGAACGAA
TCTAGCAGTTTGGTTACAAGTCAAATTGTTGTCGTTCGGTATACTGTTGTTTTTGATGCG
CTGCATTACCATGGGTCGATGTCTATGACTGAATGACTCTTTATATGGTAAAATCACCNN
NNNNNNNNNNNNNNNNNNNNNNNNNNNNNNNNNNNNNNNNNNNNNNNNNNNNNNNNNNNN
NNNNNNNNNNNNNNNNNNNNNNNNNNNAATATATAAGTGACATTCGATTAAAACCGAATG
TAAATCACATAATTTGAAATAACGTGTTGGAAGAGACAAATGTTTCTTTTACAGCACTTA
TCCAGTTTTTTATTACTAGAGAATAGGTTTTTTATAAAAGACCTTTTTCTTAGTAAAGAG
AGCTGGATTAATATAAATGAGCGTGTAGAAATGTTTTATTTTGAATAAAACATACAAAGC
TCCCTGGTTGATCCTGCCAGTAGTCATATGCTTGTCTCAAAGATTAAGCCATGCATGTCT
CAGTACATGCCGTATTAAGGTGAAACCGCGAATGGCTCATTAAATCAGTTATGGTTCCTT
AGATCGTACCCACATTTACTTGGATAACTGTGGTAATTCTAGAGCTAATACATGCAAACT
AGAGTTCCAACCAGAGATGGGAGGAACGCTTTTATTAGATCAAAACCAATCGGTGGCTCG
TCCACCGTTAATTTTGGTGACTCTGAAGAACTTTGTGCTGATCGTATGGTCTCGTACCGA
CGACGAATCTGTCAAATGTCTGCCTTATCAACTGTCGATGGTAGGTTCTGCGCCTACCAT
GGTTGTAACGGGTAACGGGGAATCAGGGTTCGATTCCGGAGAGGGAGCCTGAGAAACGGC
TACCACATCCAAGGAAGGCAGCAGGCGCGCAAATTACCCACTCCCGGCACGGGGAGGTAG
TGACGAAAAATAACGATACGGGACTCATCCGAGGCCCCGTAATCGGAATGAATACACTTT
AAATCCTTTAATGAGGATCCATTGGAGGGCAAGTCTGGTGCCAGCAGCCGCGGTAATTCC
AGCTCCAATAGCGTATATTAAAGTTGTTGCGGTTAAAAAGCTCGTAGTTGAATTTGTGTC
TTATACTGTTGGTTCATTATTTTATAATGTTAACTGACACGTTATAAGATGTCCTACCGG
TGGATTTAGCTGAGGTAAAACTTGGCGGTCCAATCAAATCCTATCGCGGTGCTCTTAATT
GAGTGTCGAGGTAGGCCGGTACGTTTACTTTGAACAAATTAGAGTGCTTAAAGCAGGCTA
TTAATGCCTGAATACTGTGTGCATGGAATAATAGAATAGGACCTCGGTTCTATTTTGTTG
GTTTTCGGAACTCCGAGGTAATGATTAATAGGGACAGATGGGGGCATTCGTATTGCGACG
TTAGAGGTGAAATTCTTGGATCGTCGCAAGACGAACAGAAGCGAAAGCATTTGCCAAAAA
TGTTTTCATTAATCAAGAACGAAAGTTAGAGGTTCGAAGGCGATCAGATACCGCCCTAGT
TCTAACCATAAACGATGCCAGCTAGCGATCCGCCGATGTTCCTCCGATGACTCGGCGGGC
AGCTTCCGGGAAACCAAAGCTTTTGGGTTCCGGGGGAAGTATGGTTGCAAAGCTGAAACT
TAAAGGAATTGACGGAAGGGCACCACCAGGAGTGGAGCCTGCGGCTTAATTTGACTCAAC
ACGGGAAACCTCACCAGGCCCGGACACCGGAAGGATTGACAGATTGATAGCTCTTTCTTG
ATTCGGTGGGTGGTGGTGCATGGCCGTTCTTAGTTGGTGGAGCGATTTGTCTGGTTAATT
CCGATAACGAACGAGACTCTAGCCTGCTAAATAGACGTACTTTTGGTATCTTGAAAGGCT
ATATTGGTTTTCGGATCAGTATAGTTTTTACTACCTACGTACTAAAATTCTTCTTAGAGG
GACAGGCGGTGTTTAGCCGCACGAGATTGAGCAATAACAGGTCTGTGATGCCCTTAGATG
TTCTGGGCCGCACGCGCGCTACACTGAAGGAATCAACGTGTCTTCCCTGGCCGAAAGGCC
CGGGTAACCCGCTGAACCTCCTTCGTGCTAGGGATTGGGGCTTGCAATTATTCCCCATGA
ACGAGGAATTCCCAGTAAGCGCGAGTCATAAGCTCGTGTTGATTACGTCCCTGCCCTTTG
TACACACCGCCCGTCGCTACTACCGATTGAATGATTTAGTGAGGTCTTCGGACTGGTGCG
CGGCAATGTTTCGGCATTGCCGATGTTACTGGAAAGATGACCAAACTTGATCATTTAGAG
GAAGTAAAAGTCGTAACAAGGTTTCCGTAGGTGAACCTGCGGAAGGATCATTAACAATAT
ATATATAACAATATACATTTTGTATAAAGTTTCAATATATTTGATAAAACG
>TOXOnig-OC_C36
ATTAGTTTCAAGTAAAATAGACTCATCTTGTCGATAATCTGTCAACTGCGTCAAAATCTC
AAAAAACTCCGCCATTGCAACGTTAAAAAATAATCAGTGAATCATTTAGTGCGTAGATTT
CATTACTATTGCACCATTAAGTCTAACACAACAATTACATCGGATCTCAATCAACTTAAA
ACAAAAAAACTAAACAAACATGGGTCTAGTGTGTTCAACAGCCCAGCTGGCCTGCCTGTG
TGGTAGCACAGCCTGCAGTTTTTGCTGTTCTCAATGTCCATCATGCAGAAACAGTACAAG
TGCGAGGATTATGTATGCCCTGATGTTAATGCTAGGTACAATTACTGCTTGTATAACTCT
TGCCCCAGGTCTTCAGGATGTTATGAAAAAGGTTCCATTTTGTACAAACAGTTCAAATTA
TGTCCCATCATCATTTACTCTTGATTGTCAATCAGCTGTTGGATATTTAGCAGTCTATAG
AATATGTTTCATCGTTTCGCTGTTCTTTTTCCTGATGTCCTTGATCATGATAGGGGTCAA
GAGTTCAAAGGATCATCGAGCTCCTATACAAAATGGATTCTGGGCAATAAAATTCCTGTT
GATAATCGGCGGGATAATAGGAGCATTCTTTATCCCTGAAGGATCATTTGGACCTGTTTG
GATGTACTTTGGAATGATAGGAGGATTTTTCTTCATCCTAATCCAGTTAATCCTGATCAT
CGATTTCGCGCACTCGTGGGCTGAAGCTTGGGTAGGAAATTATGAAGAAACTGAGTCAAA
ATGCTGGTATGCAGCACTTCTAGGTTCCACATTTATCAATTACTGTCTTGCTATCGGAGG
AATTGTCCTTCTGTATATTTATTTCACACTACCCAATGATTGTTCACTCAACAAATTCTT
CATCTCGTTCAATTTGATCCTCTGCGTGATTGTCAGTGCTGTGTCTATTTTACCAAGTAT
TCAGGAACATCAGCCCAGAAGCGGATTACTCCAGGCTTCAGTTGTTTCGATATATGTTGT
TTATTTGACCTGGAGTGGTGTCTCCAACAGCCCAGATCACGAATGCAATCCCGGATTACT
TGGAATAATCGCCAGCAACGACATAAAGGGACAAAACCACGCAGCTTTTGACAAAGAAAG
CATAATAGGTCTGGTTATCTGGTTCAGCTGCGTTCTCTACAGCTCTCTCCGCACCGCATC
AAAATCATCAAAGATCACTATGAGCGACAAAGTCCTCGTCAATGACAATGGTGCTGNNGA
AGGTCGGAATCCTGATGCTGAAGCCGGTGGTGATGCTAAGGTTTGGGATAATGAAGAGGA
TTCTGTTGCTTATAATTGGAGTTTCTTCCATTTAATGTTTGCTTTGGCTACTTTGTATGT
CATGATGACTCTCACTAATTGGTACAAACCAAACTCAACTCTTGCTACTCTAAATTCAAA
TCCAGCTTCCATGTGGGTCAAAATAATATCATCATGGATGTGTCTTGGACTTTACACATG
GTCCTTAGTCGCTCCAGCAGTCTTTAAGGACAGAGATTTCTCATAAATCTCAAATTAATA
ATAATAATAATAACAATTATTATTGTTATTATTACAATTAAAAAAAAGTAACAATTATTT
AACTCCGTTGAAAATAATTAAATACCGTAAATAATTTTTTTAAATTTAAATTTGAAAGAT
ACTGTTACCGTTACTCAACATAACCTATATTATTGACTTTATTATTATTATTATTAT
>TOXOnig-OC_C37
CTAACATAAATTATTTGGTTAATTTAAATTTAAACAAATTTTTGATGGAAGAAATATTTT
TACTGAGAGAAATATCAATTGTTGATTAAAAAGTCATGAAAAATCTTGTTTGATTATTCA
AACATTTTCATTTAGTTTATATTTTATACAATATTAATTATTAATCGGGTTATTAATTTT
CTTAGTATTTTATTGAAACAATTTTTATATTATCATTTATATTCTGATTAATAATTAAGG
TACAGCGTCATTTTTGTTTATTTGTTTAAATACTTTCGGAAAATCGGTATCCAATCCGTG
ATTATCAATTCCATTGTCATGTGACGATGTAGATGACGATACAGTTATTACCGGAAGTAT
ATTATTGTATTTATCTTGTTTATAAGATCTATTTAATTCAAATTTTTTATTATTACGATT
TTTCATTGTACAAATCAGTAAAAAAATGGCTATACTGACCAAAACAATCATCACTATCAT
TAAAGTACGCAATAATATTGTCTCAAAATCACTTTCCCAATAATAATCATCTTTGTTTAC
GATCAACTCGACCGTATGAACTCGAAATTTTGAGTGATTGTCCAAATTACGAGATATACA
ATGATAAAAACCAGATTCTCTGGTTGATACACTCCAAATATACAATTTCCCAGTTAAAAC
TTCATAATTAAATTTGAAATTATCATAATGACTGTCAGGACCAACAATATCATCATTCAA
TGTTTTCCAGAACATAAATCGATGATTTTCATCATTGCTGCGACACAACAAAGTTGCTTG
TTGTCCTGCATTAACTTTAACAACACTTGTTGATCCATTTATCATTGGTATACATATATT
TAATAAATAAATATATATCCATACACAAATATCACGAAATTTGAACATACTTGGTCTTCG
AGATCTCAAAGTAGACTACCAAACAATTTAAATTTCACTTTGAATCCCCACTTTTTTATC
TTCATCATTACAATCATCATCATCAATGATCTTTTTTATTTTAAACTTAACGCCATTCTA
TTTTTTTCTCATATTCTTTAATTACATAATTACGCAATTACTTCATCTTTACCGCTTATT
AATCCAGTTTAATGCCATTTTTTTTCACTAAATAATTTATTTATTTATTTAGATAATAGA
AAATAAAATTGCATAATCAAGAAAATAGATGTTTTGATAATTATAATTCGAAAATTATCA
TCTTATTTAATCATTAATATTATTATTAATTAAAAATATGTAATGAAATATATAATTAAG
AAAAAATAATATCATTTATATATTTATTTGTTTATAAATATATTTTTGAATGAGTGACAA
GAGACGTTATAGTTTTATGTAATATGTCATTGGCGACAGTCCAAGGCCTCAAATAATAAA
TAAATAATTAATATATCTATATATACATATACATGTGTTTATTCAATTAACTAATTAATT
AGTAAATTGAATTATTAATATTATTAACGAGTTTATTTATTAATTGATTAATATCTAGAG
TGCTGAATTAAATGTACAAAAACATCGATAGTTAATGCAGGTAGAAGTATCCAAAATGGC
GACAGCACAGCTTTAGCTGATAAATTCCAGTAAGGAACTTCTAATCTTAAACAAATTAAT
ATTTGGACACTTAATTTTAATAATACTGCTATCATGTGCCATCCCTTTCGCCGGAGACTA
TTGATACGATTATGACCATTTTTACAATGAGATATCATATTGAACACAATATAAACCAAT
AATTTGCTATCATAAACCCACATGGGTATAAAAACGATAAACCAGTTCCATAAAATCCGT
TGATCTAATCTTAGAACTAATAATATTAAAAATATCAACAATTCAAACCATGTTAACAGT
GCTCGATGTAATACCGCCATTTTGTTGATTATTTAAATGATAAAAAATTATTTTTTACTT
TTTTTTACATTTTTGAGTGTTAAATATATTAATTAATATTGTAATTAATATATTTCTTGA
TATATAAATTTAGATGAGTGAATTTTTATTTTGTCTTTAACCTCAAAAATTGGATATAGA
GAGATAGATACAACCATTTTGATTTTACTGAAGATTGGAAAAATTGTGGGTTTTCTTATC
GGTAATTGATAATTAAGAAATTATTATGTATGTATATATATATATATTTATAAATTCGTA
TGACTATATATAGACATGTAAAGACATTTATACAGTTTATGCTAGTGTACGCCGCCATCA
TTTTTTTTCGTGATTAAGAAACTCGTGTTGACTATTCGTTACTGGAGTTTTTTTTATTAA
TACTTTTATCAAAATGGTATCACTGAATCCCGTGAGGATATTAAAAAATGAAGCAGAAGA
GGAGAAAGGAGAAATAGCTCGTATGAGCATGTTTGCTGGAGCTACAGTGATTGGAGATCT
GCTGAGGTCAACCTTAGGACCTAAAGGTATGGACAAAATTTTGATATCAAGTGGAAGGAA
TTCTAATCAGGTTCAGGTAACCAATGATGGAGCTACAATATTACGAAGCATTGGAGTTGA
TAATCCAGCTGCGAAAATTCTTGTTGACATGTCCAGGGTCCAAGATGATGAGGTTGGAGA
TGGTACTACTACCGTTACTGTTTTTGCTTCGGAATTGATAAAAGAAGCAGAAAAATTGAT
TGAACAACGTATTCACCCGCAAACAATAATCGCTGGTTGGCGTAAAGCTCTGAAAGCAGC
CCGAGAAGCTCTAGAAGCAGCAGCTATCGACAATTCTGCTAATCCCCAGCGATTTTGTGA
AGACCTGACCAACATAGCACGCACCACATTGAGCTCCAAGATTCTCTCCCAGCACAAAGA
ACACTTCTCCAAGCTCGCAGTTGATGCCGTTTTACGTTTAAAAGGATCAGGGAATTTATC
AGCAATTCAGATAATAAAAAAACGTGGTGCTACTCTGGCTGATTCATTTTTGGATGAAGG
ATTCCTGTTGGATAAAACACCTGGTGTTCATCAACCTCGTAGAGTGCAGGACGCTAAGAT
ATTGATCGCTAATACTCCGATGGATACTGATAAGATCAAAGTGTTTGGATCTAAAGTTAG
AGTTGATTCAATGGCTAAAATTGCAGAGCTTGAGGTTGCAGAAAAAGAGAAGATGAAGGA
TAAGGTTGATAAGATCATCAAACATGGGTGTAATGTTTTTATTAATAGGCAGCTGATTTA
TAATTATCCGGAGCAATTGTTTGCTGATGCTGGAATCATGGCCATTGAGCATGCTGATTT
TGATGGGATTGAAAGATTGGCTTTGGTTACTGGTGGAGAGATTGTTAGCACTTTTGATAA
CCCTGAGATGGTTAAACTTGGAAAATGCGATCTTATTGAAGAGATCATGATCGGTGAAGA
TACTCTCCTACGTTTTTCTGGAGTACCATTGGGTGAAGCCTGTACAGTAGTGATTCGCGG
AGCCACTCAGCAAATTCTCGATGAAGCTGAACGTTCACTTCACGATGCTCTCTGTGTCCT
CACATCAACTGTCCGGGAATCCCGTATCGTTTTCGGTGGTGGATGCAGTGAAATGTTGAT
GGCTGTTGCTGTTATGAAAGCTGCTGCTTTAACTCCAGGAAAAGAAGCTGTTGCTATGGA
GGCTTTCGCTCGTGCTTTACAATTAATTCCTACTTTTATTTCTGATAATGCTGGGTATGA
TTCAGCGCAATTAATCAGCGAATTGAAAGCTGCCCATTATTCTGGAGCTAGTACCATGGG
TCTAGATATGGAAAATGGATCAATAGGATGTATGAAAAAATTAGGAATCACCGAATCCTG
GGCAGTCAAACGTCAAGTCTTGGTCAGTGCAGCTGAAGCTGCGGAAATGATACTCCGTGT
TGATGATATTCTACGTTCAGCACCACGTAAACGTGTCCAAGATCGTGGTCATTGTTAAAA
AAAAAAAAATTAAACAAATAAAATAATAATAATTATTATTTTTTAAATCAAATAAGTTTG
ATTTTTTAATACATTGAAATTCAAAAGTTACATTTCATCAATAAAATAATAATAATAATA
ATAATAAATAGAATATTAATAATAAATACGATAATTTTTTTTCATTATCATTATTAATCA
ATAATGCACTTAATAATTAACATAATGCTTTATGCTATGTATTTTTTACAAATTTCCAAA
TAAAAAAGATATTAAAGAAGTTTTAAATAAATTAACTAATAAATAAATTATTTAGAAAAT
ACCAGATTATGAAAAAAATAATTATATATATAAAATTAACATAATTTTTAATTTTATATT
TTTTAATTAATATCGAAATAAATGAAATAATATCTTATTTTTAATAATTTGAACTCTAAT
AAACAATTTAAGTACCAGTATGATAAATATTAATAATAACAAAAAAAAATACATACACAC
TAAAAATATATAACCTCAATTATAGCTTCATCATAATCGAATGAAAACAATAAAAAAATA
AAAAAAAAAATAAGTCAAAATTAAACCTTTATTACCTCAAAACATTTACAAAAAAATTAT
CAATTAATCCTTTGAAAAAAAATCCTATTTTAATACTAGGCACAATAATGCATTAAGTTA
AGTTATTAATTAATTAACTAATTAATGAATGAATAAGATAATTAATTAATTAATTAAATT
ATTTATAAATATTTTAAGCTAGATCTAATTAATTGGATTCAATAAGCAAATCTAAGTTTA
GCATCGTAGCCCAACTTATCAAGGTTAGGAGTGCAAGCGAAGTTGATCATCGGTGGTGGT
CCACACATCAGGACAATAGTGTCATCAGCTGGAGGATACATGTGGTCCTTAATCATATCG
GCATTAATGTGCCCAGTTGAGTATTTCCAATTTTCCCCGCTAGAATCTAGGGTATACCAC
AACTTCAGCTGGTCTGGGTGAGTTTTTTCAACATCTTCGAGTTCATTTCGCAGCAAAATG
TCTTTTTCCGTTTGATTTGCGTACAGCAAGGATACTTTGGTGGTGTCTTGAGAATCTTTA
ATGATGGCACGGATTAACTGGAGCATTGGAGTTATTCCTGTACCTCCTGCTATCATCACA
ACCTTTTTAACATAATAATCAGTTGGTGGTTCTTTCCTGAGTAATTTAATCGCAAAATGG
CCGCGTCCATGATACACCAAACGTCCTGAAGGTCCTTTAAATGCTATTTCATCTCCAATC
TTCATGCTTTCTAAATACTGAGACATTTTTCCTCCTTCTGGGAATTTTGGGTGGACATTT
TTGAAATAAATCTTTACGACTAAATCAACGAATCCATGATCATCATCACAAGAGACTGGA
GTATAAGCTCGTATGACGAGTTCTCCACCAACTTCAGCGCTCAAATGAATATGCTGGCCT
ATTGGTAGTCCAAGGACATGTTTATTGGACGGTAATCCAAACCTGAATCTTCTGGTATCA
TGGCTAATTACTTCTTTTTCAATTAATGGTAATTTATATTTAACTGTTGGATCCTGTAGA
AGTACCTGCTTCTTTTTTTTGTTTTTATTTTTCCATGACACCAGAAAATGAGCTGTTACT
CCAACTACCATCATGGTACCCACTGCTCCCAGCACCATTATCAATCTTTCACGTGAGAAC
ATTTTTAACCTAAACGCCTTCTAAAATTATAATTTTAAATTAAATTTTCAATTCAATTGA
TTGATTTAATTAATTAATTGAATTATAAAATAATCATGACTTTAATTATTGTTTTAATGA
ATAAGCTTATTTCTTTAAAATGATTTTGTGCGTGCATCAACTTTGCTGATTTTTATTGCC
GCCATTATCATCATTTTTATCATTAAAATTATGGTTATTAATAATACACTAAAAATGGTG
CGTTGCAAAATTTTCATAATATTGAATCGTCAAAGTATAATAACACTTTCACGTCCTGCT
CCAACACCAATCCATTTTACTGGAATACCCAAAAATTCTTCAATTTTTTTCACATATTTA
CGTGCTTGTGTAGGCAATTGTTCAAACGAACGTGTTCCTTCAGTTTCGGAATTCCATCCT
TCAAATGTTTCATAAATCGGTTCAATTCGTGTTAATTCAGATGATGTACTAGGAAAATAA
TCAATTTCTTTTCCGTTGTAACGATATCCAACGCATACTTTGAGTTCTGGCAATGTGTCA
AGTATATCTAACTTTGTCAGACAAATTGACGTATACCCATTGACCAAACTGGTGAATTTC
AATAATACCAAATCAAGCCATCCACAGCGTCTTCGACGATTCGTAGTGACACCAACTTCA
TGACCACGATTTTGCAGCAATTCACCAATAGAATCTCTCAATTCAGTTGGAAATGGACCA
TCACCAACTCGAGTTGTGTATGCTTTAACAACACCAATTACTTGACCAATAGTAGATGGT
GGTAAACCAAGACCAGTACAAACACCACCAATACTACAATTTGAACTTGTTACATATGGA
TAAGTACCAAAGTCAATATCTAACATTGCAGCATTAGCACCTTCAACTAATATTTTTTGG
CCATTTTTCAATGCATTATGTAAATAACTCACTGTTTCTTTTACATACGGTCTGATTCGT
TCAGCATATCCTTTATAACGTTCTAATTCAGTTTTAACATCAACATGCAGTGATGGAAAC
ATCCGTTGATACATTACGATAAGTGAATTAAATTTATCGGAAAATTTATCAAAATCACCG
AGTAGATCACCGATTCGCAGTCCATTTCTAGTAGCTTTACTCGAATAAGTTGGTCCAATT
CCTTTTTTTGTTGTACCCAATGATTGGGATCCTTTTTCCAGCTCTTGCATGCCATCAACT
TTTTGATGAAAATCAAAAACAATGTGAGCACGATCAGAAATTATAAGTCTGTTTTGCCAA
TCTTTAAGTCCCTTGGCCTCATTTTGTTCAAGTTCTTCAAATAATCCAGGTAAATGAATC
ACAACGCCATTTCCTAGGACGGATTTGCATCTAGGATTGATAATTCCGCTGGGCAATAAA
TGAAAGAAAAATTGTGCACCATCAACGACTACAGTGTGTCCTGCATTATTTCCTCCCTGA
CACCGGCAGACAATATCAACATCATCAGCAAGCATATCAACGACTTTTCCTTTTCCTTCA
TCACCCCATTGTGCACCAAGAACAACAGTAACTTTATCAATTTGACTAGAAATAGTACGT
TGTTTTTTTCTAGGTGATCCTAAAATTCCTTCGCCATTGGCGAGTTGAGTTCTTGGGCAT
GCAGCAGACATGATTATTACTTTACTTATTACAGCCTTTTTTTTACACGCGTACTTGAAT
ACTTATTTAATTTTGAATAAAAAATTATATTATTCTAATTTTAGAAATAAAAAATTAATC
AACTATACGAAACACAGTACATTCTAATAAATATACTAATTGTAATAAATAAATTTGTAT
TAAACGTAATTGTATTCTATGATTTTGAAAACGTGTTTGATGATTTTCTGATCAGAGACC
AGTTAATCACATAACCACAAATTAAGATTGGGATGTCTTTTCGAACAAGGGATCCGCACA
CGAATGCCCCCG
>TOXOnig-OC_C38
ATAACTTTATAGTTACTTTATTTGTATTTATTTGTTCAATGTCATCGACAGTATTACATT
GTCATAAACTATATTTTATTTCAACGATATTTTCTTGATATTATTTTGCTTTCCATAACT
TTATAGTTACTTTATTTTATTGTTTTGTTTATGGTATCAATTTATCTCGGAATACTTCAT
GAATAATAAAAAATAATATTAATGACATAAAACCAAACAATTGAATTATGTTTCATGAAA
TAAGCAATATCAACTATTATATATTTTTATCATACACATAACAAGTGCGTTTTAATATTT
GCTATTTCTAATAAAAACTAATGCAATAATAATAAATTTCCTAAAAAAAAAATTCAGTAT
TCAGAAATAATATTTTTTTTTAAGTCAATTTAAATCATTTTGAACATGACTAATAAATGT
ATTATTTTTTATTGTAACGTAAGATTTGTTTTATCTTATTGAATATTATTGATATCGTTT
ATTACGTTTTACAATACAATAATCAATTGTATTGTTTTTAAGCCGATGGATTACGGAATT
TTTCACCAGCAAACTTGGCAGCAGCGCCAAGTTCTTCTTCAATACGTAAAATTTGATTGT
ATTTAGCCAATCGTTCTGAACGACATGGCGCTCCAGTTTTAATTTGTCCAGTTGATAGAC
CGACGACTAAATCAGCAATAAATGTATCTTCAGTTTCACCGGAACGATGTGATACCATTG
TACCCCAGCCAGCGCTTTTAGCCAAAAGATGAGCATTGATTGATTCAGTTACACTACCAA
TCTGGTTGACCTTTAATAGAAGACAATTGCAGGCTTTTTTCTCAATAGCTGTTTTAATTC
TTTCAGGATTAGTTACGGTAAGATCATCACCAACAATTTGAATCGGAGTGGCAGCAGTCA
TGGAAGTCCAAGAATCCCATCCATCTTGATCAAATGGATCCTCAATAGATACAATTGGAA
ATTCTTTTACCCAGTCTAAGTAAAGATTTTTCAATGCTTCAGGCTCTAAGTAAGTGGCAG
GATCAGATTTTTCATTTTTAAAGTCCAAATCGTATTTTCCATTCTTGTGAAACTCGGAAG
CTGCTACATCCATACCAATCTTGATCTTTCCTTCATAACCAGCAGTCTTAATAGCATCCA
TAATTAAATTAAGAGCTTCTTTGTTTTCAAGAATGTTGGGTGCAAAACCACCTTCATCAC
CAACAGCAGTAGCATCAAGACCAAACTTCTTTTTGATTCCATTTTTCAGGTGATGATAAA
CTTCACTACCCATTTTCATGGCTTCAGTAAAGTTCGCAGCACCTACTGGAAGAATCATGA
ATTCTTGCATAGCAAGTTTGTTACCAGCATGAGAACCACCATTAATTACGTTAAAAGCAG
GAACTGGAAGGATGATGTCTTTGTTTCCAGCTAGTTCAGCAATGTATTTGTACAAAGGCA
AGCCTTTTTTGGCAGCTCCAGCTTTACAGACAGCAAGAGACACACCCAAAATAGCATTAG
CTCCAAGTTTAGCTTTGTTGGGTGTCCCATCGAGTTTCAGCAAGAAATTATCAATATCTG
TTTGTTGAGTTACTTCTAAACCAGCTTTAAGTAATTCAGGTGCAATTATTGAATTAACAT
TATCAACAGCTTTGAAAACTGATTTTCCATGATATTTAGATTTATCATTGTCACGAAGTT
CAAGAGCTTCATGGACACCAGTGGAAGCTCCAGATGGTACTGCAGCTCTGAATAATCCAT
TTTCAGTCACTAAATCAACCTCAACAGTGGGGTTACCACGAGAATCGTAAATTTGACGTG
CTTTGATGCTCTGAATTGACATTGTGTAATTACTAAATTCACAGGTTAGGTTTCTTAATA
CAAACGCGTGACAAGCGACACGAATGACACGAATGTTCGTTGAAGACTGAATACTAAAAT
ATAATGACCTATGTGTGACCTCTAAAAGCCGTTTACAATAACGACCAAAATTTTTTTTTT
ATATTTAATCAAATTAATAATATTGCTTTTATAATCAATATAATTGTATTCTAATAAAAG
AAATACTATTAAATTTTTTTAAAATTTTTATTTATAACTTTGAGCTTTTATAATTAATAA
ATTATTTAAAATTAAATGACCTTGAAGTAGTGATCAATATTAT
>TOXOnig-OC_C39
GGGTGGTTTTTATTTCCTGATATTTTTGGCAGCAGCCACTTGGTGGGGATGTAACAAAGA
ATTAGTTAGAAATTTCGCAATAATTTGTCGGGTGGTAATGGTGGTTGTGGTATGCCATAT
TTTTACTTTGATGTTTTATCAGAATCAATGGCCGCAGAAGAAAATTCCTGTTGACAGTCG
TTGGTCAAGATATTTTGCTTTAGATGCCTATTATCAGACCAATTGTACTGATCCAAGAAG
AATCATCTTTACACATGACAGCTCTGATTGGACACAAAATGGCTACGCATATGCGTTGAG
GCTGTTTTGGTTGTATTATGTTCTTGCTTTACAATCGCAGTTCCTTTTCCAGAAACCTAA
ACCTGCTGTGGTAACTTCACAACCACCAGACGAAAGAACACCTCTAATGCGATTTGGATC
AGGACGTGCAGGACTTCTTCAGGATTCAACTGGAAGTGTCATCGTCCAAGATGGACATAC
TGATGATAATATTCAAATGCAATCTATTACCGAAGATGTTGAAGAAGACAGTCCAGGACC
CGTTGAACAAGTAATAATGGCAATCTACTCAATTTTTCAATTATTTGTCCACTCATCATA
CCTAGCAACGAATATTATAATGATGACGTGGAGTATAATGTACCACAGCTGGACCACTTT
CGTCTACCTCTTATGGGCACTAATCCTCTGGATGGCTCCAAACAAGCGATCAGCAATGAT
GAAATGTTCTCCATTCATCGTAGCTTATGGAACAATCCTGCTTCTCATCGGCTACGTCTA
CAGCATGAACTTGACCAGCGACGAACTGCCTTACTCAATCTATAACGTATCAATGGCAGA
AATAGGATTCCCAAACAACGAGGATCTCAAAAGCTGGCACTTGATGGTCAAATGCGGATT
CATGGTCATGTTTTGGATCACAATGCGTCAGTACATGTCCGAACGTTATCAAGCCCGTCA
ATCATTAGCTCTCCATGACATGGTAGCACCACTAAGGATATCCATGACCACTGCGGTGCT
TCCAAGTGAAAGCCCTGAAATAAAAAGCCAATTTATGAAAGATGTTGGTATAGTAGTTAA
AAAATTGCTGACCAAATTCTGGATTGTTGTGGTAGCTATAATGCTATTTACCAGCGGAAT
AACTGGAGAACGGATGACAATGTTCCGGATCATGTACATGTCGTTGTTTTTATTTTTCGT
GATATCATTCCAGATCTCTTGGACTGCTTGGAGAAAAATGATGTACGGATTTTGGATCAC
TGTGATAGCTTATTCAGTGATAATGCTGATATTGGTCTATACATATCAATTTAAAAACTT
TCCAGAGTACTGGGATTACTTCTTGCATATCGATGAGGCTCTCCAAAACGATATCGGTCT
GGAAGTTTATAAAATAAAAGACTTATTCGTTCGTTTGCTAACCCCCACGTTCTTTGTGAT
CATCACGGTGATTCAGATCCACTACTTCCATGATGATTTTCTGGAGGCTACGGATATTGA
GAAAATTCCAGTGATCCCGGAGTCACAGCGAAACAATTTGGAAGCTATTTCACCGCCGCA
GACATCAACGCTGGATGTTCTTCTCAGTCCTGAACATGAATCATCAACGATCTTCACTCT
TAGACAGCTCAAACACATGTCTAAATTAGAAAGAGCTGCATTTTTCCGGCGAACTGTTCA
GCAGTGCAAAGATTTTTATAATTACCTCTGGTTGATACTTGAAATTCATATCCAAAAAAT
TATTTTTATATCTTTTATGCTGCTTTGTATCAACGACGTCTGCGCGATTAATTTTATTTT
TGTGATTGTTATCGTGGTAACCATAAATTTCCGACGATCAATTCAAGTAATGGGTATCAA
CAGCATGTCCATTGCTATAGCGTTATTGATAGTAGCCAAGATGTTATTCCAAATCCAGTA
CATCAAACCGGAAAACTGGAATGTCAACTGTGTAGATATAATAAATGGAAGTGAAATAAT
TAAACAATACAATATCGCTGATTGGATTGGTATGAAGAAAGCAAGTGCTGTTTGGAATCA
AACAGAAGTAGATTCAACCGACATTAAAAAGAATTCACCAGCCAATACTCCAATTCTTGC
TCCAACTTCAGCTGCTGTTGCTGAAGAGAAGCCGTCTGAGCAGGAAATGCTTGCTTATTT
GCTGAAAGGTTACATCGGTATCGTCATCGTTACAACATTACGAGCTGTCATCATGATAAG
ACAGTCTTTCTATCGTCGTGGTCGTGGAGAACCTCTAGAAACACCAGAAGTCATGTTCCC
GAAGATCAAACGTATCCACGCAGATAAAGGAATAGTAGAGTGTCTAAAATTCTTGCTAAA
TTACGGATTCTATAAATTCGGATTAGAATTATGTTTAATCGGAATAGTGACCTTGATCGG
CGCAAGATTAGATTTTTATTCCGTTGTTTATGGAATCTGGTTGCTGGTTTTATTCGCTCA
ACCGCGACGAGTTGCCGCGACAGTGTGGCCGATATTTCGGATCTTCGTGATAATATTCAT
TCCTGTTCAGTATTTTTTCGTCGTAGCACCGCCAACTTGGTTATGTATTAAATATCCATG
GGCTCATAACATTATTTACCAGAGACTCCAGGAATGGATGTACTTCCCAGATCCAGAAAA
TCCACCAGATCCGAGAAAATTGATCTTTGATTTCTTCTTGCTCTACATGATCATCCGACA
GAGTCTGGTGTTTAACATTGAAGCCACTTATCGTGCTAATAACTTGGAATATCCAGCTGG
ACATAATTATTCCGTGTTTCGGGACATGGACAAACCGAATTTTGCTATTCCAGTCAAAGA
CTATGTGTCGCATATTCATAGCTGGCTGGATGTAATCAAGAGAGGAGTCATGATGAGCTT
CATGTGGATTACTTTGTCCATGATGTTCTTAGCTGGAACCAATCGCACGAATTTATTCTC
TCTTGGTTATTTAATTGGTGCTTTTATATTCCTATGGCAAGGAAGTGATTTTTATTTGCG
ACCTCTGAGGGTTATTTTTCAGTGGTGGAACTTTCTAATTGGTTACAATGTGATAGTTAT
ATTTTTGAAAGTGCTATTCCAGGGAATTGGTTGTATTTTGATTCAATATTTCCAGCAGCA
CGCTTGTTGGTTGATACAATTACTTGGGATATATTGTTTGAAGAAAACTAAAAGTACAAT
CATTGTTCCTGATAATAATTTTGATTGTCAAATGCCAAGAGAAGATATTGGATTACTTTG
GGATGGACTTTGTTTTGCTTTTTTGATTATCCAGAAACGGCTGTTTAAAAGTTATTATTT
TTTCCATATTGTTGATGAGACTAAAGCAATGAGTATATTGGCATCACGTGGTGCAGAGTT
GCTGGAGAATTTGAATCGCAAGAGGATTGAGTTCCAGGAAAGTGTTGAGAATGCCATTTT
GCAGAATATTAAGTTAAAGATGGATAAGATCAAAGCAGATCAGCAGAAAATTCATGGACC
GAGTTGGCGAGAACCTGCTAATCACAAAGTTGATTCGCTGTACCCAAGAGATCGCCCATT
GTACAGACACCGTGTACCAAAAACCAATCGAGAGGCCGTAAGATCTGGAGATTACTATAT
GTTCGATGATCTTGATGATGATGACGTCACTGAAGCTCTTCCTGATTCTGAAATGGAGAT
TGATGAAGAAGAAAAACGTCGAATGCAACGACGAAAAGGTCGCAGAATGACAGTATCAGA
GNNNNNNNNNNNNNNNNNNNNNNNNNNNNNNNNNNNNNNNNNNNNNNNNNNNNNNNNNNN
NNNNNNNNNNNNNNNNNNNNNNNNNNNNACGTTAGATCGAGCTAGTGTGACTTCCGGAAT
ACAATCGAAAAGAAGAAAGAGTGATACACAGAGGTTAGAAGATAAAATTGTTGAAGATGA
AGACAGTAGATCGACAATTGATGATGATGATGATGATGATGATGATGAAAAATCAACTAA
GAGAATTTCTTTTCTTACTTATTTCAAATTTTCATTTGAACTTATTAATAGTTTCATGAT
TTCTGCTACGAGATATTTGAATAAATTTTCCAGAGATTATCGATATATCCGGAAAGTTTT
GAGTAAAGAGAAATTAATTTTGAAGACTAAACCCGATTTTCGAATAGGCATGAGATTAGG
AATAAATCAAATATGGCAACCAATACCCCTGATGAAAGAAAGATCAGAAGAAGCGACAAG
TTCAAAAGAAACAATTAACACCGAGGATCAGAGCCAACCGGAAGTAGATAAAAGTGACAG
TTCAATGCTAAGCAGAAGTCAACCAATAGTTCAAGTGAATGATGATGAACCAGAACTATC
AGAAGTAGACCAACCAACAATAATCCAACTCTTAGCATCCATATGGTTCGGGATCCTAGC
CCATTCAACCTTTATGTGCTATTTCATGATATTCCTTCACCAAATCAAGAATGCATCGGT
GCTATCAATTCCCCTTCCACTGATGGTGTTCTTCTGGGGTTCATTGACTATCCCGAGACC
ATCCAAGACCTTCTGGGTGACCATAATCGCCTACACCGAAGCAATAGTCATCATCAAGTG
TATCTTCCAGTGGAACTTATTGACTTGGAATCAATTACCACCTTCAAGAAACCCACTGGA
CCCTATAGCAATAATTGGAGTCGAGCGGAAACCAAATTACGCCCTCTGGGACCTGTTACT
TTTACTGATGGTCTTCTTCCACCGCTTCATGTTGAAATCTCTGGGTCAGTGGACTACTCC
TTACGCTACAAGAAAAATAATTCCATCAAAACTGGTAATTGGACCCGTAAAATCATCACC
CAGCGGAAGTAGCAATCAACAGCAGCATCCGGAGATCACCGGGAGTGGTTCAGCAACTCG
CTTGCACTTTGAAAATGAGAACCAAGTGAAAGAAATAGCTAAAAAAAATAATCAAGATAT
GTCTGAGACTCCAAAAGACCCCAAGGTCGGGACTTCCAGCGAAGTGATTGATGATCAGCA
GCAAATGGACAGCGATGATGAACGATTGATTGAAATGCGGAATGAAGAGACTAATGTTTG
CGATACAAAGCTGAATAAAGCCATCAGCATGACCTTTAAAAAGTACTTGGAACCATCGAG
AGTCTTTTTTAATAATATCTTGAAACCAGATGCCCAGGAGAAGACCAATGTCTATGCCTA
TATGTTTCTCTGCGACTTTTTCAACTTCCTGCTGATAATATTTCAATTCTCGTCATTTGG
TACTCAACAAGGTGACGGTGGAGTAACAGCATACCTGCAGGAGAACCGTGTACCAATGCC
ATTCCTGTTGATGATGCTGCTCCAATTTGCGCTGATCGTAATAGACCGCGCGCTGTACCT
GAGGAAATCAATAATGGGTAAATTGATCTTCCAGTACTTCCTAGTGGTAGGTATTCACAT
TTGGATGTTCTTCGTGTTACCCGGATTCACCGGCCGAGCATTTAACAATAATCTTCCACC
GCAAATCTGGTACATGGTCAAGTGCTTTTATCTGCTGTTAGCGGCTTATCAATTACGATT
GGGTTATCCCACCAGGATACTCGGAAATTTCCTGTGCAAAAAATATAGTATCATAAATTA
CTGTCTCTTCAAAGGGTTCATGTTCATCCCATTCTTATTTGAATTAAGAGCTGTCATGGA
CTGGATCTGGACTGACACATCAATGACAGTGATGGATTGGTTCAAAATGGAGGACATTTT
CGCGAGTATCTATCAAATAAAATGTATGCGAGGCCTTGAGTCTGATTTCCCGCAGCCTCG
CGGAGAAAAAAAGAAACAAATGAGCAAGTATCTGGTAGGTGGAGGATTATTGTTATTGAT
AATTGGTTTAATTTGGTTCCCACTTCTGCTATTTGCTCTCAGCGGAGCAGTTGGTGTGTC
AAATATCCCATCAGATGTATCCCTGAAGATCCAAATAGGTTCTCATGAACCCATCTACAC
GGCACTTGCTCAGGACGCTTCAATATTTTCCTACACTGATGAAGAGTTTGACAACATGAA
GAGTATCTATATGTCCGATAGATCATCATTGACTTTCCTGGATAATTATGGGTCTTCTGA
CGTTGCTACAGTTCGGTTGAGCAAATCATCACAGAGAGTCTGGGGGATCACTCCGTTTGA
GCGGGAACAGTTGAAAAAAGAACTGAAGTCCAATATCACGATGAGCATTCGGATTGAATG
GACTGTCACCAGGAAAACTGATGTCAAAGATTTTTCTGGTATCACCACTACTCCTAATAT
CATTGAACTACCTGCTTACGTTAACGGCCAGTTCAATCCAGTTCGAACTAACCTATCATT
ATTACTTTCTGATACTGATAATGGTAATAATAATAATACTAATGATGTTACAATAGTTCT
TCCAAATGTATTTCCGAAATTTCTGAAAGTAACGAGTCGTAATACAAGTGCTGTTCAGCA
ATTAATGCGCTTATCATCGCACAATTATTACCAAGATGATGACATTAACAGCAGTGATGA
TCATTTGTATCGAAATGTCATGCTACACCTGGTGTCCAGCAATAACAGCGAACTGCAGTG
GTGGTTGGTCCAGGAACAATGCGATGACAATATTTATAACAAGATACTTAAAATAATCCC
GCTGAATGATTGTAACAATCATATCGTCATGTTTTTGTTTAATGATAAAGCATTCCCGGA
AGGACTAATCAGCTTCTTCAGCGGCATGGGTATCCTGGGGCTGTATACGACGGCTGTGAT
TGTGGTCAGCCAGCTAATGAGGAGGATTGTCAGTGATATGGCTCCTAAGATTATGTTTGA
TGATATGCCTTATGTTGATAGGATACTTAAGCTTTGTTTGGATATTTATCTAGTTCGTGA
GAGCAATGAGTTGAGCTTAGAGGAGGATTTGTTTGCGAAATTGATTTTCTTGTATAGATC
GCCCGAAACGTTGATCAGGTGGACTAGGCCGCCTGAGCGCGCTATTCGAGATGATGATGA
TGATGATGATGATAATAATGATGAAGATGATGGTGATGATGATGAGAATGATAGGTACTT
AAGTGATGATGATGAGGATGTTCAAGTTAGGCAAAGGACTGGGGACAAGAAAAATGAGTG
AATGGGATTTTAAATTAATTATTGGGCGTTAATTTTAAGGGATGGGTGCTGATTGATCTG
TACTAAAAATATCTATCAAAATATTCAAGAAAAAATATCATTAACAGGAAAAAAATATTC
GTAAAAAATATTGATTAAAAAATCTAATTAATCAATTTTATTGATTAGTTAAAAATGTAA
ACAATAATTTAATTAATAGAAGCTAAATAAAATATTAATAAATATAATTTTTTTACGGAT
ATTTAGAATGGGATATTTTATAGTAGATATTTTTAATAGTGGATCAATGAGCATTGTACT
ATTTTAAGTGGTTTGAATGTTTAAATAATTGATTGATTGATTAATTAAATAATGAATGAA
TGAATTAATTTAATATATATACATATATATTTAAATAATCAATAGCAAATATTTTTTACA
AAGAGTTTTTATCAATAAATTAATCGGTTGAAAGTAAATGTAATAATAAAAATAATAATA
GTGATAATAAATATAATAACAATTAAACAAATAATCGTAATAGTTAGATGAAATGTTAAT
AGTTTGAGACTTTAAGACTCATATTGCATTATTTTACTCGTGGCCAAAGACAGTTAATAA
CAATTAAGCAAATTTTTTAATTCTATTCAATATTTAACAGATTTTTTTTAATCAAAATGA
CCTTTTTTTTAATTTACAATTATTATTCATTTTATTTTTTTATTATAGGAATACTATATA
CAGTACTGGTTGTACTTGTACACGAGCAACCCTGATGATGCCTTGGTAAAGGTAACAAAC
AGCAGAGGTAGAGGTAGAGAAGCATGATGATGATGATGATGACGATGAAGGGGACCCAAC
AGCATAAACGGCGCTCATGTATTTTATCCCCACTATTAAATATGCTGTCTTACTCTAGTG
ACTGTATAATACATACACTCGGAAATTCCTATGTTCTCTACTAAACGAAACTTCGAATCC
AAACCAACCAACCTATCAGCTACAAGGAACTTTACAACGACGTCAACAACCAGTACGAAA
TTTGCAGTGCTACAGTTAAGATCTTTTAAACGAGTGTGATCGAGAATAATCGAAGAGAAT
ACTTTGGCTTACTGTAAATTGTAGTGAATTAAGAAATAAAAATGAAGCGACGCGGTAGGA
TAGCGTTGCTACTGCCGTTGTCGGTGCTACTAATTGCAACGTCTATTTATGCATCACCAA
CTACTCAACGTTCAAATGAAAAAACAACGGAAGTAGAGCATAACAGTGGGACCACCTCGA
CGACAGCCCAAACCTCAAAGAAATACGAGCCAATGGTATCAATCGCCAATGAACAACTAA
AAACCAATCAACCGGAAGTAACAACTACCGAAGCAACTAAGATTAATAAAGTATCACATG
ATCAGGATCTTGAGGATAATACGACGAAAGAACTTCTAAAATTGAAGGACAATCGTTTAC
AAGAGATTCTTAATTTAGATAAAAAATTACCAACTGATGATTTAGTCAAATTGACAAATC
CCGTTATCAGTCCTAAAGATATTCTACTACAAGAAATTCATACACTGGACGATGACTCAA
ATCAGAAACTTGAAGATAAACCAGTAAAAATAAAGTCACAAAAATCACGCCCAAAATCAC
GAGTAACAGTTTCTCTATTTGATACATTATCATCGACAGTCAAGCCGGCATCAACAACTC
AAAGTCGTGCTATGAAAGAACTTTTGGAAGCTGAAACTGATGTAACTTATCCTGATGATC
TTGATAATGATAACGATGATAATAGTGACGACGAAGACGACGATGACGATGGTGATGACG
ACGACGACGAAGATGATGATGATTACAATGACGATGATATCAGCGATGAGGAAGACGTAA
TGACGAATTGTCCTGACTACTGTAGGTGTGCTGGACAATATGCAGCTGCAACAACTGCTA
GATGTAGTAAATTGATAGACAACCAGTCGTTTGGGCCAGGAATCGCCCACTTATTAATTG
AAAATGCTGGTGAGATCAGACTCGGCCCACACGCATTACGTGCTCGTGATTTAGAGCATT
TAGAAACAATAACAATTGTAGATACACGTGTTTCGATGATTGATCGCACAGCCTTTGATG
GTATACAATATTTATTCTCAGTTAATTTCAGTCGTAATGGTATCATTGATATACATCCAG
ATACATTTGAAAATAATACACAACTTAATTTACTTACTATATCTGGTAATCCATTTTGGC
GTGACTGGACAGTAACAAAAGATTATTTATTAAATGCACCAAGTGTTACTGAATTTGATT
TTTCATGGAATTCCATGCCGCGTTTACCAAAATCAGCATTCTCTAAAATGCCAAATTTGG
CATATTTAAATCTTAAACAAAATCGTTTAACTGCAATTGATAAAGCGATGTTTAAACCAT
TAAGTTCATTAGTTGAACTTGATTTATCAGCAAATCTTTTAACAGACTTGCCAATGGATG
TATTTGAAGGTACTGATTTACAAAGTCTAAAGCTCAGTGATAATTTCCTAACAACATTAT
CAACTATACGAGCATCAGCATTAGATCAACTTGATATTTCTAATAATCGTATTAAAGTAA
TTGCTAAAAGTGATTTAGACAATGTATCATCTTTAGAACAGCTTATTGTTTCTGGTAACG
GATTGAAGAGAATTCATCAACATGCATTCTCAGAATTAGATCAATTAGAGCATTTGGATA
TCAGTAATAATAAATTAACATCATTCACTGAACATCATATCAGAAATAGCCCAAGATTAG
AAGTATTACTGATGAATGATAATCCTGATCTTATTAATCTTCCAGTTTTCAAAGTTAACG
GTCTTGAATATAATACTTATAATGTATATCGTTTTGAATGTGCTAACTGTGGTTTAGAAT
CACTCAAAAATGGTACTTTTAATGCTATGCCGGCCATTGCAATTTTAAATCTTGCAAGAA
ATAAATTGACAAAATTACCAAAAGATCTTTTACAACCATTATCATCTTTACGTGAACTCG
ATCTCTCTGACAACATGATTACATATATACCTAGCGATATGCTTCACGGCGCAGTCTCAA
TGACGAAACTTAATCTTGCCGGAAATCCTTTGGTAACACTTCAAGTTACGCCTTTCTTAC
AAGCACCAGAACTTACAAGGCTTGATGTAAGCAGATGTCAATTGAAACGTATTTGGTCTG
AAGCTAGACAGCATTTCAAATCACTTCGCTTCTTATCGGTTCGTGGAAACGAATTGGAAC
GAATTACAGTAGAAGAATTGAAAGCAACTCCAAAACTGACTGGTTTAGATTTGTCACTGA
ATCCATTGAATTGTGATGCTGAATTTGATGAAGCAATTCAATGGTTAATATCTCATGGAG
TAACTCCAACAGAAACTGTAAGATACATCAGCAATCTCGGCAGCAGTGGTAATAGTTATG
AATCAACCGGTGAAAATGTCATCACTCGTTGGTCTGATTTGGCTAAATTAGTTTGTGAAG
ATGAAAATGATGGTCCACCACCCCGGCCAATACCAAAGAAACCACCACATCTTGTCATTG
AACCATCTGATGAAATTGCTGCCGAAATTTCTAAAGCTGATTTAGACTTTGTAAAAGAAC
ATCAATATCATGGATTTGATAAAGTATCAGACAACTGGATGGAATTTGACGATCGTATTA
AATTCGTTGATTATTCAGATGATCAAATAAACGGTTACCGTTCCTGGTACAGTACAGCGA
TGTGGTCAGTCCTGACAATTGGTCTCGTAACTCTCGGTGTCCTACTTATAATAATTCAAT
TTGCACGCTACATGGCAAATCGCCGAGGACGTGGTCCAGTAATTCGACCACCTATGATAT
TACGTCAAGGTCTTGTTGATAATAAAAACTGTGGATTAGTTTACAAACCTCTTCAAGAAG
AAATTCCCACTCCACAAATGCCTAAAAAACCCAGCGGATATTCACGTGGACCTTTCCACT
ACAAACAAATTGTGCCTGAAAGCAGCTAAATTTTATAATGAAATCAAATAACACAAATAA
ATTAATATTTAACTTAAAAGCGAAGTATTAAAATAATTTTATATTAAAAGTTTAGTATGA
ACATCTTACTTAAAAGAATTAATACTTTGCTTATTCCATTTTATTTTTTTAAATTAAAAA
AAAATATAAATAAATATAAAAAAAATTAACGATACTTTAAAAGTAGGTATTAAGCGGATG
ATGAAAGTTATGAATGAGTTATTAATTAATTATTATTATTAATATTATTATTATAATTA
>TOXOnig-OC_C40
CGAGAGTATTAATGGAATTATTTTTTAATTTAATTCCTAAGTGATATATAATTTAATTAT
TCTATTTTTTTTTCTTGTATTATAAAATCACAATTTTTTTTTTATACATTTATTATTAAT
TATTAATTATACTGCACAAGATTATTTGTTAATTTATTCAGATATTTTTGTAATATATTA
TTAAACAATAAGTTAGAATTTTTTTTTTTTTTTTAATTAATTAAATTAGAAAGAGGAATT
AAAAACTCACGAATTAATTAAAACAGCATTTTTACGCATTAAATTCATAAATAAAAATAA
TAATTAAAAATAAAAATATCAAAACTTTAAATTAATAATAAATAACTCAATAAAACGGCA
TTTGTGACCTTTAACAGCATTATAATTTAAATAATTAATTAAATTATTAAATATCTACAA
TTCAAAAACTTCTCGAAAATTTTTTAAATTTCTAGAAATTTCGAGAACCACGTTCCTCAT
TAGCTCCTTTACCTCAAGCTTTCATTTGTCGATTCGCTTGAACCCAACTTATAAGAGCCC
TCTGATTGGTTTTCACGACCACATTCTCTTTAATCAGTTTCTTATTGGTCCTCAAATTGT
GTAAGTGCGCATGCGAATTACGTCCCTGCGCATCACCGAAATGCCGACTGTAAAGCGACC
ATAGTTGCATCATACACGTGAAAACGCTCTTACTTCCGGTAAATTTCAGTGATCTCGTGA
TAAATTATTATTCTTAAATAATTAACTAATTATTAAACAATATTATTATTTATTAACAGT
AATTATTTGATCAATTAACTTGCGAAAAATGTTGTCAGCGTCGAGATTATTATCGAGAAA
TTTTTCGGCGATTTCCGCGGACACGAAACGAAGACATTTTTCTACGATTATTCGCAACTC
TGTGGTATCCAATTTAAGTGTCCAGGATAATCATAATCATGTTCAATATCGATACAAATC
CGATGGAGTTAAGGGAGCAGTCGTGGGTATCGATTTGGGAACCACTTTTTCATGTGTTGC
TGTTATGGAAGGAAAACAAGCAAAAGTAATAGAAAATGCTGAAGGTTCCAGGACGACACC
ATCTTATGTCGCTTTCACCAAGGAGGGTGAGCGATTGGTGGGTATGCCAGCAAAACGCCA
AGCCGTAACGAACTCCGCAAACACATTTTACGCCACAAAACGATTAATTGGTCGACGATT
TGACGATCCTGAAGTCCAGAAAGACATGAAGACGGTTTCATACAAAATAGTAAAAGCTTC
AAATGGAGACGCATGGGTTCAAGGTGGAGATGGAAAAATGTACTCACCAAGTCAAATTGG
AGCTTTTGTTTTGATGAAAATGAAAGAAACGGCGGAATCTTATTTAAATACATCAGTGAA
AAATGCAGTCATTACAGTACCAGCATATTTCAATGATTCCCAGCGACAAGCCACAAAAGA
CGCTGGACAAATTGCTGGTTTAAATGTTCTGAGAGTCATTAACGAGCCCACAGCCGCAGC
TTTAGCCTATGGTATGGATAAAACGGACGATAAAATAATCGCAGTTTACGATTTGGGAGG
TGGTACTTTTGATATCTCAATCCTGGAGATTCAAAAGGGAGTTTTTGAGGTCAAATCGAC
TAATGGAGATACTTTCCTAGGAGGTGAAGACTTTGACAATGCTATTGTTAATTATTTAGC
CGCGGAATTCCGGAAAGATCAGGGAATTGATGTTACAAAAGATGCAATGGCGATGCAGCG
ATTAAAAGAAGCTGCGGAGAAAGCCAAAATCGAATTGTCCAGTTCTATGCAAACAGATAT
CAACCTTCCATATCTTACCATGGATTCCAGTGGACCTAAACATCTTAATTTGAAGCTTTC
CAGGAGCAAATTTGAGACTTTAGTCGGGGATTTAATTAAAAGAACAATTCAGCCATGTCA
GAAGGCTCTTACAGATGCTGAGGTTTCTAAATCTGAGATTGGAGATGTTCTGTTGGTTGG
AGGAATGACAAGAGTTCCTAAAGTTCAGTCTACAGTCCAGGAAATCTTCGGAAGGACTCC
ATCAAGAGCGGTTAATCCCGATGAAGCGGTAGCTGTTGGAGCAGCAATTCAGGGAGGAGT
TTTGGCTGGAGATGTCACTGATGTTTTGTTGCTGGATGTCACTCCATTGTCTTTGGGAAT
CGAAACTCTTGGTGGCGTGTTTACTCGTCTAATTTCACGAAACACGACAATTCCTACAAA
GAAATCTCAGGTATTTTCGACAGCCGCAGATGGCCAGACGCAGGTCGAGATAAAAGTTCA
TCAGGGAGAACGAGAAATGGCAGGTGATAACAAACTTCTTGGGCAATTTACATTAGTAGG
CATTCCTCCAGCTCCTCGAGGAGTTCCACAAATTGAAGTGACGTTTGATATTGACGCTAA
TGGAATTGTTCATGTTTCTGCGAGGGATAAGGGAACCGGAAAAGAACAGCAGATTGTCAT
TCAGTCCAGTGGAGGGCTCAGTAAAGACGAAATCGAAAATATGGTTAAGAAAGCTGAACA
ATATGCGAAAGAGGATAAGATTAAAAAGGAACGCGTGGAGGCAGTCAATCAGGCGGAAGG
AATTGTTCATGATACAGAAGCTAAGATGGAGGAGTTTAAAGCACAATTACCAGCTGAAGA
GTGCGAAAAGTTAAAGGAATTAGTGGCGAAAGTTAAGGAAACATTGGCGAATAAGGATAA
CATGGACCCAGAGGAGATTAAGAAACAGACTAGTGAATTGCAGCAAGCAAGTTTGAAATT
GTTTGAAATGGCGTATAAAAAGATGGCAAGTGAACGTGAATCCCAAAACCAAAACACACA
AGATCAGGGAGAAGATCAGAAGAAAGAAGAAAAGAACTAAATTATCGTCATTTGTAAATC
AAAAACAATTGAAAAAATATAAATTAATTAATTAACTGATTGATCAATTGATTAACTTAT
TAATCTATAATTTAATACCAAAAATTGGTCTTTTAATCAATTAGTTGATTAATTAATTAA
TGAATTAATAACCTGTAAGTTAATCGCATAACCTAGTTATTATTTTATTGTTAAGCAAAT
TTTTATTAAATGTTCCTTTTTTTGCAATAATCGTTCCGTATTTTTTTGTACTTTATTAAT
AAATTGATAAAATCGATTTTCAAAAATATAAACAAATAATCACTCATATATAATTAATTA
TAAAAACAATAAAAATTAAAAATTATTTGACAGATAATTTTTTTATTTTACTTCAATATT
TAAACAATTAAATAAATAAATAAAAGGGTTTGATGAAAAAAGTAAATTGATACATAAGTA
ATTAAACAATCGTATAGATTAAAAATT
>TOXOnig-OC_C41
GTCAAAAAAATGTACTTTTTGTTTCCGAACCTCAGAAAAATTACACGAATGTAAGAAAAA
ATGCTCATATTCATTTTGTCAGAAATGCATATCAAAAATCAGTCCTCAAACAACAAAAAT
TAGTGTACAAGGAAAATGGATCTGTTTCGCATGTCATACTAGCCCATTGTACACTTTACG
AGCAATAAGTGCAGCTGTAATGGAATCTCGAACTGAACAACAAGTTACGCAAAAAAAATA
TGTGGAAAAAAATTCGAAAGATAATAACAAAAAACATAATGAAAATAAAAAAGAAAAATC
GAGGAATATTTTAGAGATTTCATCTGATTCAGATGTTGATGTAAAGTCCAAAAAAAAACG
TACAACCCTAAATCTAAAAAAAAATAATAAAAATAGACTGGATAATGACAGTGATGACGA
TAATGATGAAGATGATGATAATAACAAATCTGTACATTTTAAAAAGAGTTTAAGGAAAAC
GGAAAAAAATGGAATAAATAAAAGTGATCATTCTGGTAATAAAAATAAAAATAATCATAG
GCAAAGATTACAAATAGGTTCTGTGGAATCAGATGATAATAAAAAATATGATAAGAATCC
TAAATCACTATTGAAAAATCAGCAACCACTTCATAGTGAATCAAATTCAAGTTCAGATAA
AGAATTTATGAAATTTCGAATAATAAAAAATCATGCTCCATTGGAACGATTGATTGAAGA
TGATAAAAGTAATGATGATTCATCTGATGATTCGGATAAAATTAACATTTCAAAACGCCA
ATCATTTGAATTAAAACAAAATATACAAAAATTATTTGAAAATATGAAAAAAGTGGCTAA
TAAATTATTGAGTGATATTGAAACTGTTCAGAAAAATTATTATCACAATGAGCATTATAA
AAAATCAGATGTTATGATAATTATGAATCAATGTAAAAATATTATTCATAATGTAAGAGA
TTCAACGAATGAACATGAAAAAAAATTGATTAAACATCATGATTCGTGGTGTCGCAAAGT
GAAAATTACAAATAATTTCGGTTCTTTGGATGGATTAAATAAAAGAATAGAAATTAATCA
GAGTCAAAGTCCTAAAAAAAATAATTCAAAGGTACCGATATCTAATGAAAAAAAAATTGA
ATCTGAAGAAAAAGCTGTGAACAATACTTATCTTAACCCTCAGGTTTCTGATTGTGATGG
AGAGGAAATATTTTCTGGTGATGAGATCATGAAAAATAAAGTTAATAATTGTGATGATAG
TGATCAATCTACTATAGAAGATTTAAATAACATTAATCCGCAGTTAGATGTTACTGGAGA
TAATGATAAGGAGGAAAATCGATCGGAATCCCGAGCTACGACTGAAAAACGAGTTTTAAT
GAATGATCAGGAACATAAATCTGATAGTGAACATTCATTGGTGACACAAAAGTCAGCTTC
ATTAACATCCCTTATTTCTGATAATGATAATTTGGAGAAAAATAATTCGTTGGATGTATC
AGCGGATTTGTTTTCTGATAATCAGGATGATGATGATAATGTAGGTGTAAATAAATCATC
AACAACGAAATCAATGAGATCATTGTCATTGTCGTCGGATAGTTTGAAACCAAAATCAGT
TGAGTCTAGTAGTAAATTAAGTTTAACAAAAAGTACTGATGTTAATAAAAAATTAGATGC
TAATGATAATCAAAAACTGGGTACTAATGATAATCAAAAATTAGGTACTGATAATAATAA
AAAATTGGATACTGATGACAGTAATTTAGAAAAAGAAAAACCTAAGCGGTATTTGTTTAG
GAATAAAATATTAACTGGTAATTTAAATAAAAAAAAGACTACGACAGAACATTCATCAAA
TGACGATAATGATGATGATGATAATGATAATGATAATGTAATGATAAAAAAAAATCAAAG
TAAACGACAATTGAATCGTTTGAATAATTCATCGGATTTGAATGACAGATCTTCTAAATC
TGATGATGATAATGATGATGGAAAATCAAGTACATCAAAGTCTAGGAAGAAAAATCGAAA
AGCTGGCTCCAGTGGTAAGACAAATAAAATTAATAATCAATCTGAATCAGAAATACTGGA
GAATCAGAGTGATCAAAGTGATGAAATTGATAATAATGACAATATAAAACAAAAGGAAAA
TAATGCTAAGGCTTTATTATTAAAATCCTCATCAGATTCTGAATGTGAATCGTTGAAGTC
TGTTGGTAATGATGCTTTAGCATCATCACCTCCTGATGTTGATGATTCACTGACTCCTAA
AGTGCTTACAAAAGAAATGGAATCTGTGGATGATAGATTTAAAAAAGATGAAGAAGCTAA
AAAACAATTGTTGAGTTCTTCATCAGATTCTGATCAAGTTGAAGAGACTGAAGATAATGA
TTCGTTTGATAAGTCATCGGTGATTGATAATAATTTTAATGATGACACGGGTAATATTAC
TGATGATTTATCCAAGACTTCGGTTAATTCTAAAAATTCATCGAAAATGAAACAGAAAAA
AATATCAGTTAATGACAATGAATATTATAAAAAAGATCAAAAGTTACGATTGAGATGTAC
TGTTAAGCTTAAACGGCTTAGCAAAAAAGTCTTAAATCAATACCCGAACGCACTGCGTCT
GTCAAAGGAATATTTGGATAGCAAAAAAATTCAAAGTCTTGTGTCCCTTGATGAACTGGA
GAAGAGTAAAAAGAAGAAGCACACAAGTGATTCATCAACAGATGATGAAAAATCATCTCA
TAAATCTAAGCCAAAAAAAAAGGCTAAGCTGGAATTGGAAGATACTTTGCTAGATCACTT
GAAAAAAGTGGAAACCGAAAATAGTAGTAATCATAGTGATGCGAGTAATGATGATGATGA
TACTAATAAGAAATTAAATAAAGATACAAATGAATCGGAGAGTTTTATTCAGCAAGCTGA
TAAACTGGCTAAGGCATCTATTCTTGCGAGTTCTGAATCCAGTGATAATGAAATAGAGGA
GCAAATTATCAATGATAATGATGATATCTCTGATAAAGATGGTAAAAAAGCAGAAATAGA
AAACAATGATCAAAAATCAAATGATAAAAACAAATCAGAAAACAGTGAGAATAATAAAAA
GAAAGATAATTGGCGAACGAGTAAATTGTTAACGGAGAAATTATTTTTGACTGATTCAGA
AGAAGAAGATGAAAAGATTCAGAAGAAATTGTCACAGAAGAGTATGAAAAGTAAAAGTGA
TTCTGATAGTAATAAAGAAGCTGATGATTCGTTTAAAAGTGTTAAGAAAAAAAATACAAA
GACTCGCAGACGTCGATTGGATTCAGATTCAGATGTCAAGATCTCTGATACTGGATCAGA
CTCCAATGAAAAAAAAAATAATAATTCAGGTGATGACGATGATGGTGATAATGATGATGA
TGGTGATGGTAATGATGATTATGATGATGATGATGATGATGATGATCATAAAAATAAAAA
AAGCAAAAAATCATCAAAACGGAAGAATAGATCAGATTCATCGGATTCTAGTTTATCGAT
CATTTCGAAAAAGACTAAAGCAAAAAGACGGAGGATACGTGCTGTCGCCAATGACAGCGA
TGACAGTAGTGACGATGAGCTAAATAGTTCCCAGGGTGGTGGGTTGAACAAGAATGGTCG
GAAAAATATCCGGAAAGTTCTCAAAGACAAACATGTTGCTGTTGATACACTGCAGGCTGC
TAAACAGGAGGAAGAGAGGTTGAAACGTATGGCGGAGAGACAGAAATTGTACAATGAAAT
GTATGAAGCAAGATTAGCTACTGAGGCTAAAGTAGATAAACTAGTGCTAGACTTTGATGA
AGAAACCAAGGAAGTGTTATTGAGTGTTGATGAAAATTTGGTCAAGAAATTGAAACCTCA
TCAGGCGAAGGGTATCAAATTCATGTGGGATGCTTGTTTTGAATCACTGGAGCGAATTAA
AACAACAAAAGGTTCTGGTTGTATTTTAGCTCACTGCATGGGTCTTGGTAAATCATTTCA
AGTTGTCACGTTATCACATACTTTATTAACTCACAGTGATAAAACGGGTATCAAAACAAT
TTTAATCGTTGTACCGTTGAGTACTGTTTTAAATTGGATGAATGAATTCAAGATGTGGTT
ATCGGAAGTTGATAATGGAGATGATATTGAGTTATACGAAATGACTAAAGCTAAAAAACC
AATTGAACGAAAGTGTCAATTACAAAATTGGCAGAGAACTGGTGGTATTATGATAATTGG
GTATGAAATGTTTCGGAATCTCTGTGCTAGTAAAGGTAAAGTCAGGAAGAGTATACAGGA
AGCTATTTATAAATGTATTCTTGATCCTGGGCCTGATTTAATTGTCTGTGATGAAGGTCA
TTTGTTAAAGAATGAAGATTCAGCGATTAGCAAAGCTGTTAAACGGATTAAAACTCTACG
GCGAATTGTTCTAACTGGTACACCATTGCAGAATAATTTAGTGGAGTATCATTGTATGGT
ACAATTTGTCAAGCCAAATCTTCTGGGTACTAAAAAAGAATTCTCAAATCGTTTTGTTAA
TCCAATACAAAATGGCCAGTTTGAAGATTCAACTGAATATGACGTTAAATTGATGAAGAA
ACGTGCTCATGTGCTACACAAAATGTTAGAGGGTAGTGTCCAGAGATTTGATTATTCTGT
ACTAACTCCATTCCTACCGCCAAAACAGGAGTACGTGATTTCCGTGAGATTAACTGAAGT
CCAAGTTAAATTGTATCAGCATTATATCGACAATTTCGCTCGTAAGCACAAAGGTGTTGG
AGGATCACTGTTTGCTGATTATCAGGCGTTATATCGATTATGGACACATCCTTTTACCGT
TAAAGCACACGCTGAAAATAACGAGAGGTTGATGTTGAAAAAACGGGAAGCTGAGACTGA
TTCCGAGGGATCGCTTAAGGACTTTATCGATGATGGAAGTGAAACTGAATCTTCTAGTAG
TTCTAGTGAAACTAGCAACAATGATAGCAACGAGAGTGATGTTATAGCGTTGGATAATGA
AAAGAATGATAAAAATAAGAAGAAAGAACCACCTAAACGTGGAACCCGTGCTAATCCAGC
ACCTGAAGAGCCTTCACCAGAACCGGAAGTCATTCCGGAGAACACTGATTGGTGGAATGA
ATTTGTCAAATCTGAAGACTATGATGACATGCGAATTTCCGCTAAATTATTAATGTTATT
TGAAATTCTTAAAGAAGCAGAAGCTATTGGTGATAAAGTTCTAGTATTCTCGCAGTCATT
GTATTCATTATCATTGATTGAAAAGTTTTTATCTATGATTGATGATGAGACACAAAATAA
CCATGAATTAGAGACTCTTGATAAGCATACGGGTAGTTGGGCTCTGGGTATGGATTATTT
CCGTCTTGATGGACAAACGTCAGCGGAAAATCGTAGCCATTGGATTAAAAGTTTTAATAG
ACCTTCTAATACAAGAGCACGTTTATTTCTTATCTCCACTCGAGCTGGTGGTCTAGGTAT
TAATTTAACTGCTGCCAATAGAGTAGTGATTTTCGACGCAAGTTGGAATCCATCTCATGA
TGTACAAAGTATTTTTAGAATTTACAGGTTTGGTCAGAAAAAACCCTGTTATGTTTATCG
ATTGTTGGCTGCTGGTACGATGGAAGAAAAAATTTATAATCGTCAAGTGACTAAATTATC
ATTGTCATGTAGAGTTGTTGATGAATTACAAATTGAACGTCATTATAGTAATCATGATCT
CGCGGAATTGTATAGATTTGATCCACCTGGTAATGAACCACCAGATTTAGCTCTACCGAA
AGATCGTTTACTTGCTGAAATATTTTTACGTAAAAAAAATATCATTGAATGTTATCATGA
GCATGATTCACTGCTGGAAAATATTGAAGAAGAAGAGCTGGATGCTGAAGAACGTCAATT
AGCATGGCAAGAGTATGAAGATGAAAAGGCTGGTAAACGAATGATTCCTCCATTGATCAT
GAATTATCAGAATCAACAACAGCAAATGATGATGATGCAACAGTATAATAATCAGATGAT
GAATAATATCAATTTGAGTAATCCTGCACAACAAGTCGAATTGTCACAATTGATGGGCAT
GCTCCAGCAAGATTTTCCACATTTGTCAGAACAAGCACAAAGAGCTATGGCACTCAAGTC
ACTCAGTAATATGTACAACTATGTTGAGAGTCAAGTAATGAATCGTGGAATTAATCCGAT
TAATCCGATAAATCCTACGGTGATACCTAATATGATGAGTTACAATAAACCTACTGCTAC
CTTGGCAAATGCTTTAGCTCAGCAGGAATATACTCGTTATCACAGTAGTGGAAGTAAGGG
ACTCACTCAACAGCAGCGGCAGATGCAATATGCCCAGGCTTATGGTAATATCAATTCCCT
TGGTAGTGGTGATCCAAAAATTGTTCATACGACAGCACCTGTTCCTGTTAACAATGGTCA
GAATGATGATGTCATTGAAATCCCTTCCAGTAGCAGTAATAATAGTAAAGTGGGAACAAC
CCCTCAAGTTAGTAATAAATCCCCTAAGAGACAAGAAGAGTAATCAAATAAACAAACAAA
CAAGTATTCATTTTTTTTATACCCTAAAGTACTCTATACATAAATAATTATTATAAAAAA
TAATTAA
>TOXOnig-OC_C42
TATTTTAGTAGTAATGAATTAGTTTCTAATTAGTTGCTCTGTTGCAGTGTCGGCAATCAG
CTGCTGATTTTAAAAACTTTGCGTACTCTTTGTACGCTGTTTATTTAAAAAAATATGTTT
TCTTCAGCAATAATTACTCGTACTTTAAATCAAGGGATAAAAACTCTCGTTCGTAATGAC
ACCTGTTTATTACCAACAATCACGCAATTTCGTGAAGATTCATCATCAGTACAAGTCCAG
TCAGATAAATTAGAGTTGCCAAAAAAAAAACGACCTTACAGTCCATTTCAAAATACAAAT
AATTTAGCTGAATATGCACTAGCTCGTGTAGATGATCTGATAAATTGGGGTCGTAAGGGT
TCATTATGGCCGCTGACATTTGGTTTAGCCTGTTGTGCTGTGGAAATGATGCACATTGCA
GCTCCACGCTACGATATGGATCGTTTTGGTATTGTTTTTCGTGCATCACCACGTCAAGCT
GATGTTATTATTGTCGCTGGAACATTGACCAACAAAATGGCTCCGGCTTTGAGGAAGATT
TATGATCAAATGCTTGAACCAAGATGGGTTATTTCCATGGGTAGTTGTGCTAATGGTGGT
GGATATTATCACTATAGTTATTCAGTTGTTCGTGGATGTGATCGAGTTATTCCTGTGGAC
ATTTACGTACCTGGTTGTCCCCCAACAGCAGAAGCATTATTGTATGGATTGCTCCAGCTT
CAGAAGAAAATTAAACGTATGTCAGAAGCTCAAGTGTGGTATAGAAGTTAAACAAACAAA
ATGAAAACAATCGTAATGGAGAACAAACATCAATTACTCTTTTAATTTATGTACAATTAA
TAATTAATTAACGTAGTCGATTATTCATAATCGTAATACCCGCGATCCAGCGTTAATTTA
AAATCCACCGCGGGACGCTGAATAATTATAATAATAAATAAAAGTTGTTATGATTATTAT
TTAGAATAAAATTATTATTTATTAACGCTGATTAAAGTAATTAGTATGTTGATAAATATT
GTAAAAGAATTGTAATAAAATATTTCTCTAATTATAAATTAATAAATTGATAATTAATTT
AATTTAATTATTAAATTAGCGATACTATAATTAATTTTTTTTGTTATAA
>TOXOnig-OC_C43
GTAAAAGTATAACGAACATTCACATAAATGGGGTTATATTCCACCAGCATTCGGATAGCG
AGTATATTAGTTTTGAAGTCCATCAAATCCAAGAATTTAATATCAGTGCGGTGTTTCCAG
CTCAGCCATTCTATATTAACAAAAAATCCTACCTGGGGATCTAAAAAAAATCATCGTACT
ATTAAATTAAATTTTCCTATCGACATGACGGATCCTAAAATTGAAGAAGCTTTGGCACCA
TTTCGTGCTAGTGTCAAAGAACAGGGTGATTTAGTGCGAAAATTAAAATCCGATGGCGCT
CCAGAACTGGATATCAAAAAAGCAGTAGCCGAACTGAAGCTCCGTAAAAAACTTCTAGAA
GACAAAGAACTAACTTTCGTATCAGAAGCTCACACATTCGATCGTTCGCGAATGGAAGAT
CTGCTAAAACGCCGCTTTTTTTATGACCAATCATTCGCAATTTACGGCGGAATCACCGGT
CAATATGATTTCGGTCCCATGGGCTGCGCATTCAAATCCAATCTCCTAAACACATGGAGA
AATTTCTTCATTCTTGAAGAACAAATGCTTGAAGTAGATTGTTCAATCCTAACTCCAGAA
CCAGTGCTTAAAGCATCAGGACACGTTGACAGATTTGCCGATTTGATGGTCAAAGATACA
AAAAATGGTGAATGCTTTCGCCTAGACCACTTAATAAAATCTCACCTAGAGAAAATAATG
ATGGACAAGAAGACAACAGATGAAATTCGCAATGAATGTAATGAAATCATGGTCAAATTA
GATGGAATGACTAAACAAGAAATGTCTGATATCATGAACAAGTTCTCCATGAAATCTCCA
ATAACCGGAAACGATTTGACCGAACCAATTGAATTCAATCTGATGTTTGGAACCCAAATT
GGACCTTCTGGTAATGTTAAAGGTTACCTAAGACCAGAAACAGCTCAGGGAATCTTTGTA
AATTTCAAAAGATTACTGGATTTCAATCAAGATAAATTACCATTTGCCGCGGCGCAAATT
GGAAATGCTTTTAGAAATGAAATATCTCCAAGATCAGGTTTAATTCGAGTTCGAGAATTC
ACAATGGCTGAAATCGAGCATTTCTGTGATCCCAATGATAAATCTCATCCTAAATTTGAT
AATATTAAAGACACCAAGCTGCTATTATATTCAGCTTGCAATCAAATGGACGGCAAAAGC
GCTGAAGTTTTAACAATTGGTGATGCTGTAGCTAATAAATTGGTAGCCAATGAAACTCTA
GGATATTTTATGGCTAGGATTCAGCAGTTCTTAGTGAAAATTGGTGTTGATCCTAAAAGA
CTACGTTTCCGGCAGCATATGAGTAATGAAATGGCTCATTATGCCTGCGATTGTTGGGAC
GCTGAGTGTTTAACTTCATATGGATGGATTGAATGCGTTGGATGTGCTGATAGATCAGCT
TATGATTTAACTCAACACTTCAAAGCAACTGGAGTGCGATTGGCAGCTGAAAAGAAATTA
GCAGAACCAAGAATTGTTGATATTTGCGAAGCACAACCCAATCGCGGTCTTATTGGTAAG
ACTTTCCGAGCGAAAGCCAAAGAAATTATGGAATGCTTAAGTTTGTTGGAGAAAAATCCA
GAGGAATTGGCTGCTCTGGAAAAGGTTATTGGATCTGGTGAATATAATTTGAAATTGAAT
GATGGAACTAGTGTTAATATAACGACAGAAATGGTGAAAATTAAAAGATACCAGAAAACC
TTACATGTTGAAGAGATCATTCCTTCGGTTATTGAACCCTCTTTTGGGATTGGACGAATC
ATGTACGCTGTTTTTGAGCACAATTTCCGAAGAAGAGATGGAGATGAGATGAGAAATTAC
TTCAGTTTACCACCAATTGTTGCTCCTTTAAAATGCTCGGTGCTGCCGTTGAGCGGAAAT
GCTGAATTTGTGCCTTTTGTTAAGGAATTATCGCAGGGATTGACTAGGGCTGATGTTTCG
CATAAGGTTGATGATTCTTCTGGAAGTATTGGACGTAGGTATGCTAGGACTGATGAGATT
GCTATTCCATTTGGGATTACCATTGATTTTGATACGTTGAAAACGCCGCATTCTGCTACT
CTTAGGGAACGGGACAGCATGGGACAGGTTAGGATACTTTTGGATGAGTTACCTGGTGTT
GTCAGGGATTTGGCTTATGGGAAAATTACTTGGGCTGAGGTGGAACAAAAGTATCCGAAA
TTTGAACAACAAGAATCACATGAAAATTAATTGATGGATTTATTTATTATTATTATTAGA
TTTTTTTTTCTTGAATTCGATGATATTTTTGATTTAAATTAATTTTTTTATTTATGAGCT
TGTGATACAACTTTCAGCATTTAATATTGTAATTTTTTATATTTGAATCAATAAATCATT
TAATGAAAAAAAAAAAATAAAA
>TOXOnig-OC_C44
CTCTTCGCTAAGTTCATATATATTATTCATGTATAATATATAATGGCCGACGCTTTTCAG
TATCCACGAATGAAATAATTTATATAAAAAATAAAATAAATAATATATTAAATATATAAG
TGCTAATATGGAAATTGTGATTTTTTAAATGTTCAATGAGTTGAATTAATTTAAATTAGA
AAAAAAAAAAACAAACAAAAATAAAAAAAAAAAAATAAAAAAGCATACACATATTCGGGT
TGCTTGGTGAATTGATTGGAATTTTAAATATTGAACTGTTGTCTAAAAAGAAAAAATATG
GAAAAACGACAAGACGGTCTTGCTCCATTTTCTTCAGATGAATGTCCAAATAGCGGAGAA
GATAGTGATGAAGATGTAATTACTGACTACTTGGGCTCTGAACATACTGATTGTAGTCAT
GTGATAGTTGTCAACGGTGAATTGGCAGCGTTAAATCTTGATGACGGTACCCATAATACT
AACGCTGATTATACCAAAGATAACACAGATATTGTGATGTCAGAAACCGGTGAAGATCAA
CGTCATCCTGATCCTCCGACGCTAGGAGTCAGTATTGGTAATCAACAGAATCCACTGGTT
CCTATTATCAGCGTTACTCCTCATTCTCCAGGGCTTGCTAAACACTATCCAGTTTTAGAA
GAAAATCTCCAACAACTCCATGAAATTCACAATAATATTCAGCGTATGAGAGATTTAACC
TTATGTACATTAGGATATGGTAGTCGCTTGTCACAAATTGAACAATTACAGAGATTGAGT
TCATCATGTCCATCGCTTTGTCCTTTAAGTTTAGCAGGAGTCAAAGGTTGTACGGATACA
GGTGACCGAGGAGGTCCTGGTTCTGATCCTGATTTGGCTAATTGTTCTAACAATAGTTCA
CCGACACATTTTCCAAATCAATCAGCTCAATTACCACCATCAATGTTGGGTGTTGATAGA
CGTCGCAGTTGGACTGATCTTGAAGAGTCTAGACATCGTCATCGGTGTCAAGTACAAAAT
CATTTACAAGCACAAAATATGCGACAGCGTAGTATCAGTTTAAGTAGTCTAGATAGCGAA
ATGGACTTAGAATCAGATGGCAAATCACGTTCACCTTGTGCAGGAGTTGCAAATAGATCG
TGTAGATCTCAAACAAGTACTCATTCATTAAATGAAGCTGATTTAGTACAGATTGATTTA
CAAAAGTTGGCAGTAAAAAGGGGCAGTCAAAGGTCAACAGAAACATCTAACTTGTTACCA
GGAGTCACAGGATCTCGCTTACCCCTTCAAAAATCAATTTCCACACCATCAATCATCACC
CCACCTGGACAAACTTTACTTGCTGAGTCAGGAACACGCACAACTCCCTCTTTAACTGTC
AGACGACTTGAAAGAACCGAGAAAGGTAGTGGAAGTGAGACTGAGACTGAGGACCTTCAT
ACAGCCCATAATCATCAATACCATGAAGATTTAATACGTGAAGATTCTAATAATGTTCAA
GCATCGTCACTCGACGAACTCATGACTGATGGTACGGCTTACGATGATCAGCATTCTGAA
AAAACTCGAAGAAAAAGAGGTTCATTATTTTTCCGTAAGAAAAAAGATAAGAGTGGGAAA
AAACCTAGTCCACAGTCTCATCATTGGATAACAATGACGACTAGCACTCAGGGAAATATT
GTGTGCGATATTTGCATAAAACAACTGAGCAATAAAACTGTTTTACAGTGTGAAAATTGT
GGAGCAACAGTACATCAAAATCAGTCATGTAGAGATCAAGTACCAGGAGAATGCTCAAAA
ACAAAAAATAGCAAAGGTGCTATCAAGTCAATGTCAAATGTTTCAATAGCTTCGAGTGTT
GGACATGTTAAACGAGGCTCTACTGCTTCTTTACCACCTTCTAGCTCTATTGGAACTAGC
AATCAAATAATCAGCGAGGAGAAAGACGGGGATGCTGGTGGACATCGTGATGTTAGTGGA
TGGGAAGAATTTGACTTTGGAGATGACATCCAGTCACTGACAATTGAAAATATAGAGGGT
TTAGATCCAGAGTTAAAATTAGGAAACAATGAACCAGATTCATGGAGTGCTGCAATTGGT
CGCAGTGATGCATTACGTCTTGTTGATAATAATGATCGTGAAGTAAAACGTCAAGAACAT
ATTTATGAATTTGTACTTACTGAAAAACATCATTGTCTTGTATTATTGGCAATGGAGAAA
ATATTTGCTGAAGGATTACGTCGTCATTTTCGTTTAGGACCAACAGATCTTGAACGAATG
TTTCCTCGATTACGTGATTTAATTGATATACATTTACGTTTTTTATTAAAATTACGTAAA
CGTCAAAGTGCTAATCCAGTTGTACCAACAATAGCTGATATTTTGGTAGAACAATTTTCA
GATGAAAATTCAGCACGTATGAAAAGTGCATATGGTGAATTTTGTAGTCGACATCGTGAT
GCTGTTGATATGTATAAATATTATTTACGCATGGATGCAAGGTTTTCAAAATTTGTTAAA
CTATGTCAAACAAATCCATTATTAAAAAAAAAAGGTATACCTGAATGTATATTATTTGTT
ACACAACGTTTAACTAAATACCCATTACTTGTTGAACCATTAATTAAAACTGGTACTATT
AATCATGAAAAAGAAAATTTACGTCATGCACTAAATCTTGTTAAACAAATACTTGGTGAT
GTTGATGCATGTGTTGCTGATAAAGAACGTGAAGATAGAAAATTGGAAATATACAATCGT
ATTGATGCTAAATCATTTGCACATCATCGCGGTAATAAATTTAAAAAATCTGATATATTA
GCATCTAATCGTGTTCTTAAATTTGAAGGTACTGCTTATTTAATGCAGGGTAGAGGTAAA
ATGGTACCGGTAGTTGTAGTTGTTTTATCAGATGTATTATTTTTTTTGGCTGAAACACGT
GACCAGAAATATGCATTCTTTGTACCTGATAATAAAGCTGGAGTAGTATCATTGCAAAAA
TTACTGGTTCGTGAAAAAGCTGGACAAGAATCACGTAGTATTTATGTTATCAGTAGTAAT
CCATCTGAACCTGAAATGTTTGAATTAAAAGTTCAAAAACCTAAAGATAAACAATTGTGG
ATATCAGCAATAAGATCAGCTGTTGAAGCTTGTCCACAAGATTGTGAAAATGATGGATTA
GATGAGAGTTCAATTGGTGATATACCAGGTACAAGAATTTCCTCGGCTTCAACTTTATCG
ATTGATGAACGACAGCGTATTGCTAAAGCCAAAGAAACTCAGATACTTCGGATTATCAGT
GAATTGAGAAAAAAAGATACGGAACAAGCACTCTTATTGGAAGAAAAAATGGCGTTGCAA
ATGAGATTAGTTTATGAAGCTAATGTATACAATGAAAATGACAATGAAAGTGAAAAAATT
GAACGAAATGAAAATATACCTAACTATACACGATTGGTACGTGATGAAGGTACTGATTCA
ACCAAAGTATGGCAAGAGGTAGTAACAGCAGTAATAGAAGCAACTCGTATTATAAGCTCT
CTATCAGCTGGAGCAGGTGGTGTTTCATTATCACGGAGTTTAAGTTCAGCTGGTGAACGT
CATAGTGAAGCTTATGTACCTCCATCACTTTGTGTACCACGACGAGCTGAAACTTTTGCC
GGATTTGATAATAACAATAAAGATAGATATCCATGGAGAGATTCCGCTGTGTTACATTCG
ATGATGATGCCACTTAAAACCAATGAGCTTATAAAAGAAGGTGATAAAAAAGAAAGTGAT
AATCATGAAATGAATAAAGATCAACAGTTTACCGCAATAAGACTGTCACATTATATTTAT
ACATTACTGTGTATAATACATAATCAAATGACAACAATTGACAGTTTGAATGCTCAACTT
GTTGCAAGCAAAGATGGTAGTTTGGGTAAATCATCAAATAATCGGCCAAATCCAAACCGT
CAATTAGAGGAATTGAGAAATCTACAGGATCAATTGAGTCGTGAGAAAGCAGCTTTTCGC
GTGACCACCCAACAAGAACGGAAAGAACTGTCAGAGGAACGTGCTGAAATAGCAAAACTT
AGAGAACAATTGGCTGCTGAACAACGTGATGTGACACAACAACGTGATCAATTGTATCGA
CGACTTGAGGCATTAGAACGTCAAGGTGTATCATTAGTTACTCCAGCCACAGGCGTTGGT
TCTAATACTACTCACGTATCTCATGTCAGTCAATCTAATGATACTCTTCAATCGCGAAAG
TCATTGCCCGATGCCAAGAGAATACCGTTGAATTTAATCAGTGCTACTAATCAACAGAAA
GCACCAAGTAGTTTACCACCTGTTAAACAACAACTTCCGTTAAAACTTGCCAGCGGTAGC
AACAATAATAGTACCAGG
>TOXOnig-OC_C45
AAAAAAATGAAATAATCAGTTTTATAACTAATTATCTTGTTAAAATAATTTTATGAATAT
TAAAGTTCTGGTATTGTGAAGAAAGTGTAGAATAAATTATCAAAAAAATAAGTTTAATTT
ATAAAATAAAAATGACTAGTCGTTTGTTAAAAGATCCGTCAACAGCTAATTGTCGAGTAT
TTGTTGGTCATCTACAAACAGATGATATCAATAAAAATGAATTTGAACAACATTTTTCGA
AATATGGATCAGTAATAGGTTCAGTTATCAATCGTGGTTTTGGATTTATACAATATGAAA
ATGAAAGATCAGCACAAGCCGCTATTCAAGGCGAGAATGGTCAAATGTTTAAAGGTAGA
>TOXOnig-OC_C46
ATTTTTAATTAATTATTAGTTTATTTAAATTTTATAAAAAATATATTATTAAGATAAATA
ATTAACTGAACGATTGTCTTTGATACTGAAAACAATTACAAGTTATACAAAATGAAATAA
AAGGATTGGATTAATTTAAATAATGTGATACAAGTGATTAACATTCATCTTCACCATTTA
TTAATCAAATCACACTTCTCACAAGTTACACAATTAAATATTCTAGCTTATTAATTACAT
TAATGACGCATGGAATGATAGGTAGGTAATAAACTTGCGAATGAAGAATGAATTTAGCTT
AGAATACGAATTAAAAATGTTTAACAATTTAAAAAAAAAAAAAAAAATTAGTACAGCAGA
ATATGTAAAAATGAAATAGTTAAATTAAATTAAACTTGACTGATTTCTGCTGGACACAAG
ATACTCAAATAATTTAAACAGTCTCGTTCAACAATAATTAAGTCTTTGGAAACAATTGTA
ATTAATTAATTAATTAAAATAAAAATCACGTTTAATCAACTTCTTCCATTCTCGACGCTT
CCTCATTCGTGTCTTCCGTTGGCGGTATAGCGTTTTCAGAATCTTTAACTTCCTCCATCA
CAACATCCTCTTCATCAAGACCAAGTCCTAACTTAATCATGCGGTAGATTCTTGAAGCAT
GAATTTGTGGATCTTCAAGAGCAAATCCAGATGACATCAGCGCAGTTTCAAAGAGCAGCA
TCACCAAGTCCTTGACTGATTTATCATGCTTATCAGCTTCAACTTTCTGTCGCAGGTTTT
CCATGATGGGATGATCTGGGTTAATCTCAAGATGTTTTTTAGCAGCCATGTAGCCCATGG
TGGAGGTGTCTCTCAAGGCCTGGGCTTTCATGATCCTTTCCATGTTAGCTGTCCAACCAT
ACTGAGAAGTTACGATACAGCAAGGTGAGTCAACTAAACGATTGGAGACCACTACCTTCT
CCACCTTCTTGTCCAAAATGTCTTTCATCGTTTTGCAGAGGTTTTCAAACTTTACTTTAT
CCTCTTCCATCTTTTTCTTTTCTTCTTCAGTTTCTGGTAACTCTAAACCTTCTTTGGTGA
CTGATACCAATTGCTTACCATCGAATTCTTTGAGTTGTTGGACAACGTACTCATCAATTG
GCTCAGTCATATATACAACTTCAAATCCACGCTTCTTCACCCTCTCAACGAATGAACTGT
TAGCTACTTGTTCTCGACTTTCACCAGTGATAAAGTAGATATGTTTCTGGTTCTCCTTCA
TTCTTCCTACGTACTCTTTTAACGAGCACATTTCCTCACCTGACGCTGATGTGTGATACC
TCAACAAATCAGCCAATTTTTTACGGTTGGTTGTATCTTCATGGATACCCAGCTTCAAGT
TCTTGGAGAATTGTTCATAGAATTTCTTGTAGCTCTCTTTGTCTTCGGTGAGTTCTTCAA
ACAACTCCAGGCACTTCTTCACCAAGTTCTTGCGAATCACCTTGAGAATTTTATTCTGCT
GAAGCATTTCACGAGAGATGTTCAACGGAAGATCTTCACTGTCGACTACACCACGGATAA
AGTTCAAATACTCAGGAATAATATCTTCACAGTTGTCCATGATAAACACCCTTCGAACGT
ACAATTTGATATTATTCTTTCGTTTTTTATTTTCAAAGAGATCAAATGGAGCCCTACGAG
GTACAAACAGAAGAGCACGGAATTCCAATTGACCTTCAACAGAGAAATGTTTGACTGCTA
AATGATCTTCCCAATCATTTGTCAAGCTCTTGTAAAATTCTCCATACTCTTCTTGAGTGA
TATCATCAGGATTTCTCGTCCACAGTGGCTTGGTCTTGTTCAATTCCTCGTCTTCAGTAT
ATTTTTCTTTTATGGTCTTCTTTTTCTTCTTTTTTTTGTCTTTTTCCTCTTTATCTTCCT
CTTCATCTTCACCAACGTCTTCAATTTTAGGTTTGTCATCCTCATTTTCATCGACATCCT
TCTTTTCTTCTTCCTCTTCTTCGTCTTCACTCAACTCCTTGTCACGTTCTTTCTCAACCA
ATAATTTAATTGGATAACCAATAAATTGCGAGTGCTTCTTCACGACCTCTTTGATCTTAG
ACTCTTCCAAAAATTCGGCTTGATCTTCTTTGATATGTAAGATGATCTTGGTACCGCGAC
CCAGTGGCTCGCCATGATCAGGACGAATTGTGAATGAACCACCAGCTGATGACTCCCACA
AGTACTGCTCGTCATCATTGTGTTTCGATACAACTGATACTTTATCAGCTACCAAGTAAG
CCGAGTAGAAACCGACACCAAATTGACCAATCATTGAAATGTCTGCACCAGCTTGTAAGG
CTTCCATGAAGGCCTTGGTTCCAGATTTAGCGATTGTTCCCAAGTTGTTAACCAGGTCAG
CTTTTGTCATACCAATACCACTGTCAATGATGGTGAGAGTACGATCATTTTTGTTTGGTA
CGATTTTGATGAATAATTCCTTACAACTGTCGAGTTTCGATGGGTCAGTAAGTGATTCAT
AACGAATTTTGTCCAAAGCATCAGAAGCGTTCGAGATCAATTCACGAAGAAAGATTTCTT
TGTTAGAATAAAATGTGTTAATAATCAAGCTCATCAACTGAGCAATTTCAGCTTGAAATG
CGAAAGTTTCGGTTTCGCCGGCTTCAGCCATAGTTGTGTCCTCAGTCATTTTGGATTTAT
TTAAAGACTCCTCCTCGGCAATCTTAAGTTTATTCAAATCTTCTAGGACCGTCGTCTTGA
ATGATTTTATTAATAACAATTACACAAGAATAAATCACTTTATGAGAATAGATTTAATAT
AGTTAATTAACGCACTGAATGTACGATAAGTTGATGAAGTGGCAGAGAGTTCTGCTCCTC
GCAAGGGTTATGTGTTTAACGCTTTGAATTTGTTTTTCAAATGTGACGCATCTGCGCGCT
TCAATCGTTTTTATAGACTATCGAATGTTCTAGAAAACATTCACCGGAATTTGTTGATAT
TTTCTAGAATGTTCTATCAAATCAATATTTATTTAGTTATTTTTCTATCTAAAAATAATT
AATAATAATT
>TOXOnig-OC_C47
TTTCTTTTTTTTTTTTTATTTTGTACATATTTCATGAATTTACTTAAAATATATTTCTTT
TTATTAAATTTAATAATTTTTTTTTATTGTTATTATATTAATAATATTTTAATTGATAGT
TAAACCTCGGCTGATGAATGAATTCATAATTTAATTCGTTGGAAATTTTTAAATTCAGTA
TAAAATTAATTCACGTATCGATGAATTTATTAATTTAAAATATATGGAGAAAATAACAAT
CAGCAGTTATTTTTAACGCATTGCTGATAATTATAGCTAATGTAGAAGACATCTACCATA
ATTTTTTATGTTCATCCATGGATACACCACCAGGTCCAAGTGATACGATCATCAATAAAC
CTCCAATTACTGATAGTGTCTGGAAGAAATCATATTTAAGAAAGTCTCTCAATGGCCTGT
GCTCAGGAATAGTCCACCAAGCATTGTGGTAAAAGTTCAATCCCGTTAATAATAAAACAA
GTAGCAAGGCACTGAGCTTTGTTTTATAACCAATAGTAACAAATACCATCAAAATGCTAC
CAAGTATATCTTGTATTATTTGCAAAAATGATATTTCAAATCGTATTAATGTGATAAACA
TAAAAGCCAGTAGTACACGACCAGCTAATTGTAGATAATTCTTGGGTTTATTATCACCAA
GTGATGGTACACCAGCGAATAACGATCTTCCTTCAACACGTGATTCAGCAAGTACAAGTA
ATAATGCACCAATAAGTGCAAGATTACGGAAAAGAAATTGAAGATCCCATAATATATTAT
ATGCAAGTGTTTGTAATACAACAATAAAAAATAGTACACCGCATGCGATTGTAACTTTAA
ATCGGCCAATTACCATAATACAACCACCTAATTGTCCAAGTAAATTAATAAGAACAAATA
GTGTTGCAAGGAATCTACCACATCCCCAGCTCATATCCATATACTCTCTCTGTTCATTCC
ATTGGAACCACATCCGTAAACCATCTTCAAGAAACGTAGCAATAAGACATAATCGTGCAA
GTGTTGGTAATATATGTTTGCCATTGCGAATTACCTGATCGGCAACTTCCTCGGCTTTAG
TAACTACTTCGTGTGGAATCTCCATCGTGCTTTATTCAAAAATGAAAAAAAAGGACCCAT
CCACACACCGCACGTCTCATATACACGCACGCAAAAGAGCCAGCTAATCACTCACACAAT
GTTCATTTAAATACAACAATTATTTTATATGTGTAAGTGAATGTATAAATGTTCAAGCGT
GATTCGAAGCTTTTGAGTGATGTGGAGTTTGGTATACCGCGCAATTTTATACGCAGTACG
TCATTTCCAGTTCACGTGTTCACCCGCCAATTTTATATCAATTTAAAATTTTTATTACTG
TGTAGTTAATTATTATAGATACTTTAAATTAATGCATTTTAGAATCTAATTATTATTATA
ATATCTTATCCCAATTAAACTTAAATGATTCATAAATTTGTTTTATCAATTTTATTCCTT
ATCTCTATTTTTAAATTCTCATTCATCCATTTAAAATAGGTTAAAAAAAATTATATAAAA
AATAAATAAAAAAAAAAATTCTTTTTATCAATTTTAAATAAAAAAAATTTATTATTATAA
CCCTGGAC
>TOXOnig-OC_C48
TTTTATTATTATTACTATTAACATTATTATTTATTGATACTGGTGCTGGTGGAGGTTTAT
TGGGAAATGATTTTTTCGCTCTACTCTGACGTTTTACCACGACTTTCTGTTGTTCATTCG
TTGAATTGTTGGAATTTTTAGGTACCTTTTCAATTGATAATTCTGGTCTAGTTGAATCAC
CGGATGACAAAAAACTATTTGTTTGACTATCCTCAAGATTTGTTTCAATAGATGTTGATG
GCTGAGATAAATCTATATTTGACGTTGTTAAAATACTTTTATTCGTTGACGTATTTTCTT
CACTAAAAATTTGATTTTTATCTTGATCTTGTGATTCATCCGCTTCTCGTTTAATTTTCG
ATATTAACATTTCAGATTCAACTTCAACTTCAGTCTCACTTTCATTTTTATTTACTTGCT
TTTCAACATTCATTTTAGCAGCTCTAGCTCTATGACCACGTAAAGTAATAGATCTACTTG
GTTTTGTTTTAATAGCAGTCACTCTAGATTGTTGATTAGCATTTGATTTACGTAATGACA
TTTGTTTTTCATACAAATCTTTTGGATAAACATTTTGTGTTAATTTTGATGATATATTAT
TTTTAAACAATAGTTTTTCAGCTGCTAAGAATTTTTTAGGTAACAATTTACGTGTTTTAG
TAATTTTTTCAGTTACATTATCATTTTTTTCATTCTCTGTTATTTCTTCTTTATCTTTTT
CTGCTGGAGTATTTATTTTATCAGTCACTGATGCTGAAATTGATGTTTCTATAATTGGTC
CACCTGCTGATGCTGTTGTTGACATTCCTGATGACACTGGAGGATCCTCATTTGTTGTTG
ATGTATCATCAATCTTTGAATTATCATCTACTTTATTTAAATCAATTCTTTTAACACGTC
CTCGCTTTTTTTTAGCCGCTTGCTCATCAACTGATGGTGGTTGAGCTTCAAGAATTTTTC
GTTTTCTACCTTTTTTTTTAACTACTTTATTTTCATCAATAGGTGTTGATGAAGGTAAAT
TTTTTTCATGTAACCTATCATGTAATGGTACAGATGTTTTACTTGGTGAATTTAAATTAA
CTGTAGAAGTAACACTGGAAGCACCAGATATAGTTGAAGTAGGGGTAGTTGTTGGCACAT
GATGATTACGATTGTGATTTAAAAATGATGTTGAATCATTTTCTGGAATATATTGTGGTA
ATAAAATTTTAATTTGATCTTTATCATATGGATTGTATGGTGTTTTTGGTGGTGCATAAG
AAAATGGTCCAAATGCCATTTCTAATTTTTTACAATGACGATTTATTTCTTTAAGACACT
CCATCATTTCTAAACGTTTTTTACGTGGCAATGAGGTAGGTGGATCTTTTGAAAAAAGAT
AAATATCCTTTTGTGGTATCCATGCACGATCATGTGCACCAAAAAATCTTACATCTACAT
GACCTTGACTATTGATACGCGGTAATGCTTTAGCTGGCCAAAATGGAAAACCCTTGAGTT
TAGCCCAAATAAGTGGATGTGGTTTACGACACGCTTCAACAAACCAGGACGGATTTGGTC
GTGGTAAATTACGACCACGTGCATAACAATCTGGACATGCTTCTATTTCTGATACCTCTT
GACGTGCTATTTTTATTATCAATTTAGCTGCGTTTGTTAATTTTGATGTATCTGCATATT
CACCACCACATGTATTGAATACAATACAGTTATGTAATATCCATTTAGCATCAGCCATAA
ATGCATCAGTACTTCCATACAATTTATCATTAACATTGGACTCCAGTAAATTTAAATCCA
TTGGTTTTATCACGTAGTCCAAGTAATTGGGAACTTCTTTTAAATCAACAGCATTCCAAA
ATGGCTCCGATCCTGAAAAATGCTTCATACACCCAATCACGTATTTTAAAACCATGCAAA
GTTGATCAACAGTAATATGAGCCATAACAGGTGAACGAGTTGTTGCATTTTCAGCTAGTA
AAATACTAGCACATTCACCACATATCCAATTATTGGTAGTTGGTGGTAATATACCAATAC
ATTTACGGTGCCATGAACGTGGACAAGCGCTACAATGAGCATCAACACCGTCTTTATGAC
ATCTCCAACAATAGTTATCATGAAGATTTTTACATTTTGTATTTTGAGTAGATTCATCGT
CAGAATTTTTTAATATTTGTTCGGAAGACATTTTCCGTTTTTTATATTCATTATCATTTG
TTATTGATTCATTTTTTATTTCACTTTCATTACTAATTTTAGAAATATCACTAAGTACTT
GATTATCATTAAAATTACTAATAATTATAATAATAGTGAAAATAATATAACTCATAATTT
TAATGATAATCAAGTAC
>TOXOnig-OC_C49
TGCTCCAACAATCTCGTAACCTCCTGAATTAATCTAAATATCCAATGGAACCAAAATGGC
TGCTGGTAATGATTAGCAGCTGAAATCGTAAACGTTGCGGTTGCTGACGAAAATAGAAAT
AATTTTCAGTGTTTTATTATTAGTCACGTCCCTCCCCTCTTTTAAATTAGTGATGATAAC
AATAGAAATTTTGTCTTCAGAGCCTGGGGCATGGGCATTTCCTTAATAAAACTGATTAAT
TTAGATGCAGAATTTTTTTTTTAATTCTCGGAAATTTTGTTGTTAAAATCTCATTTGTGT
TATCTAAGTATAGTAATTATGTTTAATTGTATGAAAATATATTTCATTATTTAATAAGAA
TTTTTTTCAATATATATTTTGAATATGGAGTAGAAAGAATAATTGATGCAGTTGGAATGA
TTTGATGCGAGAATTAATGGTGAAAAGTGAGAGATTTATTGGAACAACTGTGAAATTGGA
AAAATTCCTTAAAAATTTATTAATTTTTTTCACAAAAATATTTGCTTATGTGGGTATGAA
AGAGTAGATAATTCTACATAACAATATAAATAAGAAAAAATAAATAAATATAAAAATAAA
GAACACCATTGTTTGCTCAGTTTTAATTCTTTAAATCAAACATCAAAATTTATTAAAGGT
GTGTTAATACGGAACAATAATATTATTTTTAATTTATCCATGTGTAATCGTAACTAATAC
CATAGGGATGTAATTCGTAAACTAAATAATCGATAACATACATCATATCCGGTGTAATCT
CATTAAATGATACAGCAACTTCTGATACAACGGGAGAGCTAATATCTCCAAAAATACTGT
TCCGATACCATGGGCCATTGCGATGGGTGTCGGGCATTAAATGACCTTCAATGTTAAGTG
GAAAAAATAGATTTTTGTTATCAGTATCACGCATATTTTGTGGTCTAATACCATAATTTT
CAAGACATATTGCCAACTCCACATCTTCTTCATCAGAATCGAATTGCTTACACTTCTTAT
TATCGGACCATAAATGATCGACAAAGGTTTTCAAACTTTTTTGATTTAATACGTAACCTG
CACCTCCGCTCATAAATCGATGTCTTGCGCTAGTTAAATTGAAATAAAAACCAAAATACT
TGGGATCCCACGAATTATGTTTTGATAAATGATACCGTAAATTTTCTACAAATACATATG
CATTATCATTAACTTTGATAAACCAATCACTTTTAGTTTTGTACTGATTGTAAGCGTATT
GTAATGCTTTTCTGGTTTTCATCCACGAACTAGTAATTCCTGGTAGAGCTATAGTCTTCA
CACCATTGCCTAGATCTTCTACTGTTGTACTAATAAATAATTTATAATTACACCGTCTTG
CCCATGTATTCAGAACATGAACAGCTCTAGATTGATGATGTTTGGGTTCTGTCATGATTA
TACAAGTAACTTTGATTTTATTAGCTAAATTTTTAGCATTACTTGCATCAAGCTTTACTT
CTGTTAGTAAAGCTTCAGATTGCACAAATAGGAAGACAAATATCACCAATGATCGAAACA
TTTTATTACTATTAAACTTTGACTCTCACCCAATTAACAGATGAATAAATAATAAATTTT
CAACGTGGTAAGATC
>TOXOnig-OC_C50
CCTATTTTCTAATGTTAAAAGGTTAGTTTTTTAATTTTCTTTAATTAATAATAATATTAT
TATTATTATTATTGTTTATACATATATTATATATATTAAATATTGAAAAAATAACACATA
AATATATGTGATAGTCAATAGTAATATTTTTTAAACATTTCCCATGGCAGTGTACAATTA
TTTATGATTACAAATAAATTGTTTTAATAATTAATTAATTAATTTTTTTACATACAACAC
CTAATCATTAATAATGAGCACTTGACAGCAATAACAAATTGTAATGAATTATTATTATTA
TTTTATTTTTTGTATCTAAAAATAAATATTTATCTATTGTTACTATACACTATTTTCCCA
ATTACATTTAATATTTAATTAATTATAATTATATATGAATAATTATTCATATTTATTCAG
TACACAGGCATCTATACTTAAAATTCTCAGTTTATACAATTAATTTTTTTACCGTTATAT
ATACATTCACACAAATTATATATAAACAAGTAAAAAAACAGAAAATAATTATTCATTATA
AATTAATCAGTGATAATTAAATATTAAAAAAAAATCAATGGCTAGTTTATTGTTTTTCAC
GTGATTATAATTAACTATTAATCATAAATTAAAAAAAAAATTACTATTATCAAAATGTGA
AAAGATCAATTGTTTAAAAAATTATTTTTTTCAATTAATTAATTAATTAATTAATTAATT
AATAAATTTATTATTCGACAGGTACTCGTGTGTGCATGGAGATTAATATGTTATCATAAT
TAATAAAAATAATGATGATAATAAATTTATGACGAGGCACTTGAATCATGATGCTCCTGA
ACTGTTGATGACTCTAATTGTGCTAAAGTCCGTTGTAATTCAGCTCTTTCTGCGGGACTT
AAACGATGAGCAATTTCAAGAACAGCTTCAAGACGTACTTCAGGACATTTCTCCAGCGAA
TCCTTGACATGAGTAACAACAGCACCACGTTTAACACAATTGATATTATGCATAACAACG
CTGTTATCATTATCTCGCTGATTTAATAACCAGTTGACTACACTTTCATCTTGATCCCAA
AGATAAGATTCAGTTGTACCTTTGTCTTCGATAAACCAACGTCTCAGCATCGAATCAACT
TGTCTTACATCAAGACTTGGTTGAGTTGATAATATTTCCATTCTTAATTCTTCTTCTAAT
AAACGACGGCGTAAACGCCAGTACAATAAATGACGTGCCTTACGCCATGGTACGATGTCG
TTTATTGTATTTTTCTCTAACATACGCTCTGGTGTATCATGTAAATCTGAAAAATGTACA
GCTACTTGACGATACATTGGTTCTAATGTTGTTTCACGTGTGCGTATCTCCATTTCTAAT
TTTATCCGTTCCTCGGCTGATGCATGTGATAATTTTTCCTTTAAACTCTGAACAATGGGA
TCTAATCTATGAATTGTTTTTATGATATCCTTATTCTTGTATTTAATTTCTACAATTCCT
TCAGGTTCTAAGACACCACCACGGCTAGTGTTATCAGCGAACATTTCCATGTAACGTGGG
TTTATTGAAGGATCTACTACGGCCCATGCACCTCCTCTGAGTTCTCCATTTGGTGGAATG
TAAATGAAAACTGGTTTTTTGTATTCTCTTAGACCGTCAACAATGTAGGCTCCAAATTTC
AATATTTGCTCGTACATATCTTTCATACCACCAGAAAATCCTCGCCAATTAGCAAAAATA
ATTAACGGCAATTCCTCCCTATTAAAATCTTTGATAGCTTGTGCAGTCTTGTAAGCACTA
TCAGGGAACCAAACCTGACCAGCTTGTGACACGGTCTTAGCTTCAGAATCCAAATTAGCA
GGATCAGCTGGTAAATGAATCTCCACAGTTCTGGTTTCAACAGCAACAACACCACAAGGA
ATACCACCTAACCTAGCACGCCCAGTGACAACAGTCTGTGCCCATGGTCGCATTATTTCT
TCCCACGATCCAAAATCAAAGAAACCAGATTCCCATTTACTTGAATCTGTGGTGCTCTTT
TTACCTTCTAGCATCCATCTTGGATCATAAGGTGTTTTAGTTGGCACATAATCAATTTCC
CGATCAACTGGATCAGCTGGGGTTATAATTGGTAAAGGTCCATTCTTGATTTTAGGTACA
AAGCTGATCCATCTCAACACAGCAGTGATACCATCAAGATCTCTGGGTTCAGTTATATGG
GATACACCATTATGATACATTATCTGTATACCACCAAGCTGATTGTTACTGGCATAAACT
TCTCTTCCAAGTACTGCATTAAGTGCTCGATTGCCGGTCAATATAATATGCGAATTTTCT
ATTTGAATCACTCGTTGACCTAGACGTAATAAATAAGATCCAATACCAATGGCTCGACAG
CTTGCTATAGATATCGTAACTATTTCTTCATAAGCTCTAGATGTCTCGCCGGCAATTAAA
CCAGCGTATTTTAAATTTTCAACACCAAGTCCATCATCTTTACCAATGATATCATTTATT
TTATATCGCGCTTCTCCAGCATCTTCAATCAGCGACGCTTTAACCGAATTCAATGGCGCC
AGTCGCGCATAATCATCAGGAGTCAAGTAAATATATTTAAAACCTTTTTCAGGAATAGCA
TTATCCTCCCATGCGATTTTAAATAATGCTTTAACTTCTTCAGCCAGTCCAATACGTGCT
CCTGAGTTAATTGAGAAGTATACACGAGGAATACCCAGTTGTCTTGCTCGTTCAGATGCG
CGGAAAAATACCAGATCTTCTTGAGGACCGAATGAACCGATTAAATGTGTTACATCATTA
GCTATCAGAATGAGCTCCCGACCTGATGGAAATTCTGGCGTGTAAAGTGTTAATTTCCAG
GCTACCATACCCACATCATTCTCTCCGGGCAATCTTTTCTGCTCTACCAGATTTTCTCCA
TCAAGAACTAGTTCAACACAATCCATCACGGGATTGGGTATCGGTGGATTGTTCATATTG
GGACGTTCTTCAATATACTTAGTCCAGGCTTTTTCAACTCCTTGACGGAACATATCGGGT
AAATCATAGACATAAGTTGTCCCGGTGCTTTGGGCTTGGAACCTCTTGGCCTGAAGATAG
TCTTTAGTGAGGTACGGCGTTGATACTGGCATTCCATGCATGGGTCCAGGTCTTCTATTG
GGAACTCCAGAATCATATGATTCCAATCTGATAATTCCTGTTTTAGGTTCAGTTGTTTCT
GTATACAAGTGTAAATCAATGCTATAACCACTGTCATTGGAAATACATAGACGTACAGTA
GATGTTGGCTTTCCTGGAGCTGGTCGTATTGTCATTTTAATTTCAGCCTGACGTACTCGT
AACTTCCACAACCTTGGACCGTAACGTAATACCATGCTTGTAACGCTTTCTTCAATTCTT
GCAGGATCCATTATTACTGTTGGTACAAAGTTTAAAAATATATGGTTACAGTCAGTGCGT
TTTGCTAGTGGATGAGAAAATGCTACTTCCAGTTCATCCATTGCTTCGAGTAATACTCGT
TCTCCTTCATTATGTAAATAATCGAAGCTAGCTTCTTTGGTTATCAAATCTGAATGACGG
ATTATTGAGCGAATAAAGAAACGGTAATCAGTGACTTGCTGTCCTTTGGCGACTTTGGCT
TTACCTAAATATAAATGCATCTTTTGATTAGACGTTGGTAGTGCTTCTAAGTCGTATGTT
CTCATACGATTCAACTCTAACTGAAATGCACAACCAGGTTCTAGATGACGATAAATTCTG
TCCTCAACAAAACCATCTCTGTTACGGTAAGTAAAGAATTTAGGGAACTGACGTTTTTGT
AAAGCAGCGAATGTAACTCTTCTGATACCACGGGATATCAATTCTTCTTTATTTGAAGCA
CACCAATCACCGAATAACCGAGCCATTGCAGCATCATCTTGATTACCTTCATCTTGGACA
GTAATACTTAATATATGAACTGGTTCAGCTGATTTTTCACCAATTTCTACTGGTCCTCCA
GCATCGGCCATACTAAATGACACATTTATTGATGTACTGTGACGTGATTCACTTCCTGCT
GTATCAACTGCCTCCAAAACTTTAGCAGAAACAGAATTCGGTGATGATAAGTCTTGTAGT
AAATCCAAGACTTCATCAGCATACTGACTAAATTGATCTAAATTTTGAAATGCCGCTACT
GCACCGGTTCTATGATTAATCAGCAATTGATTTTGACGATTGGGATGATTACTTGGCAAT
AAAAATTGGAAATATACCAGTGGTATCTCACCTGATAACTCAAGATGCTGTAAACAAGTA
AATTCATAACTAATATAAGCTCTTCTTACATAAACTTCTAATGCTGCATTGCAAACGGCA
CGATTTGTGTGATAAAAAAAGTCATGTAATATATCAAATATTGATGTTTCCGATAAAATA
AGTTTTTGAAGATTTTCTGGATGGAAATCATGGCCATACATGTCAACTGCTGATAAGAAA
ATAGATTCCATTTGATTGTGTCTCAATTCATAAGCAGGCTGATGAGCTGCGATGAGTACT
TGGCGAGCTCTCAAAGCAACTCTGCAATGTTCAGCACGATTTAAACTCGTTAATTCAGTT
AATGTACTAGCTAATTCATCAGTTAGACCTGGTTCATTTGCCCACAGATGATCAATCAAC
ATGGTCACTAGGACATTTTTTTTAGTAACTTGATTATGACTGAAAATTGTATTTGTCACC
ATCGCCATATTGTCTTTGTACTGCTGAATTAAAGCCGATACACATTTATCATAATGACCC
TGTTGAAACTGGCTCTCTACTGTGTAATATTGACGTAATAATTCATGCATTGCAGTTTTC
ATACGACCTCTGATACCATTCCTGTAACGCTGCACCAATTGGACAATAGCCTGGGTTGTT
AAGAAAAATACATCTCTATCAGATCTTTTGGACAACGTCGCAGCGTGGCTATCAATCACA
GCAGCAATTTGTTGACTTGGAAACTGTGCTAATACAGATGTTATATTTCTTTCGTACAAT
GTCATCAACTTACGTATTTTTTTTTCAACTGATATTGGAATTCTACCTGATATCGTTGAT
ATAACTTCTTGTAATTCAAGTAAAGGCAAACTGGGATCTCTCAATGAATTCATGAATTTT
TCAATTATTTCTCGCAATCTCGGCAAATGATAAGGATCAGGTAAACAATAACCAGCTAAT
GTATTTTCCAATGCAGCACGATATTTGATATGAAGTAAATTCAATTTTTCCGGAATAATT
GGTGCCACTGGAGCCAAGAATTGTCCTGAATAATCTTGTGCTTTTGTTACTAGAGATGGA
TCATCTAATTCTAAGTGAGCAATCAATGTTCCAGCTTCTAAAATAGCACCGGGACGTTTC
ACATAAAAAACACTACCAGCTTCACCAGCTGTTACTGTCATAACCATTTTCATTACTTCA
ATTTCTGCGTAAGCTTGACCTCGTTCGACATGACCACCATCTTCAACTAGATAATTAATA
AGCTTACCAGCTGAAGGTGATCGTAATAATGATGGATCATTGTCCTTTTCAAAAATACAA
GTTTGATTACCAATAACAATTCGATAACGATCAACTTCCTCACGCATGTAAGTAGTGAAA
CTACCACCATCTAATGATACCAATAAACCACCATCTGATAGACGATGAACCTCAACTTCT
TTGTAAGAACCATTCATCACAAGGAAATAATTGTTTGGTCCACTTTTAGCAGCTTGTACT
TTATATTTAATACCATCATTAATCAACTCAACATCAACAATGTTATTTAAATCATTACCA
GCTTGAATTTGACCTCTCTCTAAGCTTGTTTGGAATCCAGTGAAAGCTGCTGTTATAGTC
CTATCAGCAATATGAAGTGCTCCACAAGTCACTGCTAATAACACATCCGGTTTATCACAA
CGCACTCGTTCAGCGATCAAAGCATCCAACCATGCAGTGTCAATATTATTGGTCTGAAAA
TTTTCAGTTTCCAATAGTGTTATTAAATATTCAACAGTTGTACGAAAATCACCTCGAATA
CTCAATTCTTTTAAAGCGATAACAAGATTTTCTCGAGCTTGATTACGATCTTCACCCCAT
GAGAAACAGTGACCAAATTGAGAATCAGCAAACTCATGGAGTCCACCTGACACACCAACG
GAAAAATAACCCCATACATTTTTTGATGATCTAAAATTGAGTTCTTGAACAGTACCTGAA
CTAGGTTTAAATCCTTCATCTGGATTTTCACTGGTAATTCTAGCGGCGATAACATGACCC
CATGGTTGTGGTTTATGTCTAGGTTGATCAAAATCAATTGGACTGTCACCCCATGGACTT
TCTCCGTACAACAAACGTACATCTTTAATATGATGCAATGGCAAACCCATGGCTATTTGC
AATTGTGCTGCTGGTAAATTGACATCTGATACCATTTCAGTACAAGGATGTTCAACTTGT
AATCTAGGATTCAATTCCAAAAAGAAATAACATCCAGAAGTATCATAGAGATACTCTACA
GTTCCTGCACTGACGTATCCTACCATTTTAGCAAGACGTACAGCAGCTTTTTCCATTTCC
TCAAATACTTCAGGTTTAGCGATAACCGCAGGTGCTTCTTCAATAATCTTCTGATGTCTC
CGTTGAATTGAACAATCACGACCAAACAATGATATTGCATTACCATAATTATCAGCCAGC
AATTGTACTTCCAAATGACGTGCACATTTAGCTAATTTCATAATAAATATCGGTGAACCA
GGAACTTCAGTTTGTACTTGACGGAATAGTGTAGGTAACTCTTCGGCATTTTCTACTTTA
CGTATACCTTTACCACCACCACCTTCACTTGCTTTTACCATAACGGGAAATCCAATTTTA
TTAGCAGCTGCTAAACATTCTTCAATAGTTGATACACAACCTTTTTTAAATAACTCTGAT
GATATTTTAATTTTTTTCCCGCTGTATTGTGCTTTTAAATCAGATCCAGACCATGGTAAT
GTTGGTACATCAGCAGTTTGTGCTACAATACTTGATGCGATTTTATCACCTAATGCCCAC
ATGGCACGCTCCGATGGTCCAATAAATGATATATCTTTTTTATGCAATAATTCCGGTAAT
TTAGGGTTCTCAGAAGCGTGACCCCATCCAGCCCACACTGCTTGAACTTGGGTACGGATT
GCGATGTCAACAATTAATTCAACATTTGCATAATTATTATTATTAGTTCCGCCAGGTACT
GGGACATATTGATCTGCCATTTTTATATACTCTGCGTTAGCTTTTAAATCTTCAGGAGTC
ACCATCACGACAAATCTTATCGCTCGTTCATTTTTAAACATCTCGTATGACCATCTTCGT
ATTGAACGCATACATTTCACCGCTGCTATTCCATTATTAGCTATGAGAATTTTGTTAATT
ACTTTAGTGCCGTTAAATCGACGAACGAATTCTTCAGGAGTAGCGACGGTGAAATCTTTT
TCTTGAAGACGATTTTGTGATATTATCATCACCGTCCCCTGCGACATACTAGGCCTTAGC
TTTTTACGTTGTTCTCTATCACTAATAATTGGCATAGTAGGAAGTTGATTTTGTTCAAAT
CCTTCAAGAGGAAAGCTGTCTTCATTCTCCAAATCAAGTTCTTCATTTGGATCTGATCCA
CCAACCACGAAGCTTACCGGTGTTTCCGCCATCTTGTCGACGTTATTTAAATTCCTTTTC
AGCAATTTATCACCTAGTTTTTCTTTTTTTTGTACTTTGTCCACTTCTAATTCCTGCTTT
ACTTTTACTTCCAAGTCTTCTTCTTCTTCTTCTTCTTCTGCTTCTTCATCGTCTTCTTCT
TCTTCTTCTTGTTCTTGTTCACGTTCTTCAAGCTCTGGTTCTTCCGTTAAATCTTCCATT
GANNNNNNNNNNNNNNNNNNNNNNNNNNNNNCCCGAGTAATTCTTTTTTTTCTGATTCTT
CATCCTTGATATAAACTTTTTTATCATTCCCCATGTCATTCTTGTTATTCTCCGAATTAG
GAACAGACTTATACTCCTTGGTCAATATTTTCGCATGAGTTCCGTTGGGTCTCTTTTCAT
CCTCAATAACCGTTTTGAACCCAACAGTCTTAACCCCCGAAGTTCCTACCACAGAATTAG
CATAAGTTGGCTGCCATCTTTTCGATCCTCCAGGAGATCCACTTCCCGATACCGCGGCGG
ATGTTCGCGCTCTCCTGCGTTTCCGGTCACGTCTTGCACTTCTTATCACTTCATAAATAC
ATCCAACAACGGCGGAAATGAACACGCAGACCAGGACGATGAAGACGTAGGTGCTTGCTC
CTTGCTCTTCTTTAGTCTCATCGTTGTAAAGGGATTTGTAGGGTACTCGAGCTGGTGGAT
CCTCTACCCAAGCTCTATCGCGACCAACACTATCATTTCTTGGGGGTTCAAGACCCCGCG
GTTGTGCATGAAAAACAGCACACTGGGCACTCCTCACCCCAGCCGGAAATGACGCCCTCA
CAGTTTCACTTCCTTTTTTTGTGAATAACATATATTCTTCTAAGGGTTTCATTATTGCTC
CTTCGTTTATCGATACCACGACATTGCTGAGACATCCAGTGTACCCTTTGTAGGCACTGA
ACCGGTAATCGGTGGTATTGAGACCACCCAGTTGGATCCCAGTAGCACCAGGACTCTCAT
CCTCTTCTTGATGATGATCACTGTCATCATCACTGACGGTTAGCACGGGAATCGGTAGTA
ATTGAACCGGTTCACGATCGATTAATAAAGTTGCTGTGTTGTTATCGCGAACGTAGTAAA
CACTGTGTCTGGCGCCGTTGAGGAAATTTCTGTCGTTCAGTCGGACTCCGAAGGTTGAAC
CTTCTCGGTCTTCTTCGAAAATCAGTTGGCCTTCGGAGGTCAGTGCTACTAAGAGGTAAT
AACTTCTCTTATTTTCCGTTTGTAATAATAATAAAGCAGACGTTCGTTGACGTAAATCAT
TTGTGGAAAATGCTAATTGGACTTTAACTTGTTTAACTTCGCCTTCTAAATCGAAATCAC
GCTGGAGAAGACTTTCACCGCTGAAATCTGCTCCCTTTTCATCAGCACAATATTCTCCAA
AATACGAAGTCAACTCGCAATTACAGGACGATTCCTGCTTTCCAAAATCTTCAGTACAAA
TTCCAAGATTTTTACAAGGCATGGTATCACATTTCATTTGACAATTAGGTATAACTCCTT
TGCTGCCTTCATGATTGGCCTCACTAGCTAGATTTGGAAGATCCACAAGATATTCACCAA
TCATAAGACCTCTTAAACAACCTACATAACCTTGAATAAGATTTCCTTCTTTTCCTACTC
GCAGCAAATTGTCTGGGTCAAATCCACCCAAATTTACCTGAAAATAATCAGTTGGAGGTG
CAGGTGGTCGTTGAGGTGCAAGGACCTCTTTTTCAGGATTAGACCAAGGTTTATTGGAGT
AGGTATCCAATAATTGTGGAACAGCATCCAGGGTCACGTTATGATTATTTACATGGAGTG
TAGTTGATGTTTCATTACGAATTATTGCGATTTGAACTGATATTCCAGTATTAACTCCTG
GATATTGAACAGTGATATTTTTAATTTCAGTTCCAGCATTGAAAAGATAGACTATGCTGG
TTCCATTGGATATGTACAGATGAGCAAAATTATTTAGATGATCATTAGCATACAGAATTA
ACGAATGAGTGTCATAAGTTCGTAGATTTATCAGGATATTTTCTATTAGCATACTCTTAA
GAAGTAATTTTTCTTCTTCTGCTCCGGAACCGAAGTAATTCTTCTTCAAAAATGCACCAG
GTGATGAAAATGTCAGAGCTTTGTTGTTTATATTTGTCTCGCAAAATGTTCCTTGATGAG
CCCACTTGTTTTCGCAAACACACTCAAAATTACTCCAAAGTTCAACGCACTTGGCGCCAT
TTTGACATTTATTTGGTTGACAAGATGGCTTACAATCTTTAATAATCTCCGACAAATGAA
CTGACATATAACTATGGATATCCAGGATTTCTCCATTAACAACAAGACCCCGGAAGCATC
CAATTAATCCCTGTTTCACTTCTGATGTCTTCAAGTGCTCTGCTGTGGCACCACCGATGA
ACATGGACCCTTCAAAGGGTCCAAACTCTTCTTCCGGAAGTAATTCAACCATCTGGGAAT
CAGTGTTGATCATAAACCTAACATGATAATCATTATAATCAATCCAGATCTTCTGCCATT
CTCCGTTATTCAATTTCCGGCGGCTTTTCACCTCCATTTCACGATTAGTTCCAGTGTTTA
GAGTGAAATTAAATGTTAAACGGTATTCTGAAGTCAATACCACCATGAATGATGGGTAGT
TACTTCGGATTGGTGGTTGATAAAGCAGGATTGCTTTTTCTCCAGTTGTACGGAAACTAA
ATGCAATATCTCCTTTTCGCCAACCTGGCACTTCTATGTATGACTGGGATGTTGTAAATG
TCACGACATATTTTTGAGTATTCGTTTCAACGCATTCCAGAGGTCCAAGGGTAATCCGTC
CTTGTGCGCTGTCCTCTAGATCCTTTTGCTGGAGAAAAACCATTCCAGTGATACCCAATG
AATCAGGACTCTCGAAATAACCTTCATCTGACATCCATTTATCAACAGACATGTCGCAGT
TACAGCTCAGCTCTGGATTAACGCAGGTTCTGTTCATACTACATGGACAAGATCCACGAT
TGACGTTACCGATATGATCAACAATAGTTTCTTTGGATCCCAGGAACCAAGTAGCACTAT
GGAGATCCAACGGTGCTTTATAGCAATCGTATTTAACGTATTGACTACAGTACAGTGAAT
GTGATATTAACTCCTGCAGCATTTCCGCAGTGAATTGCCGGTAAGTGATGTTGAAAGAGA
AATCTTCCTCTGTTTTGGATCTTACATCAACTTGGGATGGTAAGTTGTGTTCGACTATTG
TTTTTGTGGCATCTTCAATTGATTGGAATTCACATTTTACAAGAGCTGGTGGGAATCTAC
CGTTTCCGTCGATGTCTATTTTATATACGTCGTCCTGGGTATAACCTAATAATGCTAGTT
CTTCACAGGTTTTGCGGTATTGGGCAAAATGACAATTCTTCCCGATGTATCCGGTATCAG
TACAATCGCACATTATTCTATTTTCTTTAACAGAACATTTGCCGCCATGCTCACAAGTAT
TTGGTCTCGTACAGGGATCAACAAATTGACAATTGTCCAGCGCAACTTCACCAACAACTC
TTTCAGTATTTATCACGTATCTGGGTTCAATAACTTCATCATTAACTTTGATATTTCTCA
TACAACCGACTAGACCGGCATTACTTTTTCCACTTCCAATAATAACCTTATCACCAAGCT
CAAATGTCATGGAAAACATTTTTCCTTGTTTATGTCTATAATCAACAATGATATTAAGCT
CTCCTTTGGTATAATTAAGCTCGACTGCATGCCAGGATGTTTTATTGTCCGGCGGAAATT
TCACTGAAGCTGATACTGTGATATTTTCAATCAATACTGGAATTAACTGGAATCTTATTT
CATCATTGACGAGCCTTAACTCCCAGTATCCAAGACCCTGGTCGCTCTTAACATCACCAG
AAGCAACAACAGCAACAGGTTTAGAGCTTTGAAAATCAAAATTAAGCATCAGGGAATCAG
TTTTGATAATTGGCCACCAAATATGACTCGCTGCGAATGGATAAGTGATGGGTATCACAT
CAACATCAACTTCGTAGTATTCTGGTTGAAGAACTCCGATATAATGGACCATTGGATTTG
ATTTCTTCAGTTCGTAAATTATTGATTTGTCGTTGTAAAACACGTACTTTAATGCACCTG
CAAAATTATTGTAAGACACCAATCCCTTTTTTTTGTGCAACTCTGGACCACCACCGATAT
AAATTTCTGGATCAATGATCATATAATAATTATCACCGGGTATATCCAGTACTTCACTTT
CATAATCAAGACTCACTGTCACTTGTGATCCATTATGGAATATTGTTAAATTATTCCAGT
GATTTGAGTTGACGTAATCACCTAGTATAGTGCTGATTTTAGAATCATGACCAAAGTCCA
GGGCAACATGGACCTTTTTATCTAGGATGCAGGCTGATACGTAGTGAGGAGTCCCGTCGA
TTTCTCCAGAGGCATAGAATAATACTGAATCATCCCAACGTGTTTTAAACATCAGACTGA
TACGATTAACTGAAGAATGGACCCGGTCCTTCCAATCGTAGACTCTAAAGGAAAC
>TOXOnig-OC_C51
CGTTACAAATTGTTAAATCGGTAATTAATAATTACCAAGTTAATATCAATAATTAAAATA
TATAAAATCGCTGTAATTTAATACACGATATTGATTTACACTTTCGGAAAGTTAATAAGC
ATAAAATAAACTCCAGATACATGGTATTATTATAGCCGGTTAACCTCGAGACGTTTATGA
GAGAGATAGAAAGACACAAATGTCAGAAAAGAAAAGTTTGGATACGTGATGGGAAGTTAA
ATACTCAATTGAAAAATCTGCCTTCAATCAGAAAGTTATAGAAAGAAATTTATGGAATTG
AAAAACTATAATATAAAAAAACTTATAGCTATATATATATATCGAAATAGAAATCTATTA
TTTATTTTTTAAATTATTTTTATATAATTTTCTATTATAATTTTGTAAGGCCAAATGATT
CTGGATCTACATTGGCTTTTTTACTTTTTTTTTCTGGGTCATCTGAGTGAAAATGTTTTG
ATGTTCTTTTTCTAATAGTCTTTACGTCATCATTTTGAGCCCATTCAAGCACTAACCTTC
TCCCATAAAGATGTGTACTTTGTCCGAGTATGTTAAATGCTTTCTTGGCATCACTCTTTG
TGTAATACTCTACGAAACAAAATCCACGGTGATTACCATCTCCCACTGTTTTTTTTGGTA
ATCGAACGTCTTTTAACTGACCAAACGCTTTGAATAATTCAGTCATTTCGTTGATGTTCG
CTTGGAAGGGAACATTTTTTATCAATATTTTAGTTCCCGTTTGTGGTGTTATATTCGCTT
GTTTTCTTGCGATTACTACATCAGACTCTAATGTTCGCTGCGACCGCTTTAATTCCAGTG
TTTTTCCCTCCAATGTAGTCGTTTGTAATTCTTTTAATGCTCTTTCAGCATCAGCTTTAA
GTTTATACCGTACAAATCCATATCCCATTGAGAGTTTCTTTCCTGGATTCATGGGATCAT
TTTTAGTAGTAACAGAAGCATAGTGAATAGCTCCACATTTACTGAAATGCTTTTTCAATT
CTTCGTCACTCGTTGAGTAATTTAAATTCTTAACAAAAATTGTAGTATCAGGTTCAGGTT
CATCTTCTTCTTCTTCTTCTTGTTCTTGTTTTTCTTTTTTTTCATCGCTATTTTCTTGTT
TACTATCATCAGCTTTAGTCTCTTGTAGTCCTTTTTTATCATTATTATCTTTATTACTCG
ATTTGTTGACGTCATTGGAAATTTTTTTGACCGGATCTAAACTGTTTTCAGGTGCCCACT
CTAAATATAATGGTATGTGTTTAAATCTAGCGCCAATTAATCTGTCGAAGGCTTTACGAG
CTTCTGAAGGTTCAATAAATTCCACCAGTGCTGTGATCCCATGCGGTGGCATGATTATTC
TACTAATTTCTCCATGAATAATGAATTTATCTCTCAACTCCTTGACTTCAGTACCAGCAG
GCAAATTTTTTACCAAAATAACAGTCTTAGATCGTTCAACTGATGGCCGATTAAAAGCGT
CCAATCGCACGCCATTATCTTCAAGGAATTTTTTAGTCTCCTCAACCAGTTGAGTTTCTC
CCAAGGCTATTCTCACAGCCACACTTGTTCCTTTACCTCCATCCTCAAGGACTTTTTCTT
TAGTTGTATTATACGATGCTGCTATGACATCTACCACTGCATTTTGACCAAGAAATAATG
TATTCCAAGTATAACTGGATTTAGCTATCTTTCGTTTCTCCAGATCTTTTTTTTCTTTAA
AACTCAAACCTTCTTTGTCAGGTTCTTCAGATGGATTTGTTTTTCCTGGTAAAATATGTA
ACATTCTACCATTTAAAGGAGTACCATCAAGTTCACTGTAAGCTTTAGCAGCATGTTCAG
GCATCATGTAGGTCACTGTACAAAAACCTTTAGGTTTTCTCGTATATTTATCAATTGGCA
TATTTAATTCAATAAGTGGTCCATATTTCTCAAAAACTTTTCGTAAATCATCTTCAGTGG
TTACGTAAGCTAAATTTCTTACAAACATTCTTCCAGATTCAGCAATTGGTTCTACATCTT
TCAAAGTCTCTTCTTGTTTCTTCCATCGACTGTTTTTATCATCATCATCAGCTTTTTTAT
CTTCTTCCTTTGATTTATTAACATATTTCGTAACAAATATCTGTTTATCCTCTATGAAAA
GTTTATTTTTTTCTAATGCTTTATTCATTTGCCTTTCAGTTTTAAATCCTACATAAGCGA
TACATACAGCTTTCTTTCGTGGTATTCGAATGGATGCTGGTTTTAAATCTTTGAAAAATA
ATTTTACAACTTTTTTTTTATGTTTAAACGATAGACCTCGAACTTTGACAGTATAAAATT
TATGAGGTCCATGATAATTTGGTTGTTTTGTCGTTTCTTCATCATTGGTTATTTTATTTT
TTCCTTTTAATTTTTCCATATACTCAAGATCAGATATTTTTTTATCAGCATCTTTTGAAT
CATCTTCAGATTGTTTATCATCATTATTATCCTTATTTGGTTCAGTTGATTTTCTATAAG
AATCATTAGATTGATCTTCAGTACTTTTATTTAATAAATCTTGAACACCTTCAATAGAAT
GGCTTTCCAAATACTCAGCAAAAAGAGGATCTTCTTTGTGCTGTTCTAAAAGCTTTTTTA
TCTCATCGTTCTGTTTTTTCTTTTCCTTTTTATTCGATTTAGACGCTATATTCTTTGAAT
TATTATTTGTTTCCTCTAGTTTAGTATTAATTGAACTGTCTGGTGCATATTTACTCCATG
ATTTAGGTTTAGAAGGATCACCTAGTTCAGCACATAACTTTACAATTATTTTAGAAGTAT
CAATGAATGTTTTGTCAAAAAATTTTAATGCTCTATGAGCTTCTTCTTCTGTTTTATATC
CTATATATCCAAAATGACGGAATTTTCCTTCTTTTGTGTATTTTAGTTGTACATCAGTTA
CAACTCCTTGACTCCCAAAATGATTTTTTAATTTAGATTCTGTTATTCCAGAAGGTAAAT
TTTTCACTATTAATCGTGACATTGTGATAATTTAAAAAATAAATAGAATAACTTATTTTG
AGGTTAACCAGAGAAAAGTCGTGTATTTTAGTTGTACATCAGT
>TOXOnig-OC_C52
CAAAGTGTAAGTATAGTAAATATACAGAAAATATCAGAGTGCGTCTAAAATTTTGGAGGG
TATTTGGACCCTAGCATTGACCATGTATGCATCCAGTTGTTTTTACAACAACTTGCATAG
CTACAAAAAATGCAAACTCAAGTCCAACTAATAACATGTGGCATAATATTATGCACTTAC
GAGTATTTATAATTACTTAAATATTTTTTAAAATTTATATTGGATTTAAAAAACTAATGA
ACAGTGGAATGAAAAGTATCACAAAAATTAAAAACACATGGCGTGGAATTGTAAGGACCA
GAACGAGCAGACTATTGTCAATGACGAGTCAGAAATTGATGATTTAAATGAAAAATTAAT
TGAACTTTTAAAATTATCATTATCAACATCAGATGATGTTAAAACGCCACAACAATCTTC
TACGGAGTTTAATTCTACTGACAATGATCATGATAATCAAGTAGTACCCTATAATTCATC
ACCAAAATTTATTCAAAAAAAATGTGAATATAAATGTTGTCATCATGGTAGTCCAGATAA
TTCAAAATCTTTACAACATTGTGTATTTCCAATTGGTGTTTTTTGGGATATCGAAAATTG
TCCCGTACCTAGAGGAAAATCAGCAACCGCCGTAGTACAATTAATTAGAGATAAATTTTT
TGAAGGTTATCGTGAAGCTGATTTTATTGTAGTCTGTGATGTTTATAAAGAACATAAACA
AATTATACAAGAATTAAATGATGCTCAGGTAAATTTAATTCATGTAGCAGCGACGTACAA
AAATGCTGCCGATGAAAAATTAAAACAATCAATACGCAGATTTGCTGATATACACGGCAG
TTCAGCAGCTATTATTTTAATATCTGGTGATATCAATTTTGCTGCTGATTTGAGTGACAT
ACGCCATAGAAAAAAAATGTATGTGATACTTCTTTCAAATGAAAATTGTTCCGAAGCTCT
TATTTTATGTGCTAATGAACATTATAATTTTATGGAACTTTTGGAAACATTACCCTCTCG
AATATTTAATGCTAAACTATCTGAATATTATGATCTTTTAGTGAGTAATTTACCAAAAGA
AAAAGGAATAACATTTATAAGACGTCGATTAAAACAGCTATCAGATAATTGTGGAGGACG
TGTAATAGGAATCAATTCAAATGTCGCTGTAATACGTTTTGGATTAAAAGAAGCAGCTGA
TAGAGCTCAAAAACGTATGAATGGTGCATTTGTGTTTGACACAAAAATAACAGTAAAATC
TCTGAATAAAATTCCTCAAAAAACTGAAGAAAAAAAACCTGTTGTCGAGTTGAAAAAAGA
AGTGGGAATTGAAAACGCTGCAAGTCCTTCAATGTCAATGTATTTTTCAAACACAAATAT
TTCTGGCGTCCGGAGTCTCCCTGGGACACCTCACTATCACTCATCATCACCAGTTGTTGG
AGGTTTTTCCAGTTGGAGTGGGACTAATTATCCTCATACCGGAATATCAACGTCAATGTA
TGGACGACAATATTCCGGCAATGGAGATGTAGTTTACAGTCGACCATTTACGGAAATGCC
TCGTGCTCCATCACCAATCTTTTGGCCAGCGCAAAATCATCATTATGGCGGTTATTGGGA
AGAACCTATTGCAGCAAAGCGTTCAAAAGATTGTGGACGACGTATTCAAATACCTACTCA
AGAAAATATTCCAACTGATATTGGTAATCATACACCTGATGGCATGCGTCGTATTCGTGG
TAATCATAATTCAATAAATTCAATTCAAGAATGGGACAATATTTCTCAATCTAGTTATTA
TCCAATATCAGTATCAGGTACAAATTATAATTCAAATTTAGCTTATGGAAATTCAAAACG
TTTAAGTCCGGTACCAATGTACAATCAAGGTCGCGATGCAGGGCATCGTAATGGTCAGTT
TTTTTTAAGTACAGGACGTAAAGCACGAACACCATCACCATATTCAAGTGTTGCTTTACA
GAAATCAACTCGACAAACAAAAGTTTTGCCTTATTTACACAGTGAATCAACTAAAGAAAA
TGATAGATTCTTTAATCCTATCAATAATGTTAATACCACTACTAATTCTACAACTAATAA
TACTACAATTGATCTTCAAGTTACCAATTTAGATCAAAACATTGATTCTAAAGAAATGAA
ACGTATACTTTATACGATGTTTACTGAACATGTTTGCGTTGAACATATTTCAATATTCAC
ACAATCTGATGGTAATTATGCAGCAAATGTTAAAGTTGCAACGTTAGCTGATGCACAGCT
TGCTATATCAAAACTTCATCGTCATAAAATTGGTTATAAAAGAATTTTAATATCTTATGG
ACATAGTGGTGGCCTAAATCCAGAAGTAGTTAGATCACAGGTTGTTATTTTACTTCAAGA
AGTTCCTGGTTACAAATTACCGCTTTTTAAATTCCGTGAGATGTACGAAAATCGTTTTAT
GATTGCTGTTAGTATATCTGATCTATATAAAATGAAGGATATTTGTAATGTTACTGAAGA
TCCAAGCGGACGAATAATATCACTCAATGCAGTATACAGAAATACTCCATCACCACGTCT
TGAAAGTATTGCTCAGAATGTAATTTCGGAGTTGCCTTACTGTATTCATCACTCTCAAAA
ACCTGAATCTAATAAAGGATGGGCTGAACAAGAAGTGGAATCATTACCAAATGTAATGAT
GTCGTTACCAATATTGGGATCGTGTATTCAAAAACTTTTGGCATCACATAATGGAACTCT
TCCTCTACGTACACTACCAAATTGTTATGAAGCTGAATTTGATCAATCGCTAGTTACGAC
AGAAAATGGTGTACCACTAGAACACTTGATCTCTTGTCTTTCTTTTGTGGATATCAAACA
GGGAACTTGTAATACTAAATTTGTTACTGGTATCAAAGAAACAGTCAATGAGTCTCGAGA
AGACCTCAGATGTGTCAGTCCAGCTCTTGTAAATCAATTAGTTTTATTTAGTCGTGAGTT
GGTGGATCTTTTAAAAACTGCACCACACTGTCAAATACTGTTTAATAAATTTATTCCTGC
ATATCATCATCATTTTGGCCGACAGTGTAGAGTTGCTGATTATGGATTTACTAAACTTAT
CGATTTATTAGAAGCATTACCTCTTGTGGTTCAAGTTATGGGTGAAGGAAATAAACGAGT
GGTAACTCTAGCTCATCGTGCCCAAATTCGTCGTTTTACTTCTGATCTTCTTCGTGTTCT
AAAAGCACAAGCCAGTAAACAAATTACTTTATCTGAATTTCCTAATGTTTACTTAAGAGT
AATAGGCAAACAATGGGATCCAGTTGATTATGGAGTTTGTGAAATAGATGATATACTCAA
TGAAGTTTCTGAGTGTACAGTACTTGTAAAAGATATAAATGGCAGTGATAAATTAATTTG
TATTCCTAAAAGAGATCAAACTTCTGAGGAAAAAGAGCGGACCAAACAATTTGCTGTTGA
TGCTGTTGAATTACTTAGCCATGCTCCAGAATGTTCAATGATGTTTAGTAAATTTGTTCC
GTCTTATCATCATCATTTTGGTCATCAATGTCGTGTCTCGGATTATGGATTTTCAAAGTT
AATTGAATTACTTGAAGCAATACCAGATGTAATTGAGCTTCATGATACAACGGAAGGAGA
AAAACGTATTAGTCTCACCGAATCAAAACGTATGCAAGTATTAGGAGAACAACTTACTAA
AATCGTATTGAGTATACCAGGCGGATTATTATTAACACACGTTGCTAAAACATATTTACG
TCAATATGGCTATAAACTTCGTGCAGAATCTTATAATTGTCGTACTATTGGAGAACTTGT
TTCTAAATTTAATGATATTTTTAATATTATTGAAACACCTGCCGGACCAACTGTTACTTT
AGTAGATAAATCTTATTTGCAACAATTGGGTCTTCAGTGCCGTAGGCTTCTGATGGATCA
ATCTCATCAACTTTTACCTGTTCAAGAATTTCAACAAATTTATAATACATATTATTTAAC
TTCCTGTAATATTGATGTAATCAAAAAAAAATTAACTCACGTTGTTGAATTTAGTACTAT
TAATAATGAAGAGTATATTAGATTAACAGCTCTTCAGTGTTTTGCTTGTAATTTATATCG
TGTATTGATGAAATATGGAGGCAAATTAAATTTGCAATTATTTGATAATGCTTATTTAAA
AACTATTGGTAAAGAATTGAATGCTTCAGATTATGGATATTCATCATTGGAATCATTACT
TCAAGCATTACCCTGCACAGTGATTATTAAAGAAACTCGTAACAAGAAAAAAATATTATT
TTTAAATAAAAATTTAAGTACAGTAGGGATACCATTTTCATCATCATTACCATCACCGAC
AAATTTTCATGACACAAGTATTGATTCAAGTAAAAATGAATCGTCTCAATCAAATTTTAT
AACAGAATTATCTCCATCTTCATCATCATCATCATTATCCTCAAAATTAAATGTATGGAC
AAAAGAAAGTATTAAAAAATCATGGAACGAAGCAAATGAAAATAATAAATGGATTAAAGC
TACATCATCATCATCAAATAATGATAATCAGTGGCCAACAATTATTGAAAATGATGAAAC
ATTTCTTAAAAATATTAGTACCAGTACATCATCAACGTTTGTGGATAATTTGCCAATAGA
TAACACAAAACCTGGATTATTGGATCCAATTAATGATGAAGAATCTGACAAACATATTGA
ATCTTCAGTTTGGCAAACACCACCTAAATGTAATACCGACATTTATTCAACTAATGTTGA
TTTACCACCACTTACTTTACCATCATGGACTCAAGTTGAAAATATGGAGAATACTTCTAA
GCTCATGTCACCAGCTAAAAATTTACTATCAGCCGCAGCAAATCCACTCAACACATTTTA
TTCAAATCAAATGATTATGGCACCACATCCTTCTGAATTACCATTGCCTTCTTCATTGTC
AATGGCTGTAAAGCAAAATTTATTCTCTTCAGAGCAATCAGAAAATAAAGGAGAAAATAT
AAATGCACAATTACTTGGTAACTCATTAGAAATTCCAAGTCCAACTCGTTCAGAGAGTTT
TAACAGTGTTTCTGAAAGTGAACCTTCGACAAATAATATTGAAAGTGAAACGTCACCATC
AATTACCAATAGTACAACACTTAAAAAAAATTTCACAGGTAAGCGTAAACTCGCTGCTCA
ATTTGATCGTCCCATCAATTAATTTATAAAATACAAAGGTTTTATTTCAGGTTTTTTAAA
AATATTATTAGATAATAAGTAATAATTTATTTCACGATAATATATCATAAATTTTCTATT
GTATTATTTATATTTTATTATTTATTATTTTATTTCATAAAAAATAATATCATTATCGCA
GAGCATTTTGTTCAAGGCTGTGATAAAAAAAAAAACAATAATAATAATAATAATATAAGA
AAATAGTTGTATTTATATATACATCGATTCACGTGTAAATTTTGGCATTTATCATTGAAT
ATTTTCAATATTTATATGATATAGTAAATAATTTATTATTAATTTTTCTAATTTATTAAT
TCACTTTTTTAAAATAATTTTGTAGCAATAAATTTTTTTTTTATTAGGATATCCGTGATT
TTATTATAAATTTTGAATGTATTATCAAATAAAAAAATCAAAGAAAGGAAAATAATAGAA
AATTAAAATTACATTAACTAAAAATTAATTTGTAATTTTATTTTTTAAAGCTTTTAAAAA
TGGATCAAATTGTTTTTTGAAGTGTAATTAAAATACTATCACTGTATATTTTATTATTAA
TTTACATAGTAGTGTAAATACTTAGAGTGTTTGTAGAGTGAAAAATAATGAGTGAAAAAA
TGTATATGTGTATCAAATTAAAATTAAGTAATTAATAATAATAATAACAGTAATAATAAT
AATAATACGCGATAAAAATGTAAATGCGTCGAAAACTCAGGTTTATATTGTAGTAATTAT
ATTTTTTTTCACCATATCTTTAACTAATAAATATAAATTTTTAAATATATTATTAGTTAA
ATAAAATTATTTAAATAATTAATCAGCTAATTTATGATTTGTAAAATTAGTAATAATTAT
TTAAAATATTTATTTAAAATGAAATTAATTTAAATGTATTAGTTTCATTTATACTGATTT
TAAATTGTATCTTAATTAATAATAAAAAATATTTTATACATTAAG
>TOXOnig-OC_C53
CTCATTTCCTCCGACAAATCAAAACGAGGGACTTGACTAGGAGTGAGTTGTGAAGGGGAA
AATGTCTGAGTCATGTAGTAATTTTATTATCGATAATAGTCAATAAATAAATATTTCGAG
TTTTAAAATTCTCCACGGAATTGGCGGACATTTTTATTAAAAATGGCCTCCCGGTGTGTA
ACGCAGCAAATACTGTTATCCATTTTCTTAATATTTTTATTTATAACAAATATATCAAAA
GCTACTAATAATCGTTATGTGACATATAGTTCTGTTTTTAAATTATTAAATGTTGATTAT
AATATGAGATTACATTCTCACGATGTTAAATACGGAAGTGGAAGTGGACAACAATCTGTA
ACTGCTACAGAAGCTGAAACTGATGCTAATTCATACTGGACTATCAAAGGTCCAACGGGA
AAACTATTTAACAGAGGAAAACCTGTAAAATGTGGAGACACAATAAGATTCGAGCATGTT
AATACCAAAAAAAATCTCCATTCTCATTTGATGCGATCACCATTAAGTGGAAAGCAAGAA
GTTTCAGCTTATGGTAATCATAAAGGTGATGGTGATACTGGAGATCACTGGATTGTTCGT
TGTGACACTGATTTTTGGTTAAGAAGTGAACCAGTGACTCTTCAACACGTTGATACTGAA
GTATATTTATCATTGAGTGGTCGAACCTATGGCTCTCCGATAGCTGGACAAATGGAAGTA
GTTGGAGAACATTCTGCATACAGTGGTCATACTCAATGGAAAGCAATGGAAGGATTATTT
ATTAATCCAACTAATTTCCATAGTCATATCTCACAACACGATGAACTGTAAATTAATAAT
CATTTTATAACTAGGATGTAATGGTGAAAAAAATGGCGGCGGTCAAATTAACTTGACAAA
AAATACCTATTAAAAAAAATTTCATAAAATAATCTTTTATAAAATATTATCAATTGTTAA
TTATTTAATAATTAAACAATTATCTATCAGATAATTATTAATTATTAATTCCGATCCGTT
ATTCATTGTTTTAAAAAAGTTTCTTGAGGTTATTCTGAGTAGTAACCAATAAATTAATTA
AGTGCATTTATATTTAAAGATTTAATTAATTTACTCAGCTAAATATTAATTAATTAACTT
CAAGTATTTATTATAACAGTGTTTGAATTGTAAATATATATTTATTGTTTCATTGTATGC
TGTGTTCATAATTAAATATGATTGTCAATTTATATAAGGAAAAAAAAAAGCCAACCAAAG
CACAGGATTTTTTTGTTTAAATTAATTAATTTAAAAGTTATTTAAATAATACAATATTTC
AATATTTATAAATACAAAAAAAAAAAAAAATAATACATTCAAATATCTTTAAGTTCATAT
TTTTGTCCAATTTCCGTTGATCCAATCAATCCGTTGTATGGAAATAAAAAATTCATTAAA
CCATAACCTCCAAAAATTTCAATTATTTTTTGTTTCCTCTTGGGATAAGGATAATAACAT
TGTTTTCCACTATAACAGTTAATAAATTTCCAACTCCCATAAACAAAACTCAAAAACCAT
ACAGAGAACAATATATCAAACAATACAATCATTAATAAACCATTTGATTTTCCAAAAATG
AAAAATCTAACAAGTGCAAGTGGGAAACAAAAATTAATTATTAAATTGGTGGTACTTGGA
TCTTCTGCTATCAGTTCTTTTAAATTTTCATATAAATAAGGACCTATAACTGTTAATGAA
TATAAACAAGCTAATGAAGTATGATAACAAATTAAAATAAAATTTCCCATGTTTTGTCTG
ATGATGCAACCACCGATGAAAAAACAATGATGATCACGATAATGAAAACATTTATTACAT
GCTATACAATGTTGTGTAGGTTTATATGTATAGCACGTACATTTTTCACAATACCAATAT
TTTAATTTTGGCGGTGATTCTGGTTGTGAATTTATTTTTATTGTTACCATATCATTTTTT
AATTCACTTCGTCCATTACGTTGTGCTGTTATTGCACCCTGGCTTATTGTATAAATAGCA
TACCAATTGAGATAAACTTGAATGGAAACAAATATAAATAATGGTGATAATCCTTCATTT
ATATACAACGTTATTACTGTTACAAGAATACTAAATATTAATGCAATTATTGGACATATT
TTAAATGCTACTTGGTAAAATTTTTTGTCCATTTGCTTATTTTAATAACTTTTGTATGTA
TTCTTCATTTATTATAGAATTTAATTTTTATGGTTATTATGTCCAGTGTTATTAGTTTGA
TTTTATTAATTTAATTATTTGATATTTTTTTAAATTATTTGCCACGTATATATGTATGTA
TATCTATTTTATTTACATACATAGGAAGCAGTAATTAATTGTTGACATCATATCACTTGG
AGTTTCTAACCTCCGTTATTTATAGATCTCCATTTTTTTAAT
>TOXOnig-OC_C54
ATTAAATACAATTTAACATATAGATGTAAGCATATGTTTAATTGAATAAACTTATATACA
AAAAGTTTTATTTTGTAGAGGTTTTTTATTAAAAAAATAATTAAAAAATTAATTACTTAT
CAATTAAACATTTTTTTTATTAAATTACAACAAAAAAAAATTTAATTAAGTTTTTTTCTT
TTTAGATTTCGCCGGTGTATTGCTTTCATTAAGCGATCGTTTTTTCGTTGATTTTTTATC
TGGTATTTTACTATCATTTTGTTGACTATCATCCATTGGATCATCTTCATGAACGCCATT
TTTTATTGTAGCTAATGAACTAAAATCAACATCTTTGAGTCCTTCAGCCATCGCTTTGGC
TCTTAATTCCTGAGCTTCTTTTTTCAATTTCTGTTTATCAGCACTTTTACTTCGATTTTT
TAATTTTTTCTTCTGTTCTTTTTTCGATTTTTTCTTCAAAGCTTCATCATCATGATTATC
ATCAACAACATCATGAGATTGTTCTTCATCAACTTTCTGATCCTCTGCATCCTTAATTTC
ACTCTTTTCTTTTTGTTCTTCAACATGATTACCATTTGTCATAGAAACTTCTTTCGGTTT
CTGAATTTTAACTACATTTACCTCAGCACCAATTTGATTTGCTAATTTTCTGTATGAAGT
CTTAGCATTCTTGGACAAAGTAGTCCTTGATCTATACTCCATAATCAACTTAGCAATACC
ATCCCAATTCCAGGATTTCTCAACATGATTAGGATAAATAGCACTCAAAAGAGTCCAAAA
CAGACAAACAAATTTCTGCGATACCTCTTTAGACACTTCCTCTTTTTCCTTTAGTTCCGC
ATCTTCATTTGTGCTATTCTGATAATCAATCAGCTGCTGATGTAACTCAATTGTTTTCTT
ACACAATTTCTTTTCAATCTTTTGCTGCAGATTCTTTGTCTCTGGATCTTTGATTAATCG
GTGATTACGATAAAACATAATCAAAAATTCCAACGCTTGACTTCGACGGAATGACCGGAT
ACTATTATCAAAAATATATTCAATCAACAATGGCACTAGTTGCCAATTACCAACCCAACA
CAATTGAAAAATATGTTTAAAAAAACTAGCCGGTAAAATACAACCCCGTTCTTTGAAAAA
TCCTGTTAGATTATCAATATAAATTTTAATCAACGAATCTTGTGGTAAATTAGTATACTG
AGCACAGCGAATTAAAAATATACAACTTTCAGATAATTTATCACCCATTTCCTGGCAAAC
AGCAGTAGTTCTTTCTCCTTTTTCAATCAGTATCATTGTGAGATCAATCAATAGTTTCTC
ATCAACACCATTAGTGTCTTTAAATTTTTTAACGGAAGACAATTTCTTTAAGCATGAACG
TACTCGCTGCTTCAACGGTTCCTGATGAGTATCTTTAATACAAAATTCTAATAAAACAAA
CAATGGAACAATCATGTCCAAAACCAGAGCCATTGAAGGTTCAGAATCAAGATAAATATC
AAGTAAATCAATAACCCGTCCCCGGAAATGGGTCAAAGCTTCAGCAGCTTTACCCTGTTT
CTTTTTATTAGAAAGTCTACTTTCCCGAAGAATCCTAAATGCCGCAGCAAGTGATTCATC
AAGACGTTTACCTTCTTCTTCATCAATCTCATCAATATCAATATCATCACCATCCGGTTG
AGCTGATGCTGATCCCAAAGCTTGTCTAACAGCCAATCTCAATCGATCATTTATCGTTTC
ATCTTCTTCCATATCTTCATCAGCATCTTCATCATCAGCATCTTCATCATCTTCATCCTC
ATCATCATCACCATCTTGATCCTCTTCATTATCTTTAGCTGAATGATCATCAGATTCATT
TTCAGATTCTGATTCAGAATCCGATGAATCATTTTCCATTCCTTCAGGTACCAGAGGTCC
TTTGTCTTCTTTGGGGTCTAAAACTTCTAGAATCCGATGCACAGAGGTTGCTGTGAGTAC
TGAGCAGATGTGAGGAAATACGCAACGTACAAGTGATCTTAGCAAATGGCTGTTATGAGA
GAGTAATGAAAGCAGAAGATCAACAACTACGTCAATCCATTCGGGTTCATCATTGTCATC
ATTATCATTATCATCATCATCATCATCATCATCATCATCATCATCCTTTTTCTTTTCTTT
TTTAGCTGATTTTTTCTTGATTGATTTACTTTTTGTTAGCCTCTCATAGCAGCAGTGAAT
TTCGTTGATACTGGACACCGCCATTTTGGCATCATTGAAGATCTGTAAGCCCATGTTTAA
ATCCATGATGTGGAAAATTAAAATAGCTTGATTATTTTGAGCTTCATCATTGAATTTTTT
GATAAAGCTAATCATATTCTTCCATACTTCAATCGTTGGTTCATCCAGTGGTGTCCTGAG
GGTTTGAGTTTTGCTGGTGAATAAACTCTCATTTAAATAATAAATTAATTCAGTTAATAT
ACTACGTAAATCATTTAATTTTGGAAGCTTGTGGTCTAGAGCACGATAAAAACTTTCTTT
AAAATTAGTAGCTAGATCGTTGTTGATTTTATTGTCAGTAATTTCGCAGAAACCTAAGTT
GAATAAAAATTTTAGTTGTTCTAATCTCCATTCATGATCTAAATTGACTGCTGGATGACC
CAGTAATTTACTCAACAACTGACCAGCATAATTTCTTTCAGCTGAGCTCCATGATTCTTC
TTTGTCCTGAATTTTCTTGGTCTCTGAATTATCAGCAATTGTACTATAAAACTTGGCTAA
TTTTTTAACACCATTGATGTTCATATTTCCTGTTATTACTTGAAGCACCTTGACACCAGT
TATCTTTTCAATCATCAAATCTCCTGGGTACTTGATGAATTTTTTTAATGCTGACATCTG
GGTTTTAGCTTTCACTTCTTTATCGCTTAAGACAACGACGAAGTGAGCTAGTACTTTACG
AAATGAATTAGCTACATCATCATTGCGGTACCGAGGTCGAATATTGAATCTTCCTATCAT
CCAGTTTAAGAAATTTGGAGTTAGCAGTGATGGTATTAAAGTTTTATCTTTAATATTTGG
TACTATAAAATTCAGTAGTTCCAGAGCCAATAATTCCATGCTTTTTGATGGATGGACAAA
TCGCTGATCAATTCCAGTCCAGAATTCCAGGATGTACTCCGTTGATACCAGGACTTGGCA
TAATAATTCATACAACGGATGTTGGTATGATATAACCCTTGGAATATCGGTAATTAATTT
CAGCAAATCATCAATGGTATTTTTATCAACAATATTTTCACTTCCCAAGTGTTCTTTCAA
AAATTTTTTTTTTATTAAACCTGGAAATTTAACTTTGTTGTATAATAAAAGGTAGAAAGT
ATCTAGAGTATGATCAGTCCAACTTTTTCCTAGTTCTTTAATAAGCACAGGCCAAAAATG
TTCTTTTATATATGCTTCATCAAATTGATTTAAAAAATCAATGAGGAATGATGTGGAGAT
GAATGATAAGTAGCTCTTTTGAGTGCCAGCACTCAATAGAATTTCTATTATTTTAGGTTG
TTTGTCTGGCGGATTGTTAGAGAGTAATTTAGATCTTATCAGCGCTCCACAGAGTAATAT
TTGACCCATGAAAATATCTCCTTTTTCACTTTTAGAGATACTATTGGATGGTTTTAATTC
AACATCCATTATTTCTAGGACCTCATCTACTGTAGTATCTAAATTAAATTCGAAATACGC
TGTTAACGCCGAGTAAAACCCTTTTTTGGATACCATTTTCGATGATCCTAATCCACGGAT
TAATCTTTTCAGCGAGTAGGATATTTGTTCATTTTCTGCATCATCAATTTTTAAACGCAA
AAGATGCTTTAATAAATTTTTTTCTCCTTCTAATCTCACGCGATCATTATCAGTGATTAT
TTTAGCAAAATGATTCTGTAAATCTTGAGTTACCTTCATTTTTTAATTAATTTTGAAACA
ACAATTCTATAAATTTAACTACACTACACACGTGTATCACAGATTTACAAATAAATTAAA
TGCATTCAACAGTAGCG
>TOXOnig-OC_C55
ATTAAATAATAAAATAAATAAAAAATGTCGTATTATTGTTGTCAATTATGTAACGCCATT
TTATTAGAACATTTTGGGTCTATTGTTCAAACAATTGGTAATTGTTTATTACAAAATGGC
TCGCAAACATTGGCTTTTATTAATCGAAATACGTCATTTCCATTAGCTAAGGTTAAAGAA
TCACTGTGTGTGTTAATTAAATTTGGAATTGTTACGTATGAAACGAGAGAAAGAGGTATC
TGGTATACAATTATTCCTGAAAAAATTATAAATATTTTACGGTATTCAAGGTTTATGTTT
TTTGTAAAAACTACGTGTGATGATGAAGGTGAGATAATGTTTGAAGAAGTGTTAAAGCAA
GGATATGAAACAGCATCTCAAATTATTGTTAAATCATATGTAAAAATAGCTCAAGTTAGA
GGAACCCTATCCCTGGAAAAATTAAAGGGAAAATTTATAGAATTAGTTCAAAATCAATTT
TTAATACGTAACACTGGAGTTAAGTCTGATAAATCATCAATAAATGCCTCTGATTTTGAT
ATTCCTGATTTGAATTTGAAAGCCATTCAAAAATTGATCAAAGGAACTGAAGCTGATCCT
GGAGACAAGAGTATTTATTGGAGGATTAATTTTGATAGATTGATACAAGATCTTAGAGAT
GAAGCTATTATTGCTGCTGTCGGTAGAATGATAGATGATAATGCAAAAGCATTAATGCGA
CGTCTTATTTATTTAATGTATGCACGTACTGCTTCATGGGAACATACTTCTAATCCAATT
CCATCTCATGAAATAAAAGAGGAAATTAAAAAGTTTAATTATCCAAAACTTTCACAATAT
CTTGAACAATATTTACAACTTCTTGATGAAGATTCAAGACAGTTTGTAAAACGAGTTGGT
GATTCAGGAGGTGGTCAATTTAGTGTTAATATGAAAGAAGCATTTTCTCAAATAGCTTGG
GCAGTTATAGAAAATATTGTAATGGAAAAATTTGGTTCCAAAGCTGCTAGAATTTTCCGA
TTAGTCAGATATGAACAATTTATCGAGCAGGAAAAAATAAAAGTACTGGCAAATATGCCT
GAAAAAGAAACTAAAGATCTAACGTATACATTATTAGAAAAAAATTATTTACAAATGCAA
GAAGTTAAAAAAATGGCTGCCTCTAATACACCATCTAAGGTTTTTTATTTATTTCATATT
GACATTAATCAAGTAGTTCGTATGGAAATTGAACACTGCTATCATGCATTGTATAATACA
ATTCAACGAAGAAAACATGAAATGGCTGTACATGCTCGTTTAATTGATAAAAATATACGA
GCTCAAACTATTCTAAGTAATTTGAAAGAGCATGGTGCTCCTAAGGAACAAATAGAACAG
GTTGAGAGCAGTATAACTCCGGTAGAAAAATCACAATTAGAAAAAGTACAGAAAACAATT
AAAACAATAGGCTGTGCTGAATTGTATATTGAAGATACATTATTTTTATTATCAATTTAT
TTGCGATATCATTGATATATATCTATATTTATAAACAACATGACGATGATTTTTTTGTAA
ATTTTTATAGTAAAATAATAAATTAATTATTTAT
>TOXOnig-OC_C56
CACATGATGAATAAATTTCTGATAAAAAATTGTGGAAAATTTTTTTAACTGGTAGAAAAT
AAATGAGAAATGGTATTCTTTTATTAATATAAAAATAATAAATAATTAATTTTGATTAAT
TTAATTATAATGACTATAATTAGCTATTGATAATTATTAGTGTTAATTTTAATAATACAT
ATTTTTAATACTAAAATGGAAAACAAATTGAGATATAAAATAATAATAATGATGAATAAA
AAAATGTAATGAATTACAAAATTATTTGTTTTCTTTTATAATGAAAAGAAAATCATTTAT
ATTAAAATACAAAAGAAATAATTAATTAACTTTAAATCATTCTTCGTAATTGGATACCAT
AATACTTATTTTAAATTGAATATGGATTGAACATATAATTAATTTATGAAAATAATAAAA
ATTATTTTTCATCAGCATCTTCATGCCCAATTAATTCCACAAGAATAAAAAAAAATACAA
GTTTTCATATAGAATAAAAGTAATAATGAAAAAAAAATTAAATGAACTGAAATGAAATTT
TTATATAAAATTAAAATCATTATTTTTCAAATAAAAAAGAAATTATTAATTAATTTCAAA
TGATTGTTTTTAATAGAACACCTTAATACTTATTTTAAATTGAAATGGATTTAATTGAAT
GAGTAATCAATTAATAAAAATAAAAATTATTCTTCATCAATATCTTCATACCCAATAACT
CCAAGAATCTCGCGATTACTGTCAGATGATGAATTATCCATCAATAAAGATGGCGGACGT
AGTGGTTGTCTAGACGATAATTGCTTATACCTGTTTGAATTACTCAAATTTTGCTGTAAA
TTCATCGTATGAACAATTCCACGTCCAATTGAAACATTTTGAGTTGTTAATGATGGAAAA
TAAGCACCAAGTTTTGATTTACGACTAATACTTGATGTACTATTTGATTGATTCACTGCT
GTACTGTATGAAATTGCAGTCCCAGAGTTTGATTGATTTATTAATGAAGGATTTACATTG
GAATCCTTTACAACTGATTCAGCTGATGTGTTAGATTCACTTGGTTTAGCAATGGAACTC
CATGATGATTTTAAAGCTTCTGATGTTGATGGTATTTCATTTGATTCAAGAACTGAACTT
AATGAATTTGATTGTTGAGTTGCTTGCGATGCTGACTTATTTTTTGATTTAACAACTGTA
CTCCATGAAATTGATGAAGCACTTGGTTGTGATGTTTCAGTTGATTTATACTGTTGATAT
GATTTAGCATAACTTAATTTTTTATCAAATACTTTTTTAATCATCGTACTATCATCATCG
CTGTCGCTGTCGCTACTTATGGCATCAAATGGATTTATTTTTCCTTTGCTATTATTATTA
TTATTATTATTATTATTTTTATTATTATTATTATTATATTTAAAATAAATCAATTTCATA
AATAGCTTGGT
>TOXOnig-OC_C57
ATTCTGGAATATTATGGCTGAGGAAAAGTCAGGAGAAGTGATTTTACCTCTTAAAAGGAA
ATCTGATGAACCGCCAGCTAAAAAGGCAAAATGGATAAACAGACAACGGGTATTGGTGTT
AGCTTACAGAGGAATAAATCTCAGATCTCGGCATTTAATGGAAGATATTAAAAAACTCAT
GCCACATCATCGTCCTGAAGCTAAAATTGAACGGCAAAAAAATCTCCAAGCAATTAATGA
GATTTGTGAGTCTAAAAATTGCAATAAAGCTATTCTTTTTGAAGGCAGACTTAAACGAGA
TCTGTATATGTGGGTTGCTAATGTTCCTAATGGACCCTCTGCTAAATTTCTTGTTGAAAA
CAGCCATACTATGGGAGAATTAAAATTAACTGGAAATTGTTTAAGAGGTTCCAGGCCTTT
ACTTTCTTTTGATGAAAGTTTTAAAAAAAATATTCACCATGAATTGTTAAAAGAATTGCT
CACACAGATTTTTGGAGTTCCAAACAGGCATCCAAAGAGCCAGCCTTTTTTTGATCATAT
TTATACTTTTAGTATATTGGACAATAGAATATGGTTCAGAAATTTCCAAATAATGACTGA
AGATGGTGGTCTAGCAGAAATAGGACCAAGATTTGTATTAAATCCTATAAAAATTTTTGA
TGGCAGCTTCGGAGGACAGACCATTTGGGAAAATCCACATTATATTTCTCCTGCTAAATA
TTTACGATTATTTAAAGAAAAAGCTGGAAAGAAATATATAAATCGTATTGAACAGAAAAT
AGCATTGAAGGTTAATAAACCAGATTTTTCTTATGCCGTTAATCCAATGGATGACATTTT
CACTGATGATATTATGAAGAAAGCTAAAGAATTGGATGAACAGGAATCCAGTAAAATACA
AGAATCCAATAAAAAACAAAAACTGGATACAGTTAAAAAAAAAAAAAATGGTAATTTCAA
CAGATTGGATGTATGCTATTGCAACAAATAAAGTCTGAAGTATGCGATAAACCACTGGAA
CTATAATTACAAACAATTTTAGTATGTTAATATAATAGACCAATGTGTCTATTTAATTTT
TAGACTAAAATCTATATTTGCAGTTTATTTTGTGGAATCTCTAAAAGAGTCCACAGGTGC
AAGGACTCACTTACCAGGATTTAGACGGAAAACAAAAGACGAAGAAAGCTCGTGGATTGA
CTTTATATATATATATATATATTTTATCTTTGTCTATGAATTCCATTCTTCTTTTTCCTC
CTCTTGGTACCTCAGTCAGTACAAAGTCTAGTCGTGGAGGCTGCGCGGAAAAATCGATAG
ATGAACCGGCGAGGAACGCGAGACAGCGCAAACGACGCAGTCATCGTCGGACCGGCGGGC
TGAAGGATACTTCTATTACCGTATGAACATTATATCGTTATACACTAAATTTTCAAATTA
TCACTTATATCAATATTTTATTATCAATACAATAATGTCAATTAATATTATTTTTATTGG
CTCTAATATACTTATTTTTATTGTTAAAAAATTATATAATTAATTAGATTGTTGTTCATT
GTAACCCACGTGGTGTATTCTCTATGAAATTTTCGGAGATAGACGCGATGAACAACGTGG
AAACCAGGGTAACGCTGCAAGGAAACGTGACGAGACTACTGTAAAAAAGGGTACAGTCTG
AGAAATGTAGTTTGTGACTACTGGCTTGCGGC
>TOXOnig-OC_C58
GACACGCCCCGTTCCCCAGAGCCAATCCTTATCCCGAAGTTACGGATCCATTTTGTCGAC
TTCCCTTACCTACATTATTCTATCGACTAGAGGCTCTTAACCTTGGAGACCTGCTGCGGA
TATGGGTACGAACCGGCGCGACACCTCCACGTGTCCCTCTCTTGGATTTTCAAGGTCCGT
TAGGATGATCCAGACACCGCCGCAACTGCGGTGCTCTTCGCATTCTTAACCCTATCTCCT
TGTTAAAAGTTTCCAGGGAACTTGAATGCTTATACAGAAAAGAAAACTCTTTCTGGATAT
CCTGACGGCGTCTCCAAGTCATTTTGGGTTACCCCGACGAATATTCTTGCGAATATCCGA
CTTAATAACGGTTCCGCTGCCGGGTTCCGGAATAGAAACCGGATTCCCTTTCGCCCAATA
GGTGTGTATTATTTTATATATTATAATTTTACAACACCATATTGATATCAGATTTCTCTT
AG
>TOXOnig-OC_C59
TATTTCTTCTTACTCTTCTTTTTTAGTGTATTAAATACATAGGTATATATCGAAAGATAA
TTAATATTTATAAGTGTTCCAAATACCTAGTACAGAGTGAATTTATTTTAAATCCATTGT
AAAAATTACATAAAGTGTTGTCAAATTTAAAAATCTGGTCAAAAATCATTTTTTATGAAC
TGATATCAAGATAGTCTTTTATCTAATGTTTTAATAGCTATGAAGTGTTTGAATAACCTA
TCCAACATTTCATGACACGTTATTGAATTTCGTAATTACTGATAAACAAAAAACGTCATT
ATTTATTGAAAAAATAATTTCTTAATTTAATTTCTTGTTAACTGTTTTATTTGTTTATTT
CAACAATTACCATGGCGGCGGTTAATGAATCAACGAATTTGTACCATGACAATGCAAAAA
CACCTACGTTGATGTTAAAACAGGAGTTCCAAGAAAAGGAGAGCAATGACTCAGGGAGTA
GTAAATGGACACCATTATTGATTCTTGGAGGGGCAACGACCTGTCTTGGATCAGCATTAC
CGGCAGGATTCAATATCGGAGTTATCAATAATCCTGCAAAAGTCTTGAAAGATTTTTGTA
ATCAATCTATTGAAATAAAATACAATGTGAATTTAACAGATGGCGAATTGCAGTTTGTAT
GGTCAGTGATAGTATCAATATTTTTAATTGGAGGTGTAATTGGATCCCTAGTAGCAAGTT
TAATAGCCGATAAATTCGGAAGACGTAAAGCTCTAGCACTTGGAAATGTATTTGGAATTC
TTGGAGCAGGATTTTTTTTGCTAGCACCAGTTATTAATTCTGTTGAAATGCTTATATTGG
GAAGAATTTTTGTTGGATTTTCTGGAGGTATGGCCACGACTTTGGTCCCAATTTACATGC
TAGAAATAGCATCATTGTCCCAACGTGGTGCCGTTGGAGTATTATGTCAATTAGGACTCA
CTGTTGGAGTATTTTTCGGCCAAGTTGTCGGATTAAACAGTGTTCTAGGTACTAAAGAAT
TATGGCACTTGATGTTAGCTATTTTTGCACCTCTTTGTATCATAGCACTCTTATTACTCT
ATATTTTACCTGAAACTCCCAAGTACTTATTCATTATCAAACAAGAAAAAGAGAATGCAG
TTCGTGAACTCATGAGGATTCGGCAGGTGAATGCTGATCTACTGCAGAAAGAAATCCAAG
CCTTAGAAAAAGAATCTCAGTTGAGAACTACTTTGGACAAATGGTCAGTTGGCCGTGTTC
TAAAAGAACCATCAGTAAGACTGTCTTTACTTTTAGTTGCATCTTTACAATTTGGACAAG
CGTTGAGTGGTATCAATGCTGTATTTTATTATTCACGTGATATTTTTGATGCTGCTGGAT
TAAATTCAACTGCCAATCAATTAGGAACTCTAGGAACTGGAATAATTAATATGATAATGG
CTGTGGTATCAGTTCGTATAATGTCTTCCTTCGGCAGGAGAACTTTATTCCTCACCAGTT
CTTATGCCAGTATAATATGCCTTATTGTATTATGTATAGGATTATCAACAATTAATAAAT
CTATTGTAATGCCTTGGATCAGTATAATTGCCGTTCAACTGTACGTCCTCAGCTATGGCA
TTGGTCTAGGACCTATTCCATTCTTTATTGGATCCGAATTATTTGACGTAGCACCTAGAC
CTTCTGCTATGGCAATTGGTAGTGTTTGTAATTGGGGTGGTAATTTTATTGTTGGATTAT
TATTCCCAACAATTGCAAATGCCTTTGGGCCACCAACATTTTTAATATTTGTATTATGTA
TAACTATTGTAGCTCTTTTTGTTCAATTTTATTTGCCAGAAACGAGAGGTGTAAATACAC
TTGAGATTGTTGCACAATTGAGTAATGGATTCAAATCTCGTCCATCATTCAGAGTTAACT
ATTAATGAATGAATGAATGAATGAATTAATTAATTAATTATTTATTAATATTAATCGGCT
TATAGTTTCCAGCACTTATGGCTTTAGCCTTTGGTGTTTCGTATTTAAAATTAAAAATCA
AAAACATTATTATCAATAGTGATTATTTAATATTAATTATCAATTATTTTTGATCTTAAT
AATATAAATAAAAAAATGCCCTTTTACCAGAATCAACGGTAGGCCAATTAGACCCTAAAC
AATATATTCTCTTTGGTATCCAATGGCCTTTTTTTATTTTTTTCTCTTCAATGTTAATTA
TTTTTCAATGTTAATTAATTTTTCTCTTCAATGTTTTGAAATTCTCTTTTTTTATCAAAA
TCCAGATAACCACAATATTAGATAATTAATCGGCAGTGAACAAACAGGCAAACTTTGAAA
AAAGTAAAAGACAAAAAATAATAAAAAAAAGTTATCAAGTATATGAACTGCCTGATGATC
GTGGTGTCCATGAAGGCGAGGGTCAGTTGGAGTTTGGAGGTGCTGCATATCGTGTTCGTG
GGTCTGCATCTCCATCACAAATATATTTACCGGAAACGAATCGACGTTTGACTAAACTCA
ATCTATACCCCGGGCCAACCAATTCAAATTCAACACCCGACAAAGTAGTTCCCTCACAAT
TAAACTGCGTAAAAATAGTTCCCTGAGTACCAGGACCACGATCTATTTCTACTCGAGCTT
TTAATGAACCAACACCATTGGCTTCGCTGTGCTGCGAAAGCTCAGTAAATTTCCAAAGCA
AACGATTTGTATCAGGTAACCATTGGGCTGAGGGTTTGCTATGCATGCTCTTAAATCCTC
CGTCTATTGGCGCGGCGACATGGAGATTCAGCAAAGGACTTGGAGATGCCATTGCCCGGC
TGTTGTACTTGTAGTCAATTTTTAAATCGGTATGAGTTGATTCACATTTCCAATAAGCAA
CGAGTTGAAAAGGACATGATGCAGCACCTTCCTTAGCCTTAATTTGATATTTCAGTATAT
CAACATTAAAATATGACGCTGTTGGATTTTGCTCAGCTTGACGACGTAGCAGTGTAGTTA
AGGCACTCATATTAAATTCAAATATTGTTGAATCTGTTGTTGTTTGTGTCGCATCAATGC
TAACAAGTTGGGTATTAGGAACAAGTCTCTCAAGACGATTACTATTTTTCATTCTAAAAA
TAAGCTTAGCTGGATTTGGATTATTAGCTAATACAGAAACAATTCCAGCAGGAAATGATA
ACATCATATCACCATTTAATTTAACTTGGCAACGTGTTTCATCAGTACCACGAAAATATG
AATGAACAATTTCATGAAAGGCAACAGCAAGTGGTATAGTATCAGCGAGACCAATGGTTA
ACGGTGAAGGACCACGTGATCCTACACCAACACCAGCTGTCCGGAATTCAAGACTTGCTA
CGCTGTCAGCTCGTGAAATTGTTGCCGGTGACATTCGCCCACGCGGACCACCTTCACTGC
GACGCGATGGCGGTCGCGGGATTATTATTGAACCGGTTGGTGTTGATGATGCTGATTGCT
TGGGCGGTAATGCTGGTGTTATGTCGCCTACTTCAGAAAATAAATCTCCATCGTGGAATC
GAGTGTGAGTCTGAGTTTGAGGTGCTGATTGTGGTATCGGTGGTGTTGATATTGGTGATG
TAGAAATTGGCGGTGGGCTTTGAAGTGGAGCATAAGGATGACTCGCCGTGGGTGTTGATG
CGCTTGATGGTGTACTACTTGGATTAAAGAAATTCAATCCCAGCAAATCTGAGCTTGGTT
TACCGCCTAATTGCTGAGAGACTGATTGGGAACGTTTCATCTGATGATCTGAATCGGTAT
TTGATCCTCTACGACCCGTTGGAGCTGGAGATAATGAAAGATTCTCGACAGTAGCTCTCA
GTTCATCAACACTAGCACTCATTGGAGCACCACCATTGCTCAAAGGTTTGATCTCCACTC
GTATTTTGCGTTCCCTTTCATCATCTGACTCGGTATCTGAACTTGAATAGAATCCTTTTT
CATTCTCCCAAGGATCTGATTTGGGTCTGATACAATATCCATCTTCATCTACTTCGGGTG
TTGGAGTTTCTGATTTTCTGCTTTCATCCTTTTCCTCCAGGTCAGATTTTTCTTCTTTAT
TACTGATAGTATCCACAGAATCTTTTTTCTTCTTTGCTTTCTTTTCTTTACGTTTCTCGC
GTCTACTGCGAAGAAACC
>TOXOnig-OC_C60
GCAGGTAGTTCTTATTCTAAACGTAAGAAGTTTATTGTGTTGTGTGTTGTGCGTATATCG
ACAAAATGTACTTTACACACGCTTTCGCGCACGTTGGCATCTCTCAAATAATGACGCTTT
AGTTTTGTTTTGTTATTTTTTTAATTGAAATTTTAGAATATTTTTATTTATATTAAATTA
ATTATTATCAATAATCTTTTATTAAAAAAAAAATATGAATGTTAATAGATTTGTTGTTAA
CGTATGATAGAAAATATTTAATAAAATTATTGTTCATAACTCATGATACAAAATATTTTT
TAAAAATATTAATAAATATAAATAATAAACAAAGGACAACAATCAAAATTAATAAAGAAT
ACTCAAGTTTTTAAAAAAGAAAATGATAAAATTTAGTGAATCACATCCCTTATGAATTAT
AATTATTTTTATGGTGATTCAGAAACTATACGTATAGGTTCGTTCCCCTCTTGATCTCGG
GCCATTCAACCTTGATTCCATAGAAAGAACAAGAAACCAGCATATAAGAATTAAAGAAAA
GGGGAGTGAGAAAGAATGTATGGAAAATTGAAAAACATAAGAGTGAAACTATACTCAGTG
AGTGCGTGCGTGGTTGCGAGAGAATTTATCACAATTTTTTATTTGTAATCATTCAAGGTT
CAATCTTCTTTATTATCATTCTTCTTGAATTATTATTATAAATATATAATGTACAAATAC
GAATTATATTGGAAATTTTTTTTCCTTTCTTACTAAGAGAGAAGAGAGACTGATTTTTAT
AATAACATTATCATTCATTTAGGTCTAAGAAAAAGATTTTGAGATGGTGTGGATAAGTTT
ACAGTAACTACAGGATAACGTGAATGTCTACCTTAAAAATTCATAATTCCATAATTTTGG
GCCAAGCATGCCCTCTAAAAAGCAGTATAACCTTGTGCACAATGATGAGTACGATACAAG
AATTCCATTACACAGTGAAGAAGCTTTTCATCGTGGCATTATCTTCCACGCGAAGTTTAT
CGGATCTATGGACGTTCCAAGGCCTACTAGCCGTATGGAGATTGTGGCAGCAATGCGACG
AATTCGATATGAATTTAAGGCGAAGGGAATCAAAAAAAAGAAAGTAACGTTAGAAGTTTC
TGTAGATGGTCTTAAAGTTACTCTACGTAAAAAAAAGAAAAAACAGCAATGGATAGATGA
GAACAAAGCATTTCAAATGCACTATCCAATATACAGAATATTTTATGTCTCTCATGATAG
TCATGACTTAAAGATATTTAGTTATATAGCTCGAGATGGTAATAGTAATTCATTCAAGTG
CAACGTCTTTAAATCCAATAAAAAGAGTCAAGCTATGCGAGTAGTTAGAACAGTTGGTCA
AGCTTTTGAAGTGTGCCATAAGTTAAGTATAAATGCAGCAACTGAACAAAGAGAATATGA
CATTAGTAAGGAGCGAGAGCATATACTTGAACATGAAGAACATCCTCTTCGTAATGATAA
TGATTACGAAGTTGAGATGACGAATGAACGATCTCCAATAATCCAACCACGTACACCATC
TCCAAATATTCATAAAGACATATCATTGATGAGTGATGGAGAAAATTCTATACAAGATCA
ACTTCCTGCAAGTACGCCGTGTATAATAAGAACACATAGGTCTTCTCCATCACCAGTGAG
ACAATCACCATCGGGTACTGCAACATCAGAATGTGGAGACGTATTAGTTTCAAATAATAA
TAATAATGAATTAATTTCTCTTAAACACGAAGTTCAACTTCTTAAGGAGCGTTTAGATCA
ACAAAGCCAACAAACCCGTGCTGCTGTAGCTCATGCACGACTTTTACAAGATCAATTAGC
TGCTGAAACAGCAGCACGGATAGAAGCTCAGACACGAACTCATCAGCTTCTTATTCAAAA
TAAGGAGCTTTTAGAACATATTGGAGCATTAGTAAATCATTTAAGAGAACAAGATCGTAC
TTTAGAAACATCAACGGTGCAATCACAAGGTGCTGGTAACACAGGAAATACTACAGCGTC
ACAAGCTTTCACTATTCCTGACTTATCGAATTTCAGTCAGGTAATGTTTTATGAAATGAC
GCCATAATTAATATTAACAAGTTATGTCAATTTATTTTTTTATAATTTTACGTACTACTT
TTTTTTTTTTTTATTTTTAAAAATTTTTTAAATAAAAAATATTTATTAATTGTTTTTTTT
TTTTTTTTTTTAATCTATTT
>TOXOnig-OC_C61
ATATAAATAGATTTTATGAGTACTATACAAGAAATAATGTTAATAGTAGATCATAGATTG
ACTAATTCATTACAATTATAGGTTATATAAATTATTTATTTAAGATTCATTATTTTCAAA
TCACAACGACTTTAAATAAACATCAATATCCACAAATACAGAAATTTGATTTAATTTTGT
TAATAAATCAATACTAACAAATGAAAAACATTAATTTATATTATTAACAATGAATAATAT
TAAATTTTAATTGTCACAAATAATTTTAATTTCTTCTTCTCGAATCCAAGGTCTTGACCA
AACAGTAATCAGACAATTTTTAATTGGACTGTTATCAGCCAACAAACAAGATTCAGCAGA
TTGTCCTTTAGGGCAAGTACTTTCTCCAATTTTAACATTGATTTTGTACAACGTTCCAGC
GACAACTTGACTCGTAGCAGAGACAATTTCAACAATCATTGGTTCATTGTCACCTTCGTA
AGTTGCTGAATATTTTTTCAAACCTTTTTGTACGTATCCTTGTATCTCTGGATCATCAAT
CGATATTTCTTTTGGTCCACCAGGAACACGTGTATGTGCAGACGCCATTATTTGGAATAA
TATGCACAATAATAAAATTTTAGATACTCGACAGTAACTATACATGTTGTTAGTCACAAT
TATGTTTAGTTATACAAATATATTAGATATATAATATGTGTATAATCAACCGAGTTGTAA
TATAATTCTAGACTGGTTTCGATTCAACTCGTTTATATCAAGAATAGTAAGTAAATACTC
AAATGAGAGTTCAATATAGTCAGTATATAAAGATAAAATACTATCAACACCATTATTTCT
TATCATGTTTATTTAATATAGCATATCAAAAAATATAATAATTTTGTTGTGAAAGTTAAT
AAATCGAAGACGATAAAATATTTAGAGTATTTATAAACATACGCTTTATGAAAAAACATT
ATCTTAAGGTACATATGTTAATTCATTCTTATTAATCCCAATATATATATATAAGTTTTT
GTTTTATTTAAAAATAAAAAATAATTAATTGTATCTTTTAACGTTATTAAAAATTTTTTT
TCAAGCAACGATGGCACTAGAGACATCGGTATTAAGACCACAAGTGCCATCACCTCGGTA
AACTCGATAATATCCTTGTTCACCCCAACTTGGACCCCAGCTATTTTTAATTATCCAATA
AGGCATTGTTTTTTTGAATAACGGATAAGTGTGAACTCCATAACCAACAATAAGAACCCC
ATGATCGAGATTATTTCTGTTGCAGAGAAATTTGAAAGGATGTGAAATTCCGCCCATATA
AAATTGCATTGCATTAGCATTAATTCCAATAGCCATTGGTCCATTTTTGACAAGCCACTG
GGCCATCTTTGTTTCATTTGATGTAATATTAACAGCTGAAACAATATTAGCTACAGCTTT
ATTTTTTTTAAAATGACATTTTTCATCTTCAGCGTCATAAGGATAATCATTTTCCAATTC
AAGTCCACCCAATTGCTCTAACGCCCTGTAAGCATTTTCCTGCAATCCGCCATTACACCC
ATCATCCAATTTATCACAATCCACTAATTCTTGTTCAGAAAATGATAAAAGTTTTCCATG
TTTAATAGCATATTGACCTTCAACATTACCAGTAACTGAAAATGCCCAACATGATCCACA
TTGACCTTGATCCTTTACTGGTGTTACAACATTATAATGACGCCAATCATATTCTGGAGG
TAATTCAATATCAGGAATTTTTGCTTGTGGATAAGGTATTTGGTTTTCTGACTTTAAATC
AGTTCTGAGACCCGTATATGAACGGAATTCATCAGGTGTCATATCAGCAAATTTTGTTGG
TCCATAATAAGCAGTACCTTGTTCATAATCTTGCATTGTTTCTGCGATTTTCATATTAAT
TTTAAATATTTTAAATCGAACAGCTTTTTCTTCTTCTGATGAATAAACACGATTAAACGT
TTGTTGAAATGATTCAAATGCACGCTCGTCCTTTAAATCTTCAGCTATTTTCATCATCTT
TGATGAATAACCAGCACCTTTAAGCGATCGTTTACTTCGTTTTGTATCATCGCAATCTAT
TTTTATGTCAGTTGGATTTTCTTTGATCCAAGGTCTTGACCAAACAGTGATTAAACACTC
ATTAACAAGACTATTATCAACTAATAAACACATTTCAACATTCTGACCTTTTGAGCAATT
ACTCTCGCCAAATTTAACATTAATTTTAAACAATGTTCCTGAAACAATTTGACGAGATGC
ATTAACTACTTCTACAACAACAGGTTTCTTGGTACCCTGATAACCTAAAGAGTATTTTTT
CAAACCATGTTGAACGAATTCTTTTATCTCAGGATCATCAACAGAAACTGGAGATATTCC
ACCTACTATTTTACTTTGACCATCCTTCTTAAATCGATTTTTTTTTTTATCAAAACATTT
AGTATTCAGAATTTTGGAATTTTCTAGAGAATATTTTTTATCAGTAATAGCACGAATTTT
ACAAATTTTTAAAGGCTCATCAGATTCAGCAATACAATCCCTGAAATTAATCCGTTTTTC
AGGACAATTAGTTGATGCAATTAAAACTATCATATGATGAAGCACTTTGTTATTGTCTAT
ATCTGTTTGTCCTGAATCCATAACATCAACTATTACCAGTTTTTTATCATCAACATCAAC
TTCATCAAGACTATCCATAGCCTTTTGTGCTAATTTAGACACAAAATTAGGTTCCAATTT
TAAAGATCTTTTTTCACGTGAAATTCTTACATTAGGTTCTTGATTCTCGATTACTATTTG
CGATTCGATTCTTTGAGGACGAATTATCTCTTCCGTGACTTCAGGTCCATTAACAATTGA
ATCAACTTTATCTTTTTCTATAATAGGAATATCAAAATTCTTCAAAAATTCATCAAACTC
TTTATATTTATCTTCAAAAACTTTAATAGTTTTTTTTTCATTATCTTTTTTCAAAATAGT
TTGAACAAAAGGTGCTTCAGTTAATTCCGATTGAGAATTTTCATTCTGAGATCTAACTTC
AGATGAAGTAGAAATTGGAATTTCTAATAATTCATCAGCAAGATTTTTCGTCATACTTAT
TTGTGCTTTTTGAGTCACTTGGTCATAATCTGTAATTTGTTTCTCTGAAACTTGACTTTG
ACTACTAAAATAATTTATCTGATCCTCAGGATCAGTACAATTATTACGAACAATATGGCG
GCTATTGGAGAGCCATGGACGTTCATCGAATACCACCAAACATATTATAGTAGGTTGATT
AACTATTAACTCACACTTTGATTGTTGAATCTTCATTGATTTAAGACAATTAGTTTGTCC
AATTTCAAATAAAATCTCAAAACGAACAACATCAGATCCAACTGGAATAGCACGAGTGAC
TCGTATGATATTAACAACTTGATGTTTGAAATCATCATGACTAAATTCATCTAATGATTT
TGCTGCTGCATCTCCAAAAACTTTAAGTCCTGGTAGAGTTGGGTTAAGTTCATATGGACA
TCCAGGACAATAATGCGATGCTCTGACTGCTATAAAAGGTTTATCATTGTGATCAGTGAT
ATCTTGATCTTCATGATCAAGTCTTACACTCTCATTAACTATCTGTTTATCCAAACTATC
GATGATTTCTTGATCTTGAAGATCTTGCATATTTTCTTGAGATAATTGATTGGCATTTTG
TTTAGTTTGTGGATACAAATACATACATTGCTTGGATTTATCATCAACTTCAATGACACC
TGATTCATGCTGTTTAACATCAATTGCACATGCCTCGCGTGGACACGAGGAATCCTGGCA
ATCTAGTTCTAAATTCAATGTCAGACGATAAATAATGTATGGTGGTTGTAACAATTTTTG
TGCGCTTATAAGGTTTCCACTTTTGTATGTATGTCGTGTTGGAGAATCATGATTGAGGGA
ATTTAATGCATTCTGTATTAGCAAATCAGAAATACTTTGTGGTGACACATTAATTGGTGT
TGTTGCAATCGTTGGAATAATTAATATTGTACAAAATAATAAAATTGTTGATTTATAACA
TTTACTGAGTAAAATCCCATTAGAAGCCATTTTTTATTCGAAATGAAAATCTTGAATTAT
ACTTTCAAACGTCTTACTTGTTTGACCCTGCGTGATCAACTGACAT
>TOXOnig-OC_C62
TGTACGAAGACTAGTTACTTGACAAAGTATATTTTCTTTGTGAAAAATAAAAATAAGAAA
AAACAACCAATATGCAGAAAAGCATTATTTTATTCTTCGTGGTGTTGGCTTTCGTTCAAA
TTGTACGAAGTGATGAGGGTCAAGAAGCAGCAAGTCCTAGTAATGGACAACCAAATCCTG
TACTTGACATTATGGGTCAAGGAATGCAAGCTGCTCAAAAAGTTGGAGGTCAAGTGGGAT
CTGCTGTGAAACAAGGCGTTGAACAAGTTCAAAAAGGTTTTGAGCAAGCACAAGCAGGAG
CTTCTAAAACAGCACCTGCATCATGAAATTTTGAATCACAATGATTATTATTTATTCATC
AGCTTTGCACAAACCGATTTATTTTCTCTATTATTCTGTATGATTTTCAATTTAAATAAT
ATGCATATTAATTATGGAATTCCTTAATAAATAAATTTATTCAACACCACCTGCATCATG
AAATT
>TOXOnig-OC_C63
AATATAATAATCATAATAATAATGTTATCATGGTCTGGTGGTGGGGATGGTAATGATTGT
GGTGGACTTCCGTTACTCTGCGAACTACGAGAAAGCTGGTTGCGTTCGGTGGTATTACTG
AAAAACACAATGAAAATGGCGTGGCAACCGCAGGAGGAAGGATTAAGACAAATTTTAACA
CTTTTACGTGAATCACAAAGTCCCGATACAGCAACACAACGTGCTGTACAACAAAAATTG
GAAGAATTAAATAAGTTCCCAGACTTTAATAATTATCTTATCTTTGTGTTGACCAAGCTT
ACATCGGAAGCCGATGTACCAACTAGGTCACTTAGTGGATTGATTTTAAAGAATAACGTG
CGAACTCATTACCATAAATTTTTACCAGAAGTAACAAATTTCATTAAGCAAGAATGTTTG
TCAGCAGTTGGAGATCCAGATCCAATGATTCGTGCTACCGTAGGAATTTTAATTACTACT
ATTGCATCAAAAGGTGAACTTACATCATGGCCAGAATTACTTCCAGCATTATGTCAGATG
TTAGATTCGCAAGATTACAATGTTTGCGAGGGAGCGTTTGGTGCATTGCAGAAAATATGT
GAAGATTCAGCTGAATTATTAGATTCTGATACGTTAAATCGTCCACTGAATGTATTTATT
CCAAAATTTTTGCAATTTTTCCGTCATTCGAGTGCAAAAATTCGATCACATGCCATTGCA
TGTGTTAATCAATTTATAGTAAGTCGTACCCAAGCATTGATGTTACATATAGATGCTTTC
CTTGAGAATCTCTTCCATTTAGCAACTGATGAAGATGTTGAAGTGGGTAAAAATGTCTGT
CGTGCGCTTGTAATGCTTCTTGAAGTTCAAATTGATAGATTAATTCCTCATATGCATAAC
ATAATTGAATATATGTTATTGAGAACACAAGATCAAAATGCCGCTGTTGCATTAGAGGCT
TGTGAATTTTGGTTATCATTAGCTGAACAAGATATATGCCGTCAGGCATTAGTACCATAT
TTATCAAGATTAATTCCTGTATTAGTTAATGGAATGAAATATTCAGAAATTGATATTATA
TTGTTGAAAGCTAATGTTGAAGAAGATGAAATGATACCAGATCGTGAAGAAGATATAAGA
CCAAGATTTCATAAAACTAAAACACATACGCTAAATCCATCTATGAATAAACATTCAGAG
GAAAATGGTAGTTGTGATTCAGATGGTGAAGATGGATGTGATGATGATTCTACATTGAGT
GATTGGAATTTACGTAAATGTTCAGCTGCAGCTTTAGACATGCTTGCTGGTGTTTTTAGA
AATGAATTACTACCAGTTTTAGTGCCAATTCTCAAGGAAACATTATTTCATCATAATTGG
GAGATTAAGGAATCAGGAATTCTTGCTTTAGGAGCTATTGCTGAAGGTTGTATGGATGGG
ATGATTCCACACTTATCCGAACTAATCCCGTTTTTAATCAACAGTCTAAATGACAAGAAA
GCTTTAGTGCGTGCCATAACTTGCTGGACGTTAAGTCGTTACTCTCATTGGGTATGCGCA
CAACCACATGAAACTTATTTAAAACCATTAATGACCGAATTACTCAAGAGAGTATTAGAT
GGTAATAAACGAGTACAGGAAGCAGCGTGTTCTGCTTTTGCCACATTAGAAGAGGAAGCT
GGTACTGAATTAGTACCATATCTTGGTTTTATTTTAGAGACTTTAGTTTTTGCATTTGGT
AAATATCAGCATAAAAATTTACTCATTTTGTACGATGCTATTGGTACATTGGCTGAATCA
GTTGGATATCACTTGAATAAACCAGACTACATAAATATTCTTATGCCACCGTTGATAAAC
AAATGGAATATTTTAAAAGATGAAGACAAGGATCTCTTTCCACTTCTTGAATGTCTTTCT
TCTGTTGCCACGGCACTGCAATCTGGATTTTTACCTTACTGTGAACCCGTTTATAGGCGA
TGTGTATCACTAGTCGAACAAACATTAAATCAACATATAGCTAACACCCAAAGTCCTGAA
CAATTTGAACCACCAGACAAAGATTTTATGATTGTCGCATTAGATCTGTTGAGTGGATTA
GCTGAGGGATTAGATGGTCATATTGAACGTTTAGTAATGAATAGTAATATCATGCAATTG
CTTTATCAGTGTATGCAAGATCCAATGCCAGAAGTTAGACAAAGTAGTTTTGCATTACTT
GGTGATTTAACAAAAGCCTGCTTTCAACATGTACTTCCATGCATACCTGATTTCATGCCG
ATCCTAGGAGACAATTTAAATCCAACTTTTATATCAGTGTGTAATAATGCTTCGTGGGCT
ATTGGAGAAATAGCTATCAAACTAGGCCAAGATACCAGTGTGTATATTCCATTAATAATA
AACCAACTTATTGACATCATAAATCGACCGAATACACCAAAAACACTACTGGAGAATACC
GCCATTACGATCGGTCGCCTAGGTTACGTGTGTCCCCAAGACGTCGCCCCCATGTTACAG
CAGTTTGTCCAACAGTGGTGTTCATCATTACGAAATATACGTGATAACGAGGAAAAAGAT
TCAGCATTTAGAGGAATGTGTCAAATGATACAAATAAATCCAGCTGGTGTTGTTCCTGAC
TTTGTTTTTTTCTGTGATGCTGTTGCATCTTGGGTAACACCGAGAGATGATTTAAAAGAA
ATGTTCCATAAGATATTACATGGTTTTAAAAATCAAGTTGGCGCGGAAAATTGGAAACGA
TTCTCTGATCAATTTCCCATACAACTACGCGAACGACTTCATAATATGTACGGTGTCTGA
ACAATCCCGCCTGCTTATTGCGGCCATTTCTTAAGCAAGGCCGATCGGGGAAGGGCGGGG
ATTTTTAAAAAAATGGGTGATACAGGGTGGGTGGGTGAAACCACGGCCTCTTCTCATCAA
TGTCGTCTACTTGGTCGTCGTGATCATATCATGGTTATTGACAAATCAATGTCCCAGGGT
CCTGTATTTTATAATCATGGGACTATGAGGGACATTAGTAGTCATGATGAGTGGCTACAG
CAAGAATTTGGGTGAGAAATCGATGAGAAAAATAAATATTAATTTAATAAAATAAATAAA
TTTCTTTTTTTTTTTTTATTTATAAAAATAATAAATAACAAAAATTCATTTCCAGCTCCG
CATTTATTGGATTTAAAATGATATCATATTACCAATTTGTTTTGTTTTTATTATATTTAC
AGCATACTGCTATAATTATCAGCAGAAAATGTATGAAAATTTTTAATAACATTATAAAAT
TGACCCCGCTTATTAATTATTAGACTCAAGTGATATTGAAAAATTAATTAATNNNNNNNN
NNNNNNNNNNNNNNNNNNNNNNNNTAATTAATAATTTTAATTAAATCAACCAACTCAACA
AATACACATGCTGATTGAGCAAACATTTAATTTTAATATGCATAACCTTAAAATTATAAT
TAAAAATAAAATTTTTTAAAATTAAGGATGAATGATGAAAACAGAATTAAAGAAAAATAA
AAAATAAAAAATAAATAAATAAAAAAGTGTTTTTCTTTTTTTTTTTTTTTTTACGAGTAT
CGCAGATATAGGATTTATTTTTCGTATAATAATTAGAAAATATAATTAAGCCGAGCTAAA
TTAATGATGTTATTGATGTAATTCTTGTAAAACAGGTTTATATAATAGCCCGTGTAATTT
AAATCAATCTTTACGCCACTCATGATCTATTAAGAAGACGCGTATTTATTTTATTATTCA
TTATTTTTCATATCCATATTTTTNNNNNNNNNNNNNNNNNNNNNNNNNNNNNNNNNNNNN
NNNNNNNNNNNNNNNAAAATTGTAATAATAATAAATTAAAAAATAATAATTATAAATCAT
TAATTCAGCAGTTCTCCTTTCCTCCGGAATTCCTTGCGATGAAAAGAGTGTCGAATTGAA
CGTTTTGACGGATAATAAATTAATTGTTTATTATTATTAAAAATATACGGAGGAAAAATC
GGTTTACTATACTGAATAGCAACAATAAACCGTTTAGATTTTTTATTTTTTTGTTTATCA
TCCGTTGTCTTAAAATTATTGATGATTATATTATTATTATTATCATTATTATTATTATTA
TTATTGTTGTTTTTATTGTATAACAAATGCATCTTCTTTTTGTCACATGAGAGATTTAAA
GAGTGACAGAAAATTACTTGTGCTACTATATGCCGGCATACACACGGCTGATTATCATCA
ATTGCGCGAAAGCTGGTTATTTCTTTTTCTGGGCCTTTTCTGCGGCCTTGGTGACCTTTC
CGGTAGCATCCTTGAAGTTTACGGCTTTGATTACACCGACAGCAACAGTTTGACGCATGT
CACGAACAGCAAAACGTCCCAATGGTGGAAATTCTTGGAAAGCCTCTACACAAAGAGGTT
TGCTTGGAACGAGATTTACAATAGCAGCGTCTCCTGATTTTATGGCTTTTGGATTTTCTT
CGGTGGTCTTTCCCGTACGACGGTCACATTTCTCTTTTATTTCTGCGAATTTACAGGCGA
TGTGAGCTGTGTGGCAATCCAAAACTGGTGTGTAACCGTTGCTGATTTGTCCTGGGTGGT
TCAATACAATAACCTGAGCGGTAAAGTCAGCAGCACCCTTGGGTGGGTTGTTCTTTGAGT
CACCAGCTACGTAACCACGACGCAATTCTTTGACTGAGACGTTCTTGACGTTGAAACCAA
CATTGTCTCCGGGAACAGCTTCAGTGAGAGCTTCGTGATGCATTTCAACGGATTTAACTT
CAGTGGTAAGTCCAGCTGGGGCGAATGTTACTACCATACCGGGTTTCAAGACACCAGTTT
CAACACGTCCTACTGGTACTGTTCCAATACCTCCAATTTTGTAAACATCCTGAAGGGGAA
GACGAAGTGGTTTATCAGTGGGTCTGGATGGTGGCAAGATGGCGTCAAGAGCTTCAATAA
GGGTGGTACCCTCACCGTTACCCTCTTTACGTTCAACCTTCCATCCCTTGAACCATGGCA
TTTTGCTGGATGATTCCAACATGTTGTCTCCGTGCCATCCTGAGATTGGTACAAAAGCAA
CAGCAGCTGGGTTGTAACCGATCTTCTTGATGTAAGATGATACTTCCTTCTTGATTTCCT
CGAAACGAGCCTCAGAGTAGGGTGGTTCAGTGGAGTCCATTTTGTTGACACCAACGATAA
GTTGCTTGACACCAAGGGTGAAAGCAAGAAGAGCGTGTTCACGAGTTTGTCCGTTCTTGG
AGATACCGGCTTCGAATTCACCTGTACCAGCGGCGACGATCAATACAGCACAATCGGCTT
GGGATGTACCAGTAATCATGTTCTTGATGAAATCTCTGTGACCAGGAGCATCAATGATGG
TTACGTAGTACTTGGCAGTTTCAAATTTCCACAAGGCGATGTCAATGGTGATACCACGTT
CACGTTCGGCCTTCAATTTGTCGAGTACCCATGCATACTTGAAGGAACCTTTACCCATCT
CCTGGGCTTCTTTCTCGAATTTCTCGATCGTACGCCTATCAATACCACCACATTTGTAAA
TTAAATGCCCAGTAGTAGTAGATTTACCAGAATCTACGTGTCCAATGACGACGATGTTAA
TATGAGTCTTTTCTTTACCCATGTTGAAAGTTTTAGTTGATTAAATTCAATCAAAGTCAA
ATCTNNNNNNNNNNNNNNNNNNNNNNNNNNNNNNNNNNNNNNNNNNNCTCTAGATGCCAC
GATAGAAAGAGATCGGTCAAATGAACTGACATGCGCATACAGCTTCATGTCTATACTCTC
CAACCAAGCGCCATCATTATATTGATCAGTTAAACTCAACTCTGTATCTGTAATTACATA
ATTTATCATCATTAACAGATATTTTTATTTATTATTTTATTTTATGAGCTAATTATATTA
ATTAATAAACTAGTTAAATA
>TOXOnig-OC_C64
TGTTTATAACAATCATAAAAAAATCTTATTAAATAGAAAACAATGATTAATATTTTTTTT
GTTATTTGTAAATTTATCAGTACACATATAAATATTTTAAAAAAATGATTTCGAAATATT
TTTATAAAATATTGAGTTATTATTGAAAAAATATATGCATATAAATATTTTTTTAGTAGA
AAAATACAAATTTTTAGTTATGTAATTATTAGATGAAATTGTGCTTGATTTATGGAATGC
GGTTTTAAAATTTCTTGAGGTCATTTATAGCTTTTAGTAAATCACTAAACAAGGTCAATA
TTCGTATATGTAATGAGCAAAACAATCAAAATAATAATATTAATAACTTTAGTTGTTGAA
TTTAACAACGAGCAAGAACCTTCATTAAAAGAGCCATACGTATATAAACTCCATACTCAG
CTTGCCGGAAATAAACTGCACGTGGATCGGTATCAAACTCTGAACTAATTTCAAAATTAC
GTGGAAGAGGATGCATAACCACCATTTTCCGTTTAGCTCGTGTCATCAATTGTGGTGTTA
CCACAAAGTGTCCGCAGACCTGATTGTATTCATCTTGCGAAGCAAAACGTTCACGTTGAA
TTCGTGTCATGTAAAGTACATCTGTGTCAGCAAGAGCGTCCTCTAAACTTCCAAATTTCT
CTTGAGGTATTCCATGCTCATTGACATAATTTACTACGTGATCAGGCATTCCAAGTCCAG
ACGGGCTAACATACCGCAGATTTACATTGTACAGTGTCAACAATCTTGCGAGAGAATGTA
CTGTTCTGCCGTGCTTCAAATCACCGACCATTGTTATCGTAAGACCATTTATTGTGCCAA
TTTCTTCACGTATGGTAAATGCATCAAGCAACGCTTGTGTGGGATGCTCACCGATACCAT
CTCCAGCGTTTATCATCGGTTTACGGCAATGCTCAGCTGCACGTGCTACAGCTCCTGGTT
CAGGATGACGTAGAACTACAACATCAGCATAACCAGCCATCACAGCAACTGAGTCTTCCA
AGCTTTCACCTTTTTTTACTGATGAAGTTGAACCATCCATGTGTATCACACGTCCACCCA
AGCGTTGCATTGCTGCTGAAAAACTGCACGATGTTCTGGTACTTACTTCGTAAAAGATTG
ACGCCATTAGTTTTCCCCGAAGAATATGGTCAAGGGGTCTATCTTTCATTACAAAGTTTC
GTAGAGATCCAGCAACATTAAATATTTCATTCAGTTGTTCTTTGGAAAACATGTCAGCTG
ATAAAATATGTTGACCAGCGAGACTATGTCCAGTTTGTAAATGAACTGATGGAGGTATCA
CTTGATTAAAAATAGTTCTCTGTTCTTTCGTAGCGACTGTCAATAATGGCGAGACACACC
GAGTACTTTTTGCTAAATCTCTAACATCGATATCCTGGGTAATTTGAGTTTTCTCTTTTG
CTGATTGAAATAAATAAGAAAAGTCATTTGATTCTTCAGTCGTGAATTCGGAATTTTGTT
TTTCATAGTTTGGAGATAAAAGACGATCAAGAATTGAGTTTGGTTGGCTTGTGATCTCGA
TAGTCGGTGCTTGAGTATGTAATTGATTTTTAGCAGCTCTTTGGATTTCTCGTATATCCT
GTCCAAATCCTGGATTGACTAGTACTTGTCCCTCGACGTAGGCCACTTCCCCTCTGAGTA
CGACTCTGTGAACTGATCCACGAAGTTTCATTCCTGCAAATGGAGTCCATTTTGATTTTG
TAAATGGCATTGCTTCCGGTACAGTCCATTCTTCATCCAAATCTACTTCAATGTAGGTAT
TTGGTTGGTCAGGAATATCAAAGATTTTTTTTGGATTCCGGTAGAACTTATTAACAAGAT
CCTCCATCGTAAGTCTTCCTTCGTGAACTGCATTTAGAAGAAGTGGTAAAATAGTCTCGA
GACCTGGATAACCTGGCGGTGGTTTTTTACTTTCTTTTTCTGCTACTGTATGTGGTGCAT
GATCAGTTGCGAAACAATCAATAATATCCATATTATCCCAAAGCGCTTGTTGATCTTCTG
GACTTCCAAGGATAGGTCTAACCTGTCCCTTAGCATGTCCAATACGATCCAAATCCTTCG
TTGAAAGGAATAAATGATGCGGACAAACCTCACATGTAACAGCAAGACCCTTATCTTTAG
CCGTACGAATAATCTGAATTTCTTCTTTACGTGCTACGTGACAAACATGAACAGGTCGAT
TATGTAAGCTAGCCAAAAGAAGTACTGCCGCAGTCGTTTGACCTTCAGCATGTACACAAA
GTGGATACTTTCTAGGCCAGTTATCAAAATGCTTTATCCAAATACTTAAATCAATTAGAC
GAAGTGTTGTGAATGTCTCATTCAAATACATCTTTAAACCAGCAGCAAGAGGTGCTATTT
CTGAACTCAAAGTGTAATTTTCAGATGAAGCACCTAAGAATAATGCATAATCACATCTGG
CTCCAGCTGCTGCTCGTTCTTTAGCTACGGCAAATGACTGATGATCGATTACTGCTGGAT
TTGTGTTGGGCATAGCAAAAATTATAGTTATACCGCCAGCTAGTGCAGCGGCGGTACAGG
AAGCAAAGTCTTCTTTCTCAGTAGCTCCAGGATCACGAGTATGGACATGAATATCGATGA
AGCCTGGTAGTTTTATCATTCTTCTTGAAGACATGCAGTCAATATGAGTTTTCATACGAG
GTGCTAGACCACGTAGTTTACTTATTGCGTCAACTAAAAGTTTAGCACACTTGACGTCAG
TGACAAGAGGTACAGAATAATCAACAGCCAATCTTCGTGTTCGATAACCATGGGTCATGA
AATTAGACACTCGACGTGCACCTCCATTTCGCATCGGCAAATTAATTACTAGGTCAAAAT
GTTTTTTTGATAAAAAATCAGCCAAATGCCGTAACTCATTTGGACTAGAATCTTCATTAA
CATCAATATTTTCAAAAGTCCATTGTACTGGTTCGACGTCAACTCCATGCTCTGTGTAAA
AATCAGCTGTTCCCATGCTAGCGTACAATTTGTACCCCATTTTATGTAGACTGCGAATTG
ATGGAAGTAATTCCATTTTGTGCTTAAAACTTCCAATTGAAAGAAGTATTCCTTTTTCCG
GTATATGAAAACCAGTACTCATCATTCCTTTTAAATAAGCTTCATAACGATCTTCTCCAA
AGCAAGCAACTTCTCCAGTTGACGCCATTTCTACTCCCAACATCACATCCGCTCCAGCAA
GACGAGAAAATGAAAATTGTGGTACTTTAACTCCAACTTTTCCGTTTCCAGTTAATACAT
CAATGGGATCAACAGTCTCTCCAACAATTACCCGTGTAGCTGTGGCAACAAAATTGTGAT
CTAGTGTCTTGGAGACAAATGGAAATGATCTTGACACTCGTACATTACATTCAATAACTT
TGAGTTCATTATCTTTTGCTATAAGCTGCATATTAAATGGTCCAGTGACTTCAAGTGATC
CAGCGATAGCTTTAGAAATAATTTTTATTTTAGTTAAAGTCTCTGGATTAATATCCTGAG
GTGGAGTCACTAGTGTAGCATCTCCAGAGTGTACTCCAGCATTTTCTACGTGCTCAGAAA
CTGCCATACATAGAATAACACCTTCATAAGCGACAGCATCAACATCAATCTCTTTAGCTT
CGAGAATAAATTTTGAAATAACAACTGGATGTTCTTTACTAACATCACTGGCATTTTTTA
AATATGATTTAAGATCTTGATGTGAGTGTGCGACATTCATCGCTGCACCACTGAGTACAT
AAGAAGGTCTTACAAGGCATGGATAACCTACTTCTTCACAAAATTCAATAGCAGACTGGA
GATTGGTAAGTTCTTTCCAACGTGGCTGAGAAATACCAATTCGATCGAGCATTCTAGAAA
ATTTAAAACGGTTTTCAGCTCCATCGACTGATTCAGGTGATGATCCTAATATTCTTGCCT
GCTGTCTATGAAGATCCATAGCAATATTATTTGGTAATTGTCCACCCATTGATAAAATAA
TACCTTCCGGATTTTCGTGATCATAAATATCCATCACAACTTCAAATGTTATTTCCTCAA
AGTAAAGACGATCGGACATGTCATAGTCTGTACTTACTGTTTCAGGATTGTAATTTACCA
TAATTGTTTTGCGACCAAGATTACGGAGTTCTTGAAGACAACTAACAGCACACCAGTCGA
ATTCTACAGAACTACCAATTCGATAAACACCTGAACCAATGACCATCGCGTAATTACCAG
GAAAATCAACATCATGAGTTGATCCGTTGTAAGTTAGATAAAGATAATTCGTTGTCGCCG
GCCATTCAGCAGCCACAGTATCAATTTGTTTAACAAATGGACGGATATTACTCTCTTTTC
GTTGTTTACGAACAACTAACTCTGAACTCTTGATGGCTTTTGCTATTTGCTTATCAGAAA
ATCCAATTTGTTTAGCTCCTAGCAAAACTGCATGAGGAAGAATACCAGGTCCAAGATTTT
CTAATAAATCATAATATGAAATAACATTCTTCATTTTCTGTAAAAACCATCGATCAATTT
TCGTCAATTCGTACAAACGATCAATTGAATATCCTGCTTTTATTGAAGCTGCTAAAACAA
ACATCCTTTTATCCGTTGGTTTTTCCAATTCGTCATCATTTAATGATTTAATATACGGAT
CAAATCCACTGATATTTTCATCAACCATACGAAGAGCTTTTTGAAACGCTTCTTCAAATT
TACGACCAATCGCCATGACTTCTCCAACACTCTTCATCGAACTTCCAATTTTTGTACTAA
CTCGTTGAAATTTACTCAAATCCCATCGAGGAATTTTTACAACGCAGTAATCCAAACTGG
GTTCAAAACAAGCGGTAGTTTTACTAGTAACTGAGTTATTTATTTCTGGTAAAGGAATAC
CAAGAGATAATTTTGCTGCTACATAGGCTAATGGGTATCCTGTTGCTTTACTGGCTAATG
CTGAACTTCTTGATAATCTAGCGTTTACTTCAATGATGTAATGTTCTTCAGAAGAAGGAT
TAAGAGCATACTGAATATTACATTCTCCAACGATACCAAAATGACGTATAACTTTGATAG
CGACTGTTCGGAGTATATTGTATTCTCTATTAGATAATGTTTGACTTGGAGCTACAACAA
TCGATTCTCCAGTATGAATACCAAGAGGATCAACGTTCTCCATGTTACAAACTGTGATAC
AATTGTCATAAGCATCTCTTACGACTTCATACTCTACTTCTTTCCACCCTTTCAACGATT
TATCGATTATCAGTTGACTCGAATGAGCAAGTGCTTGTTGAGCGAGTATTTTCAATTCCT
CTTTAGTATTAGCAAAACCAGATCCAAGACCACCAAGAGAAAATGCTGCTCGGGCCATCA
CAGGATATCCTAATTTTTCAGCTGCCTCCAAAGCCTCTTGAATGGAATAAACTGCTGCAC
TTGGTGCGACTTTTTCTTTAATCGCATTTATTTTTTCACTGAATACTTTACGATCTTCTG
TATCAATAATTGATTGAATAGGAGTGCCAAGAATTTTTACAGAGTATTTTTTAAAAACAC
CAGACTTCTCGAGTTCCACACCGCAATTGAGTGCTGTTTGACCACCAAAAGTCAATAACA
CACCGTCAGGTCTTTCAGATCGGATTACTTGTTCAACATACTGCGGTATAATAGGCAAAA
AGTAAACTTTATCGGCCATTCCTTTGGATGTTTGTACAGTTGCAATGTTTGGATTTATAA
GGACTGTTTGTATTGATTCTTCTTTGAGTGCTTTAATAGCTTGTGACCCAGAGTAATCAA
ATTCTCCCGCTTGACCGATGCTTAACCCACCTGAGCCCAAAATCAAAACTTTTTTAGGTC
TCGTAATTATTTCACCGCTAGTGGGTACATATGTCAGTATTTCTTTTAATTTTTTATTGA
TATTGAAATTCAATGTCTGATTTTTCATGTAAAATTTCGTTGTTTCCAGAAACATATCAA
ATAAACATTCAAGATCTTGCGGACCGGCTGTATGCTCAGGATGAAATTGTACTGAAAAAT
ATGGTAAAGTCGTATGAACAACTCCCTCATTGCTATGATCATTAGCATTAATGAAAAGTG
GTTTCCAGCCTTCTGGCAATTGTTCCGTATCAATTGCAAATCCGTGGTTTTGTGATGTCA
TATAACAACGACTAGTTTCAATATGAATAGCTGGTTGATTGTGACCACGATTGCCGTAAG
TCATTTTATAACTCTTACACCCAGCAGCTAATGATAGAAGCTGATGACCCATACAAATAC
CAAAGATTGGAATTATTTTATTTCTCTTATCTATAATTTTTCGAATATTTTCAATTGTTT
CTTGACATTTTTCTGGATCACCAGGTCCATTACTCAAAAATAATCCATCAAAACTTTCAT
TTGTTAGATCATGATTCCAAGGAACAACGTCAACTCGTGCTCCGCGGTTTAAAAAACATC
TTAATTGATTGTATTTTAATCCACAGTCTACAATGCAAATTCTAGGACTGCCTGTTGGAT
TATAAGTGACAACTGTCTTCGATGACACTTCAGCGACTAGGTTCCTATCATTTGGATTTG
ATATAGATGATAATTCTGATATACTTGTTGGTGGTTGACCGTGAATTATTTTTCCAAGAA
TACTTCCTTTTTCGCGAATCACTTTTGTCAATGCCCTGGTATCTATTTCATGGATACCCG
GGACATTTTGTTCTTTCATCCACTGGGAGAGTGTCTTAGTCTGACGCCAATGGCTTGGAG
TATCACATATTTCTCCAACAATAAGACCTGTTGCCCATATTCGGTTTGATTCAAACCAAT
AAGGTAATCCATGCTCATCTTTTTCATCACCGGGTATTCCGTAATTTCCAATTAATGGAT
AAGTCAACACTAATATTTGAGCATGATATGATGGGTCTGTCAATGATTCTGGATAACCCA
CCATTCCAGTTTGGAATACAACTTCTCCATCGACTGGCACGTGGGCTCCAAAACTACGTC
CTGGAAAAATACTTCCATCTTCGAGGAGTAAAAAACAGTCGAGTTTCTCATGAATAAACA
TAATTTAAAACACCAATCTTCACTATTAAATATTATAATTATAAATTTTGATGGTTGGTG
TTTGAAATGATTGTTTGAGACTATACTAGTCTCTACTAAAACATGC
>TOXOnig-OC_C65
TGAATTTTTTTTTAATAAATAAATGAAATGAAAACTAAATCCGAGGAAATTGATAGTGAT
TTAATTTTGTATGAGCTTTTGGAATATTTCGTAAAAAAACAAGAGCCAGAATTAGTGCGA
TGTAAAAATGGAATTGCAATTCTTCCTGCAACAGGAACAATTAAAAATGCTTTACGGTAT
CTCAACAATAGATACTCACTTCCAGAAAGTATATCCCATCAAATAAGTCTCACTTTACCA
TGGAAATTTGCTAGTGGTGATAATGGAAGACTCTTAGCAATTTTACATGAAAATATAATT
GAAATAAGACGATCTAAAGATGAATTCTCTTCAATAATTGGAAAAGCATCAGNNNNNNNN
NNNNNTCAGTACCCAAGGATGCATTTCCACAGTGGCGTAAAGTTTCCTGGAGTCCAGATG
GATCAATTCTAGTCTTAGCATCAAGTAACGGTCATTTGTCTTTTTACAACACTCTTGGAA
GTAATATTTTTAATATAAATTCCAAAACTGAAACTCAAAATCCTGAAATTTTGGAAGCTG
GTGACGCAGTATCATCAATTGTATTTAAAAAACCACGAACTAATGACCAATGGTCTTATG
AATTACAAGTTGTCACTTACAGTGGTCTATTAAAATCTTATAATATTTCAATAACAAATG
GCTATGAATTAAATTATCAATTTTCATTTAATAATTTTTATCGTAAAGGTGTAAATGATT
TTGCTTATGATCATCAGCATAATTTATATATAATCGCTGGTAATGATATCACCCAAAATT
TTTCATCACTTGCTGCTAATACTGGTTTAACATCATGGAGACCCATAAATGATTATCCAT
ATTTCAAATTATCATTTACATTTGAAGATAGCATTGTACCAAATACTTTATCATTGTGGA
ATTTAATTCCAAAATTTTGGGCTCCTGAAGAACCAGTTATTTTTCGAATAAGTATATCTC
CGAGTTGTAATCATTTAGTATGTTTACATACTGATGGTACAATATCTCTATGGAATTTAC
CAAATTTACAATTACAAAAGCAATGGAAACTTCAAGATCAGCCTCATTATGATGCTAAAA
ATTTCCAAGGTGTTTCTAAATTCCGAAGATTACCTACAGGTTACTCAGAATTTCATCCAT
TAGATATTGGATGGTGGTCTGATCATGCAATCATCATTGCACGATATTCAGGTGCAATAT
CAGTATGTTCAATGAATAATTTGAAAAATTTACTAGGAAAATGTCCCGAATTTTTATTTG
GTCAACCACAAATATCAGAATTTTTTTCTGGTAAAGGATTTTTGTGTTTAGATTGTGAAA
CAATTATAACTACAAAAAAACGTATAAGAGAAAGTCTTGATGGTAAAAGTCTCGAAGCAT
CTGACAGTGAAAAAGAAGAAGATGAACTAGAACCATTAACACTTATGGCTTATTTGACAA
ATTTATTACGTAGTGCTTTATATTCTATTACTGATATTGAGAGTTTACAGCCAAAAAGAA
AAAAATCTAAAATAATGCAAAGAACTTATAGGATATTGGGATTAAAAAGTACAACACCTG
AAGAATTATATTCACGAAAAATTGATTTAGAAGAATATGATGAAGCTTTAGCTCTAGCTA
ATTCATATAATTTAGATACTGATTTAGTTTACCAGACTCGTTGGAGAAAATCACAATTTT
CTCTTAAAGATATTCAAGAACACTTGAGTAAAGTACGTAAACGATCTTGGGTGCTCAATG
AATGTATTATGCGAGTTCCTGAAACTTTGGAAGCAGCAAAAGAACTTTTGAATTTCGGAT
TAAAGGGTACTAATCTCGAAGCATTTTTATCTCTAGCTGAAAATGATGATGNNATGATGT
AACAATTAATTTAAAGTATATGCAAAAAGTAAATAAAAAATTAAACGAAGTTGATTTAAC
AACTTTTACACAAGCACAAAAAGATTTATTAAATTATCGACGAAGTCTTTTGAATCACTT
AGATAAATTAAAAACATATGAAATAATTATTGAGAGTCCCGAAAAATATCAAAAAGATTC
GTATGAAAAATTTCGACAATTAACTGTTCTTGAAAATGCTGTGAGATTTGCTAAAGACTG
TGATCATCGAACAGTTGGAATTCTATTTACTTATCATGAACAAAAACTCATGGCTCATTG
GCTTGCGATCATCAGCTGCTTTCCCGAGGCACTTAATCCTAATGAATATAAAAAATTACT
TCCTGAATGTGACGAGCAAGGTCAGCTGTTTTTGCTATATCAAAAAGAATTACGACCAAA
GGATTGGTCAGAGAAACATGAATTTGATTCTGTGGTTAATATTAATATTGATGATGGATC
TCAAGCATTTTACGAGGCTGAACCTTCATTACTGATGTACAAAACCACAGAAATTACAAT
GGAGTTACTGCAAAAATGGTACAAAGCTCGTGCTTATGAAATTGAATCTAATAGTTGTAT
TGTTGAAAATGCTCTAGAGCTTATAAAAATTGCACGATCGCACAATATCACTGGTTTAGA
AAATTTTTTATTTCAATTAGAAACTTTAGATGATTTAATTTACAAAGTACAATTAAATAA
TATATCATTAGCACAATTTGAAAAACTATCTGATTTAGAAAAAGTTAAATTATTAATGAG
TACAGCTACAGAAACGAATTTTATCGCTGATATAATAACTTATATTTTACCTTTTATTTA
TCGTAAACAAAAATATCTTGGCGGTGATCTTGATAAAAAATTATTAAAAGAATATTTAGT
ATTAATGAGTAAAGATGATTTATCAATAATACTTGTATTTTTTGATAATTTAAAAAATAA
CATAGAAATATTAAATGTAATCGAAGATATAATTGAACTTGCTGTTGATTGTATTTATGC
TTGCACAAATTCCAATATGTATCAAAAAGCTAAAGCAATTTTTAATTTATTGCCAAAACC
ACAGGCGATTAAAGATGCACCAGGAGCCACAAAGTTAATTAATGATTTGGAACGAGAACT
AGAGTGCTTAAAAATTTTAAATAAATACAATGTACAGTGTACAGTTAAATTTATACACGA
GAATAAAGAGACATCGGAAGAAGTTAAAATAATTCTTCATCAAATGTGCAGCAGTTTAAA
TGAAAGTTCTACGCCTTCAAGTCAAGAAGCATGGGCGGAAGTTCTCAATGATATGCTAGA
ATTACAAGAATTTATTTTTACATGTATTAACATCGAGGATTGTTTTGAAATCAGTGTTAT
TACACGTCTTGCTTCTGGAATTAAAACAAATATTCAAAACTGTACATCATTAATTGAAAC
CAAAAAAAATGAACGTTCATTGCTTAAGGTTTCCTATGATAAGACAGTAGAATTGGTCTT
GAAAGCTAGTAGAGATTATTTTAATAGTTCCAAAAGTTTACATGACTCAAATATGGAATT
AGCACGAGCATGTATCCACCTGATTGAAGATGACAACAAATTAATTCAAGAAGAATACGA
TTTAATTAATTCACTACAAATTTTGAATGAATTTAATGTCAGTATCTTGCCACTTCAAGT
GAGAAATTGTCAAGATAAATTGAAATTGATTGAAAATTGTTTAAATAATAAACGAGATGC
TTATAAAAGACAGCAGAGACTTTTGACTTTAGCAACGTATTTGAATATTGAAAAAAAAAA
TTCTAGAAATCGTGAGGGCAAAGTTTTAGAATTAATTGCAGAAAAAGCTTATCAAGCACA
GGATTACGAAGTCGCCATATCTATTTGTAAAAAATTAATTGACAATAGTTACTTTCCTGC
TTGGAAAATAATTCAAACATTAGGATGTGCTAATGATTTAAAAGATTTAGCATTTAAACA
AAAATGTTTAGCATTTACATTGACATATGGTCCGCATGAAATTTTAGAGGAAACTCTACG
ACAAATGCATCTATTAGAAATTCAAATATTAAGTAAAAATTTGGAAGACTGGATGTCAAC
AAATGAATGGGATAATAAAAATAATTCAATTGATAAAGATGAAGAGAGTGATGATGAATT
TACTGATGCTGTGACAACTCCACAAATTGAAGTTAAAGAATTTGTACCGAAAATTTTGGA
AACGTCAACTGGATTAGTTAAAAGTTCAGCACAACTGGTCAAACAATCAACTTTGGGTAT
TTTGAAGAATGTTGGTGCTCAGAGTTTCTGGAAAACTGCGTTAAATTTTAATCGACACAG
CGATGATGATAATTTTATTGAAACTAATGATAATAATAATCAAGGTCGTAATGAACTTCA
GAGTTTTCCAGCTTTTTATGCTTCTCTACATGACAAATGCACACTTAGCCGCTGGGATAC
CAAATATGATCGTTACTCAGTGCCTGATATAGACAATAAAAAATTACAAATGTGTCAGAC
ATTATTACGAGTTACAACTTTAAATGAAACTGCATGCTACGGCTTGGAAGTCAGTGATAT
TAATCATTTATTTGTGCAATTAGCAAGTCATATAATGTCTGATGATTGGCAATTAGGTAT
AGCGTATTTGCTGAGTTTGAATGATGATTTTATTACTCATGCTCAAGAGGTATTCAGAAA
TTTACCCAGAACTGATTTGTATATTCAAACAGCAATGTATTTTTATTCTATAAAATTGTA
TTGTAAATTGAATCCAGATGCTAGTGATTGTTTTTTATATAATCCGGCTGAGTTGATACA
AAAAATGATTGCTGAAGCACGAGATGAGGCTGATGAAATAAAAATAGCTTTAATTTATTG
GTATCAACAATTATCAGGAATATCTGAACCAGAAAAACCAGAAACTTCTCAATTCATTGA
AAAAAATTCTGATAATAAAAATATTCTAAATTTATATAAAAATGAAGCATTTAAAATGGC
AGCTGATAATAATGAAGATGCTGGCTGGGATGATGATTGGAGTGATTTTTCTGATTCTGA
GTTTAAAGAAAAATCTAATAGCAATAAAGGATCGGAAAATGTTGATTTAAATAATTCATC
AGCTGAGCAAGCTGTTGATAGTGAAATTTTATCATTGGATACATTTGATGATACTCAAAC
AGATACTGTTGATGAAACTACTGAAGAGCAACGTTTTGAAAAAATTCAAGATCTGCTTTT
TCTTATGGAGACTGAAGAAGATTATGAAAAAATTAAAGGAATCCTGCAAAATTGGCCTAT
ATTTACAAATCCTGAGTACACAAATATTGAGACACATCCTATTTTACGAATGATTGAATC
AGTTAATTTATTTATCGATAAAAAAAATATTTCAAACTCTCAAGCAGTTATTTTACAAGA
ATATAAAGAGTTATTGATGAATCAATCAATAGACCCGGATGTGTATATGGAATTTTTAAA
TAAATTCGATGAAAATTGTACAATGGAGAGCAAAATTTTCTTACGGCTTTGTGTCAATGA
TCTACATTTTCATCAACAAGCTATTGATTTAATAAAAAATAATAGTAATATAGAATATTC
ATTAATTACTTTAGAAGAGATATTTTTTAAAAATTTAACAGCAATGATACCACCTCAGCA
CCCAACTTATAATAAAATAATTGATGGAATATTCTCCAATCATGCATTAACTGAAATAGA
ACCACATATTAAAATTTTACTTAATAAATTAATGGAACAAAAGCATATACCTCAGGTTTT
AGAACTTTGGAATAAATTAAAAGCTAAATCACCTGCTTTATCATCATCTGAAAGTTGTCT
TCAGCAATATTTGCAAAGTAAATAAATAAATAAATAAATAGAAATGAAATTTATTTGTTT
AAACTAATGTTGAACAGAAAGGGAAAAAAGTTTTTATTACAAAAAAATTTTTAAGTTATT
AAATTTAAAATATAAAAAATTATTTTTTGGTACTTTGTAATGGGGGAATGATAAATTATA
TAAAGCTACAATTTATTTATGATACATTTTTAAATTATTATGATCACATAAAACGTGATC
TGTGATTCAATTATTAATTATTATTATTAAATTTTTTTTTCAACAGTCTTAAAAAAACTA
AAATAAAAATATTATTATTTTTAATAAATAACAATAATAACTAAACGTTTAGTCAACTTC
TTCCATACGTGAAGCATCTTCACTTTCAGTTTCAAGTGCTGGAGCTTCTTCTGCAGTTTT
TGGTTCTTCAATAGCTACATCATCTTCATCGATACCAAGACCAAGTTTAATCATACGGTA
AATACGTGAAGCATGAACTTGTGGATCATCAAGAGTAAATCCAGATGACAAGAGAGCAGT
TTCAAAGAGTAAAATAACCAAATCTTTGACTGATTTGTCATTTTTATCAGCCTCAGCTTT
TTGTCGTAAGTTTTCAACAATTGGATGATCTGGATTTATTTCAAGATGCTTTTTAGCAGC
CATGTAACCCATTGTAGATGTATCACGAAGAGCTTGAGCTTTCATAATACGTTCCATATT
GGCAGTCCAACCGTATTGAGATGTGACGATACAACATGGTGAATCAACAAGACGATTTGA
TACAACTACTTTCTCGACTTTGTTATCTAAAATAGTTTTCATAATTTTACAAAGCTCCTC
AAATTTAGCTTTATCTTCTTCTCTCTTCTTTTTTTCAGCCTCATCTTCAGGTAATTCTAA
ACCTTCTTTAGTAACTGAAACAAGTTGTTTACCATCATATTCTTTCATCTGCTGGACAAC
GTATTCATCAATAGGTTCAGTCATGTAAACAACTTCAAAACCACGTTTTTTGACTCTTTC
GACGAATGAACTGTTGGCAACCTGTTCTTTGCTCTCACCAGTGATAAAGTAAATGTGTTT
CTGATTCTCTTTCATACGTCCAACGTAATCCTTAAGTGAACAACTCTCTTCACCTGAAGC
TGATGTATGATATCTCAATAAATCAGCAAGTTTACTACGATTTGTGCTGTCTTCATGAAT
ACCAAGTTTAATATTCTTGCTAAATTGTTCATAGAATTTCTTGTAATTTTCTTTATCTTC
ACTGAGTTCTTCAAAAAGCTCTAAACACTTCTTGACGAGATTTTTACGAATAACTTTTAA
TATTTTATTTTGTTGTAACATCTCACGAGAAATATTGAGTGGCAAATCTTCACTGTCAAC
AACACCCTTCATGAAATTCAGATATTCTGGAATTAATTCTTCACAGTTGTCCATAATAAA
TACACGACGTACATATAATTTAATATTATTTTTACGTTTTTTGTTTTCAAATAAATCAAA
AGGCATACGACGTGGTACAAAGAGAAGAGCACGGAATTCCTAGAGACCTTCAACAGAGAA
ATGTTTTACTGCCAAATGATCTTCCCAGTCATTGGTTAAGCTTTTGTAAAACTCTCCATA
TTCTTCTTGAGTAATATCATCAGGATTTCTTGTCCAAATTGGCTTGGTCTTATTGAGTTC
TTCATCCTCAGTGTATTTTTCCTTAATAGTTTTCTTTTTCTTCTTTTTATCTTTTTCTTT
GTCTTCTTCTTCATCTTCACCAACATCTTCAATTTTAGGTTTACCATCTTCTTCTTCTTT
TTTCTCAGTAGGTTCAGCTTCAGCTTCGTCATCACTCAATTCCTTTTCACGTTCTTTTTG
AACAACTAATTTAATTGGATAACCAATAAATTGTGAGTGTTTCTTTACAATTTCTTTGAT
TTTATTTTCTTCAAGATACTCAGCTTGATCTTCTTTTATATACAAGACAATCTTAGTACC
ACGACCAAGTGGTTCACCATTGTCAGGTCTTACAGTGAATGATCCACCAGCTGATGACTC
CCACAAGTACTGCTCGTCATCGTTGTGTTTTGATGTCACAGTTACTTTATCAGCGACTAA
ATAAGCTGAATAGAAACCTACTCCAAATTGACCAATCATCGAAATATCAGCACCAGCTTG
TAATGCCTCCATGAATGCCTTAGTACCAGATTTAGCAATGGTTCCCAAGTTGTTTACAAG
ATCAGCTTTTGTCATACCAATACCAGTATCAATAATTGTCAAAGTACGATCATTTTTATT
GGGAATAATCTTGATGTAAAGATCTTTTCCGCTATCCAATTTTGATGGATCAGTAAGTGA
TTCATAACGAATTTTATCTAAAGCATCACTTGAGTTGGAGATCAACTCTCTCAAGAAAAT
TTCCTTGTTCGAGTAGAAGGTGTTGATGATTAAGGACATCAACTGAGCAATCTCAGCCTG
GAAAGCAAAGGTTTCAACCTCTGCAGATGAAACATCCATTTCCTCTGGCATCTTTGCAAT
AATTGTTGAAGAAAAAAATAATAGCTTTGCTACACAGCAAACACGCGTTTACGTGTATCA
GGTTTATTACTGAAATGTGGCGCGGCAGTTGATTCCGCCCTTATATATTCCCTTGGCATA
TAGAACATTCTAGAAACTTCGAGATCATTCTCGCCAGTTTGTTTGCTGCATTTCCG
>TOXOnig-OC_C66
TTATAATTTTTAATATATTTTTATTCAAATGTCAAAATCCACATTTCAAAACTTCATTCT
ATGGGGATATTGACTACTTCGCAGGCCAAACATAGCTGAAAGGTAAATAAAAAGCATTTT
CTTGTCTGGATGAGCTCTGATAGCGTTAATAACCATCTTGTCTACAACTTTCTGGTCAGC
TTTCCTTTCATCACTAACTTTGTATTCTTCAGCTTTCTTGGTAAAAATATCACCTTCTTC
CTTTTTAGCGCGTTTTTCACGTTTTCTCTTGAAATATGCGTCATCAATATTATCAGGAAT
CTTAACATCTTTCAAATCCAATCTTGTAGAGGTAGCAATTACGTAATTTTGACTAACTCT
TCTCAATGGACAAGCGTTGATAAGGAAAGGTCCAGTAACCAAAAGAAGTCCACTGTTCAA
TACTTTCAATAAAACAACTCGCTTTCCCTTATGACGACCAGCAAGAAGAATCAAAATTGT
ACCAGGAACTAAAGATGGACGAATGTATCGTTTGTGATCACGGAAACATTTTTTGGAATG
ACGAACTTTAAGTGGATCAACAGTAGGATAATTAGCACGTCGTTTCTTCAAACGAACAAT
TCTAGTTCCTCCATTTTTTTCACCATTGATTTTTTTTTCAATAGTCAATGGTTTTTTTGG
TTTTACCGTTTTAGGTGTTTTCTTGTCTAAAAATTTATAGATTGCTTTTTTGTGGAACAT
ACGAGTACGACTGAATCTGTAGACTCCATTTCCAAGATCATAGTTTCTTGGTTTTCCCTT
CTTTTTAGTTGGAGTAGCAGCAGCAGCAGCCGGTTGTTCCGTTGTTTTGGCTTTGACGTC
TGCCAT
>TOXOnig-OC_C67
TTATTATATTATTGATTTAAAGGATTGTCTACTGAGCGGCAACTTTTACACAGTAATTTC
GGCTAAAGTTTTGGCGTCCACAATTTTCAACCTCAATAATAAAATAATTATAAATAAGAC
TGTTGGAAAAGTATGCTATATGAATTTTATAAATGATAAGAAAAATGAGTTTTTCTAGTG
ATGAAGTTAATTTTTTGGTTTACCGATATCTACAAGAATCAGGTTTCCAACACTCGGCAT
ATACATTTGGTATAGAATCACATATATCACAGAGTAATATAAATGGAGCACTTGTACCAC
CAGCTGCTCTTTTATCTATACTCCAAAAAGGATTACAGTATACAGAGGCTGAAATATCAA
TTGGTGAAGATGGTACGGAGCAAAGAATGGTTGAGTCTTTGTCACTGATTGATGCCGTTA
TGCCCGATGTTGTTGCTACAAGACAAAATCAGCAGAATCAACAGAAACAGCAAAATAAAA
CTGAAGTTCAGGATACCAACGGTGAAGAAGTTGTGACGTCAAATGATACAGCCGGAGCAA
ACGAACGAAGTGATGAAAGAACCGATATGGAATTAGAAGAACAACAAACAGGAGTTGGAG
CTGGTAAATATACCAGTACTATTGAAATTCCAGCAAGTAAAGCAACTAAACTACGTGGTC
ACGAATCAGAAGTATTTATCTGTGCATGGAATCCTGCTACTGATTTATTAGCTTCAGGAT
CAGGAGACAGTACAGCACGAATTTGGGATATGTCAGATAATTCTCAGGCTCCTCATCAGC
TTGTTTTACGTCACTGTATTCAAAGAGGTGGTACAGAAGTTCCCAGCAACAAAGATGTTA
CATCTCTTGACTGGAATTGTGATGGAACTCTGTTGGCAACTGGTAGTTATGACGGTTATG
CAAGAATCTGGACCACTGATGGTAGATTATCATCAACACTAGGTCAGCACAAGGGTCCAA
TATTTGCTTTAAAATGGAATAAACGCGGTAATTACATATTAAGTGCTGGAGTGGATAAAA
CAACGATAATATGGGATGCCGCCAGTGGACAGTGTACACAACAATTCAGTTTTCACGGTG
CACCTGCTCTAGATGTAGACTGGCAAACAAATACATCTTTTGCAAGTTGTTCAACTGATC
AGTGTATTCATGTATGTAAATTGAATGTCGATAAACCTATCAAAAGTTTCCGAGGACATA
CAAATGAAGTAAATGCTATTAAATGGGATCCTCAAGGAAATTTATTGGCCAGTTGTTCTG
ACGATATGAGTTTAAAAATTTGGTCCATGAAGTATGATTCGTGGGTTCATGATTTACAAG
CTCATACTAAAGAGATTTATACTATTAAATGGTCACCAACAGGTCCAGGAACACATAATC
CAAATATGAATTTAACATTAGCTAGTGCTTCGTTTGATTCTACTGTAAGATTATGGGATG
TTGAAAGAGGGACAAGTTTACATACTTTGACCAAACATACTGAACCGGTGTACAGTGTTG
CTTTTAGTCCTGATGGTAAATTCTTAGCTAGCGGTAGTTTTGATAAATGTGTACATATTT
GGTCCACGCAGAGTGGACAATTGGTGCACAGTTATAAAGGAACTGGTGGGATATTTGAAG
TCTGCTGGAACAGTCGTGGTGATAAAGTTGGAGCTTCAGCATCAGATGGAAGTGTTTTCG
TACTCGATTTACGTAAACTATGATCCGTCCGTGAACCGGATTTTTCAGAATCAATTTATG
GTTTATATATATTGTCTTTATTTCCTTTCATCATTCATCGATACAACTCATTATTTTTTT
TTTCATTTGAGTCATTTATCAAAACTTCTGATTTTTACAAGCTGTGTTACAGTAAAATTA
AAACTGCCCATCTTTACAATAATATAATTAATATTAAAAATAATTTAATTAAAAAATT
>TOXOnig-OC_C68
TCAAGAGATTCAGTAATTACTGAAAATATTTATTATATCGTTCTATAATTATCGAATAGA
TTACGACATTAAAAAAATTAAATAATGAAAAATGTTTCTTTTTTATTTTCGTATGTATAA
AATTTAAATCCAATGACAGTAGAATCGTCGGTAATCCAATCTTCCTTTCAATAAATTATT
ATTCATTTATTATTATTAATTTATAATAATAATAATAATAATAGTAATTAAGGCTTATAT
GGTTTAATAAGATTTTCCGAAAATTCCTTAACATGGTCAACTCCTCGAACTTCACGTTCG
AGTAATGGAAGTTTTGTCACATGAAAATCTTCATAAAGATCCATGATTTGATCCAAATAT
TTTTCTTGAACTTTGTGCCGAGCTAAGCAGAGTCTACATGGTGCATCATCGTCTTTTAAA
AATAACAATTGATTAACAATAATATTATGGGTATCAATACCACATTTTGTTAATTCTTGT
ACAAGTCTTTCAGTTTCGTAAAGCGATAAAAATTCAGCTATACAAACACATACAAATGTT
GTTTGATCAGGATCTTTAAATTGTTCATTTACTTGTCTTATTATAGCAAGCATTTCCTCC
ATTTTATGTGAAAAGCTGTCGACATTAAAATCTGTCATTCCTAATAATGAACTTATCTGT
GATATAAAAGGACTAATTTTCATTTTTAAACGCATTAATTTTCCTAATCCTTTTTCAACA
ACTTGAGGAAACGACAGAAGTCTAAGTGTATGACCAGTAGGTGCAGTATCAAATACCACA
ACTGAAAAATTCATTCCTTTAACGAGCTTCATAACTTCGGCATAGCTCATTGCTTCATCA
ATACCTGGAAATGCACCGACAATTTCTTGCATAACACTACGGCTTAATCGCATAGCTTCA
TTACCCATAGCATTTTCATTTTCAAAATATTCCTCTGGTAATTCAGTCATTCCAACATTA
GGATCAATCTCCATAGCATACAGATTTTCGAAGCCCTTAACTTTAGTAGGCACTTTGCTA
AATTTTTGATCAAATGCATCAGAAATATTATGAGCAGGATCAGTAGAAATTATAAGAACA
CTTTCACGTACTTTAGACAATTGTACTGCTAATGAACAGCTGCATGTTGTTTTACCAACA
CCACCTTTACCACCAACAAATATCCATCTCAATGATCTTTGGTCAATTATATTTTTAACG
GAAGGTTCCAATTGATCAACTTCAATACTGTTATCCATATTTATATTTAATAATTACAAT
TTCTATTTATATTTGTATTGTAAAAAACTATCAGTATATCATAACAGACTTATTAAATTA
TTGCTATGATTTATTTTTTAGTAAATTACAAAATTAATATGATTAATTATTTAAATAAAA
TTATACACAGGTTATATCTATAAATTTTTTTATCACAAGTAATGTTATTTTCACAAGTCA
CAAACACGTCAAATCCCGAAAATATGAATTCGTAGAATTGTCTCGAAAATATGAATTAAA
AAAGCGCTATCTGGTGAATTGAAATGGAAGTTTATGAATATAAAAAAACTAGAATCTAGA
TATTTTATATTATTTTAGCCGTGTACACTCGAGTCCATCGATGCTTGGTGATTCAATTGG
AGAGCTATTTACACGGAGCTTAGATAGAAGGAGAACAATCGACATAGGCGTTATAGACTA
TAAATTGTCCACTGAAAAAGTGGCAAATTTCAGTGTCTATTTTTACCACCAGGACGGCGT
TAATATCACTCCGATCCCCGTGACGTCACTAAATATTTATATATAGCTATATCAAGATAT
ACAAATCACGTTTATTTATTTATTGAGAGATTTAGTGTTATTAAAGTTATTAACTAAAAG
AATAATAAAAAATGGTAAAAGTATGTGCAGTAAACAATTGTGTGAGTGGTTGTAAAGCAG
AGAGAAATAAAAAAAAACAATTAAATCTTTGTCAAACGGCATTATTTAAAGTTCCAAAGG
AAGTAGTCTGGAGTCTGAGGAATCTTCAGATCGTAATAAAGTCATTGATGCAATGGGTGA
TTCTTGCAAACGTCCCAGTGAAAATTTATATGGATTAATTGAACGCCTAGAAAATATCGT
ATTACAAGTTGTTGGGACGAAAACTGTTAAAATGAATACGATGAGTCAAATCTTGGATAA
AATAGCCCAAGAAAAATCACTTCCGTATGTAGGTTGCCATGAACACCGATTAAATTTAAT
GAAAAAATTATTAAATTATTTTATTACAATAAGAGGTCACTTTTTAGCAAACTCAATTAA
TAAAAATTACACTAATAGAAAAAGTAAGAGCAAGAAGTTGAGAAAAATTTCAAAATTAAT
ATAAAAAACAATTTTCATTACTTCCATTTGTATTTCCCTTCTTTTAACTATTAGAGTTTG
TGCAAATA
>TOXOnig-OC_C69
AACAATAATAATGGCCAAAGATAGTGTTGATGATTTAACAAGAGAAGATTTTGATGCTGG
ACCATCAAGTTACGATGAAATTGAACCAAATTTATTCCTTGGAAATCTTACCGCTGCCAC
GGATATAAAATGGTTAAAAGATGCTAAAATAACTCANNNNNNNNNNNNNNNNNNNNNNNN
NNNNNNNNNNNNNNNNNNNNNNNNNNNNNNNNNNNNNNNNNNNNNNNNNNNNNNNNNNNN
NNNATATTTTTTGAAGATTCATATAAATTTATTGATGACGCTCTGAAATCAAAGGGAATA
ATTTTAGTTCATTGTTATTTTGGTATATCAAGATCAGCAACATTAGTTATAGCTTATATA
ATGAAAAAATATAATATGAGCTATGATAGTGCTTATGAGTTGGTTAAATCGAAAAGACGT
TTTATTGGTCCTAATGCTGGTTTTATAGCACAA
>TOXOnig-OC_C70
GGTGTATCACTAGTAAACTGGCGTCGTAATAAACATTTGTTATTTCACCGGACTCTTTAA
ATACGGTAGATGCTACTGTAAAGACTCGGCAGAATCTAGGACAATCTCAAGATGCAGCAG
CAGCCAGTAATGGAAGAGGAAACCGCCTATGAGCTCCCAACTTATGATGAAACATTCCCC
GAGCTTCCAGGCTCATGTAACCATACATCAAACCCAAGCCCCTTGCCCGTGAATAACAAC
ATGAGAGTTGGATCATCAACAGTGACAACTGTGTTCCACGTACCTCTGGAAGAACGTAAG
TTTGATCATAGCGATAAATTCGGTGAAGGTGAATCAATGCGTACATGCCAAGCGATCATG
AAAGAAACTCATGCACGAATTGAAATATCATCATCAAAAAGCCAGACATTATCGTTTGTG
CTAAGCGGTAAACAAAGTGAAGTACTTGAAGCTCGTCGCCGTATTCTTGCCACTTTCCAG
ACCCAAGCCAGCAAACAGATATCAATACCGAAAGAACATCATCGCTGGATCCTCGGCAAG
CAACGCCAGCGATTGAATGAACTGGAAAAAAACACAGCTACCAAGATTAATGTCCCGTCT
TTTGATGTTCAGTCTGATATCATCACGATAACGGGCACTAAAGAGGGAATTGAAAAAGCT
GAACATGAAATAAAAGTCATCTCCGATGAACAGTCACGAAAAGCTTTTGAAAGAATTAGC
ATTCCCAAGATTTATCATCCATTTATTCGTGCTTTCAGGGATAGCACCAATAGTATGGAC
GCTAATCCTAATTTGAAGATCAATATCCCACCGGCATCAGTGATGAATGATGAAATAACA
ATTGCTGGTGAAAAAGAGAGTGTCGTTGCTGCTAAAAAAAAGATTGAAAGTCTTTATCAG
GATTTTGAACAACGTTATAGCTCAGTGTCAGTTGAAGTGCCAAAGTCTCAGCATAAATAT
GTCATGGGACCAAGAAATTCTGCTATTGCTGAAATTCTCCAGCTTACTGGGGTAAGCGTT
GAGGTGCCAAGTGCTGATTCGCCATTGGGGACTATTACCCTACGTGGTCCTCAGGAACAA
TTGGGTCATGCATTGACTAAGGTCTATGAAAAAGCTAATAGTGTACTCACGGCTACTGTT
GAAGCTCCTACTTGGATTCATAAGTACATTATCGGTCGCAGTGGAAGTAATATTAAAAAA
ATTATTGAGGAATTCCCGAAGATCAATGTTGATTTCGCGGAGAATGATGATAAGATTAAA
ATTGAAGGTCCTCCGGAGGATGTGGAGAAGGTCAAGAAGCTAGTTGAAGCTCATGCTCAG
GAGCTGGTTAATAAATTAACTTTTGTGGAGCTTAAAGTTGATCAGAGATATTTTAAACAT
ATTATTGGGAAGAATGGCACCAGGGTCAATCGCTTGAAAGAGGAGACCAATGTTGTTATC
AATATCACTGAAAAGAATGGCCAGAATATTATTCGTATTGAGGGTAACAAAGCTGGGGTC
AGCGAGGCTGAGGCTAAGCTTATTAAAACTGTCAATAAATTGGAAAATGAAAAGGAAAAG
GATGTTATCATGGATCATCGCCATTATGCTAGTATCATCGGGAAAAAAGGATTTAATATC
AAAGAAATCAGAGAGAAATTTAATTATGTACAAATTATTATCCCTGGACCTAATGAAAAA
GATGATGTAGTTAAGATACGTGGTCCTAAAGTTGATGTTGACAGTTGTCACAAGTATTTG
ATGAAATTGGCTAAAGAGCTTGATGAAAATAGCTATACAATTGAGGTGCCTATTTATAAA
CAATTTCATAAATTCGTTATTGGACGTGGGGGAATGAATATCCGTAAAATTCGCGAGGAA
ACTCAAACTAAAATTGAATTACCTTCTGAGGGAAGCACTGATGAGGTTATTGTTATCACT
GGTAAAAAGGAGAATGTGGAAACGGCGCGAGATATGATTAAAAAAATTCAAAATGAAATG
TCTAATGCCGTTGAAGAGGAGGTTGTTATTCCACCCAAGTACTACAATTTCTTGATAGGC
ACTGGAGGGAAAATAATTCATTCAATTATGGAGGATTGTGGAGATGTTACGATTAAATTC
CCTACTGCTGAGAGTAAAAGTGATAAGGTAGTGATTCGCGGTCCTAAAGAGGATGTGGAA
AAAGCTAAACAGCAGCTGCTGGAGCATGCCAATGAGAAGCAGCTGATGAGCTACACTGAT
ACAGTACGTGCTAAAATGATTTATCACAGGTTTATAATTGGTCGCCAGGGTGCTAATATC
AAGAAGATCAGGGAGTCAACTGGTGCTCGTGTAATTTTTCCGACTGATAAGGATGAGGAT
CCAGAGGTTATCACGATTATCGGAAAGAAAGAGTCCGTGGATAAGGCTAAGGCTGAACTC
GAAGCAATTATCAAGGAAATTGGACATATTATTGAAGATGAAATTTCTATTGATCCTAAA
CATCATAAATATTTCATCGCCCGGCGTGGTGGAGTCTTGAACCGGATCTCAGATGAATGC
GGAGGTCTGCAGATTTCATTTCCGCGTGCTGGGGTTGAGAGCGATCGGGTCATTCTCAAA
GGCTCCAGGGAATGCATTGAAGCTGCTAAACAGCGTATGCGTGAAATTGTCCATGAATTA
GAATCTAAAATTACCATTGAGTGTGTTATTCCTCAGGTACATCATCGTACTGTTATGGGT
GCTAAAGGTTGTAAGGTTCAAATGGTCACGTCTGAATTCGATGTTCAGATTAAATTCCCG
GAACGAGAGCAACCAAGTAATCACGATGAGCCACAGGTACAAGTACAGCAAATGGCGAAT
GGAGAACAACAAAATGGCGGCGAACAGAGTGATGCGCAGAATCACAATCCGCCACCTTGC
GATATTATTCGAATTACTGGGCAACCGGATAATGTTGAAAAGGCTAAAAAAGCTTTATTG
GATTTGGTGCCTATTACTGTTCAGGTTCCTGTACCTTTTGATCTTCATCGGTTGATTATC
GGTAAGTCTGGGCGGGATGTTCGTGTATTGATGTCTAAGTATGATGTGCATATAAATATG
TCACCTGCTGATCAGAAAAGAGATTATATTGAAATTTGCGGGGCTCCTGCGAATATTGAG
GAAGCTAAACAAGCTATTCTTGAAAGAGTTGAAGATTTGGAGGCTAAACGACAGGAACGG
GTTCTTAAATCTTATGAATTGAAGGTGGAAATTAATTCAGAATTTCATCCTAAAATTATT
GGACGTGGTGGTGCTGTTATTAAGAAAATACGTACTGATCATGATGTGCAAGTTGATTTT
CCTAAAAAAGGAGATCCTGAGGAGAATATTATCACTATTACTGGGTTTGAGAAAAATACT
CATGAGGCTAAAGAGGAAATTTTGAAAATTGTTAATGGGCTTACTAAAGAGGAAATTAAA
ATTGATTCTGCTGTTCATTCACGGCTCATTGGTGCACGTGGGAAAAATATACGCAGGATA
ATGGAGGATTATAAAGTTGAGATTAAATTCCCCAGGAAAACTGATAGTGATCCTGATTTA
GTGGTTATTTTTGGGACTGAGGAGAATGTTGCTGATGCTCGGGAACATCTTTTGAACTTA
GAATATGAATATTTGCAAGACCTGGAAGACCGTGAGCGCACTAAATCAATCCGTGGAGGT
AAAAACGACTCAGACCGACCTCTAGGAAGTGGTGAGAGTGATTCAGGATTCGTCGTAAAA
GGTGGACCATGGGAACAGCAATCCCAGCAACAAAGAACTGCACCAGATACCGCAAGTGTT
GCTGATTTCCCAACATTTGTTGGCCATGATTCAAATCAGGTCTCCACTCCCGGTGGTCCT
TGGGGTAAACGTCGTGATGTCGTTGCTAATTCACTCAAATAAATTTCATAATTGATAATT
TGAGTAATTAATTCAAACATAATAACAGTAATAATAAGAATAATAATAATGATAATTTAA
AAAAAACATGAAATATAAAATATTTAATATAAATCTATGATAAAAAAAAAAAATGAACAC
CTTTGACGTGATATCGAAGTTGATCATTGCTTCCTTAATCCATTGCTGACGCTGCTGCAT
TAAAAACGACCTTGGCCATTCTCTTGGACTCTGAAACTGATTTTGCCGATACAACTAATT
AAAATGTTTAATAATTAATTCTACTAAATTTTAATAATTATTTTGTTGTCTATGTATCTG
TAGCTGCAATGCATCAATTGTCTGATTATTAATTATTATTATTATTTTTTAAATTGAGGT
TATATTTTACCTAAATTATTTTTTTAATCTTATGAGCATAATTAACAACAAAACAAAATG
GAGATAATCAACAAATTTAATGTTTTTATTATAATAAATTAATAAATAGTAATTATAATG
ATAATAAAAATAATGATGATGATAATNNTAATAATGGATAAATAATATTATCAAATTAGT
AAATAAGAAAAAAGATGCCTTACAGATACAGATATATTGTACTTAAGACTGTGGCTTCAT
AGAAATCTATATATGTAATTTTGTTTTTAATCAGTCAATTTAATTTTNNNNNNNNNNNNN
NNNNNNNNNNNNNNNNNNNNNNNNNNTTAACAAATGATTTCTAATACTCGAGCATAATTG
TGTATTTATTTATAATTGTACATAAATTAATTACAAATCATTCGCGAATTATTTTTGTTT
ATTTTAATTGAGTAGAACATTTTAATCTAACCTAATAATTAATTAAATACATTGTCCTTT
GTTATTTGAATGTAATTATTATAATTGTTCTTAATGAAAAAGAACAATAATTAACTGTGA
ATTATTATCAAAAGCAACGTCACATATGGAATATTTATAACAAATTAAATGAATAATTAA
TTTATACAAAATAAATTTTTAAATAAAAAGCAAAATTAATGAGAGTTTTGATGAAAATTT
TTGTCTTTCCAATGTGGACGATTTAATTGTTTTAAT
>TOXOnig-OC_C71
ATTTATATTTATAATTATATTTATAATTATTAACTTGACGTATCATCATTATCTCTCTGT
TCTTTGTTCACGAATTTACACTATTTACTTAGTAAAATTTTGCGTTGAGCAAAAAACATA
AAAACTAATAATAATAATAATAATAATTAGTAATAAAAAATAATAATAAGATTAAAAAAA
AATTTTCTAGGTTCTCATTGCTTACAATTTTTTTTATGTAATTAATTAATTTATTAAATT
CTTTTATTTTATTACTGTAAAAAAATTAATAACAATTTTCTTGATTGATTGATTGATATT
TTGGTTTATCATTAACTTGATCTCGTTCCCATATTGAATATTTATTGAGATAATCATCAG
CAATAGCCCGTACATCACGATCAGGATCTTCGGATAACAATTTAATTTTATCATGAATTT
GTGCTGATCTCCTTACACTTAATTCACCAGCAATTTTAATAACTTGTGTTGTAAGTGTAC
GTGTAACAGCTAACCTAACATTAGGAACAACATCAGACGACAAATTAAGAAGACATGTCA
ACAATTCATCATTAAATTTTTTACTACTTATTGCATCTTTATTAATTAATGAGGCACATA
ATAATGCAAATGTCTGCCGGCATGTCCAGCGACTTGTATTGGGTGTTAAAATTAACTTAA
GATCCATAATAATTGATGTGACAAGTCGTTCATCACTAGATAAATATGAAATTATATGAG
TAACTAGTTCTAATGCCATTTGTCGAACAGCAGCGACTTTATCAACGAGTAATGGAAATG
ATAACGGTGCTATATGTTCAGCAACATTTTCAGGAGTGTAGAGTGGTATAGCTTCTAGTA
AACGACAAGCAACTTCTTCACGAAATCTCCAGTTCCACTCGTTATCCATTGATAAAAATG
CTTGTAATCTTGGTAAAAAATGACAACGATCAATAGGTTTTAATACTTTTAAAAATGTCG
CTAAATGCTTGAGTGCACCTATTCTCACTTCATCTAGATCTTTGATAAAACCATCGTAAA
TTGGTAATAAATCTTGTGCTGATAATTCTTCACCTAATATCATTGCTACTTCATGAATAC
TTGACGCCATTGTTCTACGTACTTTGTATTCACGAGCATCAGACAAATAACCATATGCAG
CTTTTAACATAGGCCAATTTTCTTTTCCCAATGTTAATACAACTGCTGGAAAATAAAATG
CACAAAAACGTGGAATCTCAACGCTACTCCATTTTGAATCCCACCAGGCATTAGGATCAG
CCATTGATACAAAAAAATTAATTAATATCTGTGGTACTATTGTTTGATTTATTTCTTCAG
TTGTATGTTTCATTATAAAATTACGTTGTTTGGTGTCTGCTGATAAATCGGAATTACTTC
TACTATCTAATGATATACTAGATATATTAACAGTTTCATTCATTAATTTATAATCCTCTG
ATGATGAATTGTTAGGACTTGCTTCATTAGACTCTTCTGTCTCTTTATCGTTTTTACTAT
TTTCAATTTCTTTATTATTTTCATCATTACTACTACTCTTATTCTCGTTATTATTATTAT
TATTATTATTATTATTATTATTATTATTATTATCATCATTATTATTAACATTATTACTAT
TGCTATTATTATTATTATTATTATTACTATTATCAATCTCATTAAATTGTATTTGAATTT
CATCATCCTGGGAATTTTTATTATCCGTTGTCGTTCTCTCGGACTCTAATTTATCATTGT
TTTGAATATTGGATTTAGTTGTCGCTTCCTCGGATGAATTTTTGTCATCTATTGTTGACT
TTTCAACGAATGCTTTTTCATTTTTTACAGATTCAATTAAATCATTATCTAAAGGCGATA
AATCGAGTGGTGGTATATAATAATAAAGGAATGAATTAAACTGATGATGATCTTCAGCAA
CAGATGAATTCTTATTTTCAGTATTTGATAATTTGTATTTTTTGCTAGATTCTCGATTTT
TTTCTGCGTTATTTGAATCACTAGATTGTGAATTAGATGAAATTACTCCAGCGCGTCTTG
TTGTTACATTGGTATGATGATTTGAGGATGGTACTAAATACAGCATTTCGTTGTCACGAT
TGTAATCTTCATCTGCTGCTGCTTTGCTTGCTGATGATGATTCCACTGAACCAGCAAATG
ATATTATGTTATACCTGAGCTCAGTACCATGCTGATCAGTTAGTATAAGTTCACCGTATT
GATTATACGCAAATCCAGTAAATCTCTTGGCAAACGTTGAGATAAAAGGTCCTAAAATTT
GATATCCCGATAATCTAACCCACTTAGATTCATCTTCCAGATGATTCGCTAAAATTTGAG
ACAATGTTGTACGGCGATGTTCTATGGATACACAACAGGCTACTGAAACCATCACTTCAG
CACAGGATTTCCTAACTGTCCATATTGGATCTTTGGATAAATTTACGTACATCGGTAGCA
GTTTTTCATATATTGTTTCTTTAGTCATTGCTGCTGAAAACTCTCCAAAGTGTAGTGCAC
AAAGTTTTCTTATGAAAAAATGCACATCGCAGCATAACGATAAATATCTCTTTAAAAAGA
GTCTTTCTGCTGTCTTGGGCTCCAATAATGGCGCTACTTTACTCATTCCGTCAATTGCAA
AATTAATGTATTCCAATTTGGCTGGCTGTTGTCCCATCATAAGAAGTGTTGGTGCTACAA
CAAATTCTACAGAGTCCTTATCTAGGAGTCCACGTTCTATTAGTGCTAGAAGAGCTGTGT
GAGTTGATTGTCGTACCTGTTGGTCGGCATCGTGAAGAAAACTGACGATAATATGAATAA
GATGGTTTGATAGAACATTTCCAAATCTATCTGGGGCTTCTTGACAAATCATAGCGACGT
GTGGCAGTTGTTCGACCAGCTCTAGCCTTACACTTGAATCTTTATCGTTAACTAATTTGT
GGACGGGTTGCATTACTTCCGTGACATTTAAATCCGTTCCATTGTCTACCGCGCCACGGA
ATACTTCTACTAATATTCTTCCAACAAGTTCTCGATTGTATAAAATCTCACAGGACGCAT
ATTGCTGGAGTTTTACCATTGAATGCAGTGGATAAATGAATCCTCCTCCTTCATCACCAC
CACCCCCATCACCCTCGCTGTCGCGTTGTTGATCGTATCCGCAATTTCCCGACTCGAT
>TOXOnig-OC_C72
TGACGCCATTTTGTAATGTTATTTTCAAGTAACTAAATTCTGGATTCTGGGAAAAAATCA
GTTACGTCGTAAAATCTGTTTGAATAATGTAACGAGCTTTTTTAAGTATTCTTTCTTCAT
AACACGATTAATAAAATTCTTATTAATACATATGTTTCAATTGTATAATTGATATTATTA
TATCGACAGTAATCTTTTTGTAAAGGTTAAAATATAGTGAAGACTAAAACGTTTAGACAA
CGTGATCAAACAATTTGAAGTACCAAGATGTCCAAAAACAATGATTTCGACCTCTTTGTG
CTTCACGTCTCTGACATTCCATCGGAATTAGACGCAGACGGATTAAAAACAATATTTAAT
CAATATGGTAAAGTAACATCAATAATCGCACCAGGCGGAATATTTGCTTTTATATCTTAC
AACACATACGCTGAAGCTGAATCAGCAATTTCAGCACTGGATCACCAGCCTCCACTGTAT
TTACGTGTTAAATTCAGTTCAAAATCAAGCCAAAATCTAGAACCAACTGCATCAACGACA
TCCAATACCAATGTACCACCAGATCTATCATCAGTGACACCAACTACTGATCAACCCCGC
GATCACCGGTACAATAATCTAGGATTACCTTATTCATCTCATCGGAATCCAGTCAAAATC
CCTCCAATGATGATGTCGCCAAATTATTACAATCCGGGACCCAGAAATTATCCAATTAAT
CCAGAAATCTACAAATATTTCGATGAACTGGAGTATCCCGATACCAATGCTCTGTGGTCT
CGTGGACATTTAACTTTGGATCCTGCTGGACACAGGAAAATTTCCGGAGGTCGGGGTTAT
ACGTACTACTGTATTCCTGATCCTTATCCTGAAGCAGATGTTCATATAAATAAAGTAAGT
GACCTAAGAAATCCAGGACATTACAGCTGTGGATCCGACGAACTGGTTCACTTGATTGGA
AAATGTGCTTTGTGTTCACGGGATGCTATTTCTTATTGTGCTAATTGTGAGGTTAATTAT
TGCAGCCGAGAGTGCCAGGTTAGCGATTGGCCGAAACATAAAATTAAGTGTATGAATATC
CCAGCCCTTGTAAATAAATCCTTCAATGATTCTGAATATCTTGTATCATCAGCAAATGAC
CAAACACCTAAAATTGATGATATAAATAAATTAAACCAGGATTCAAAATCTTCAGATCAA
CCTGAAATAGAATTGAACGTCGGAAAATCCGATTCGGAAGTTCCGGTTGTAAAATCTGCG
AATTTAAATCAAAATGGCGGTCATAAAGTTACTGAAGAACAAGTGGAAGTTGATAAAATG
GCAGCAAGAATAGAAAAAATGTCAGTACGTTTCAATGAGAGTGAATCAGCGACTCAATCA
TCAACTCCTAAATACCAGAGATCAAAATCTCTGCAAGATAATTTCAATCATCAACGTCAA
CAGGCCCAGAGTCGAGATCGAGTGCGTTCAAGTCGTTCAGAAAGATCTGATAATAATAAT
GATAATTCACATGAGAACCAGGATACTCCTAAACAATTCCACATAAAATCTTTAAAATCC
GAAGGAGTTGATTTAAGCGCACGTTTAGAGAACTGTCGTCGCGGAAAGCAGTTGATGATG
CCCGATGACAAAGAATTTGAGTTCAAACGAGATCCATTTTTGTCATCTACGGTATTCACT
GAGGTGGTGATAGTCGTCAAGCACTCGCCGCGGGTTTTCAGTGTCCAGAAAACAGATGAT
TTACACAAACTCACGGATTTAATGCAAAAATTGAATATGAATCCTTCTCAATTATCTCAC
GCAGTTCGAACAATTGATGGAAAAGTGTATGGAGCTATTTACGATGGGATTTGGCATCGT
GCTAAATTAATTAAATCCGATTCTTCCTTCAAACTTGATTACATTGATTATGGGACTGTC
GTTGAAGTTGAAAAGTTGGATCTAAGGAACATTGGAGACTTTGCTGATCTCCCGCGATTC
TCCCAGACCATCCGTTTACCTCCAACGACTCAGAAGAAATACCAGAACCTCAATGAAAAT
GATAAAATCAAGGTCAAAATGATTCATGTGGACGATGAGGGTATCATCAACGTTGATATT
GCTTATGAAAAAGATTCTGAATCTTTTCCAAGGTTGACTCCAAGTGCTGAGAATACGAAA
ATGCGACCACCTAAAATTTCTGAGCGTATTTGTAAAGACGAGGGTATTGTAGAGACTAAG
GTTGAAGTACCAGAGACTCTGAAGAAAGTCCAGGAGGTCAAGGAAGTTACTAATAAACTT
CCTGATATTTTAAATCGACTGGTCAAGGGTTCAGTGTGCATTGCGGAGATTCCCCAGGTA
CTGGATAACAATTCTGCGACTGCTGTGCTGTTGAACGAGACTTTTAAAGATGACTACACG
ATGTTGTTGAACCCACTGAAGGAAGACTGTGATTTGGTAGCACAGAATTATCAGAATTAC
CATCCGCAAGTCAATGATTTGGTTTGTGCTAAAAAATCTGATGATTTCTGGGTCCGGGGG
CGTGTTCTGTCAATGACTCCGGAGATTAAAATAGCATCGTTGGATGAAGGAATAATTGTA
GACTCTTCGTTGATTATTCCAATGCTCACCAGGTATCAGGAAATCCCGACTTTCGCTGTT
TTGATGAGGACTTTGGATACTTTCCCGATGAAACCCATGTCTCAGACTGAGCTGAAGATC
ACCGAACGCGATAGTAATAAAAATATCCTGCATGCGGAGCTCACAGAAATTGCTTACAGA
GGTCAACTGGTCCAGTTGTCATCCTGGATTGCATCAATTCCTCCCACGAAGATTAAAATC
CCGACTATGGAGATTAAAAATGGATCGCAGGTAGCTATTCAATCTTATCGCGGTTGCTCT
CTGGTATTTGTGAGATCTCTGGAGCCTAAGGAAGTTGAAAAATACCACCGAATCATCCAA
GAAACTGCAAGGTTAGCTCAAACTTCACCGACGTTGACTTCAAATCCAGCAATTGGTGAT
AAAGTAATCGCTAAGTTCAGTTTAGATGATAATTATTACAGAGCACAAGTTCTAGATGTC
CAAGGCAGAGATATCAAGATTGTTTACATTGATTTTGGAAATCAAGAGATCATAGAGTTC
AATAAACTGAAAGGAATGCCGGAAAATTTGAAAATTCAACCAGCTTGTTGTATTGAAGTC
TTGCTGAGAGATATTGATAAATCACCACCTACTGAAGAAGCTATTGCTTTTCTGGGAACT
CTTTCCGGTCAAGAGACACCTTTCATCTGCTCTTATAATGATAAAATCCAAGATGGAGTG
GTTTTAAAATTCGGCGATGGTAAAACAGTCAATGAAATCATCAATCAGTATTTAAAACCC
AGTTGGAAAGCACAAAATGGCAACTCTTTAGCAGTGGATCAAGATATTCCAGTTCTGGAA
GTTGAAAAGGAAAAAGAATATTTTAAATTGTCAGACATGGAGATGGGAAAACTTGGAAAA
GTTGGGGAAACAGTCCAGGCCTACTGCTTTGGAGTTATTGAACCTGGATACAAATACGTG
TTTGCTCCACTAGATCGTGAACTAATAGCTCATTTGTCAACTGTATTGTCTGAAGAGCTG
GGAAAGTATGCTGAAAAAACTGAACATTATATTCCTCGAGCTAATGAGCTTTGTATTGCG
ATGTTTGAAAATGAATGGTGTCGTGGATGCTGCGTCAATCCTAGTGCTAAACCCACTGCT
GCTGCTATTTATTTCTTGGACTATGGTAATATTGATATTATTGAGCACAAAGACATCCGA
ATTATGGTCAAAGATTTCTTGAAACCTTGTGCTTTGGGATGTATTTCAAATGTTCTAGAT
GTAGCTCCAACAGATAATCCATCACCAAAGCTTTTAGCTAGGCTTGAAAGCCTTTTTGAG
TACAGCAGTTTGCATAGCGTGAAAATTGTCATGTACGAAGACGCTGAATGGACAGTCGAA
GTACCAGAGATCAAAGAAAAATTAATGCAAGAAGGTCTTCTTGATTAATAAACATTTTTT
TTCTTTACTCGTTGCTTAAACTAATATTTAATTATTTTTTACTTACTTTAGTTACTTTAT
TTTATTTTTTTTTTATTATATATTTTATTTAATTAATGTTGTGGAAAGAAATTTTTTTTT
TTTATTTAAAGTTT
>TOXOnig-OC_C73
CGGCAAAATAATATCTCATCGGCGCAGCAGCCGTGAACACACACAAATGATTGTCGGTAG
TGTAACTTGGTATCAATTTAATCCGTATTTGAGTAAATAAACTGTGTTTTATTGGTTAAA
AATAGTTAATAATAATCAACTAAAGCAATGCAATTAAATTTAACATATTATTTAACGTAA
AATAATATATCCAAAGGCATTGAGATTGTAGTAGGTGTCGTATGAGAGATACATATATTT
TTTTTCGTTACGCGTTGATCGAATAGTGTTGTGTGGGGTGCTGTGTAGAGTAGAGTAGTT
TGGTTGGATAGGAGCAAAGAGAGAGTAAAGAAGAAGTAGCTTCATCGAGCAATGGCCGAC
GTACGGCTAGGTGGTGACGACGATTTGGAGCCAGAGTCGGCGATTGATGCACTGGATTTA
ACCAGTGAGGCATTATTTCAAAGTGGTGAATTTTCACGTCGTGTACACCGTGATTGGATA
CGTTCACGTGATCCATGCTCTGTTATCACTGACAATGATCCACCAAGTATTGCTATTTGC
GTAAATACGGATTTAAATATACGTGTTGGTATTCATAAATCAAATTGTGCATGGACATGG
CACTTTGAAATACGTACAATGGGAAGATTATTGAGAAATTTAGCGTTATCATTGGATGCA
CATCGTGATAACTTTAGTATTAAAACAGTACAGCGTGATGGTAAATCAGTTGGTTACTGT
GATGGTCAAGAGTGGTATGATCCAGTACCAAGGGATACACGTCGTGATCTTATTAGTGAA
CCAGTTATGTCATACCGTGTAACAATTGTTTTTGAAGCCAATGAATACGGTACTTATCGA
CAAAATATATTATTTGGTTTTGAAGGTTATCCTGTTGTAAGACGTAAAATTTGTGCTGAT
TTTGTACCTTATGATGATTTACCAAGACTCAATGAGGCTACTAAATATTTTTTGAATCAA
ACAGCACACGTTTGGTCATTAAAAAATAATACTGGTGATTTTCATCCATTTGATTCACCA
TTTGTACCGGGCAAGGATGCTTGGGAAAAAAATCTTGCTAAAGCATATCCTTATCCTGGT
GAAATGTTTACTCTATCTCATGCTACATTAACTGAAGATTGTTTAACACGAAAAAATTAT
CGTGGTAGAATGCACGAATTAATTTCAGTTGAAGAATTAGCAAGGCATGAACAAGTTGCA
AGATATAATTCCATTGTTGAATTTCATCTTACGTCTTGTTATGTTCTATCATCACACACT
GACGGATCAACAACTGCTAAATACGCTCCACTTGGAGAATTATTCGCTCAGCTCTCTTTA
GGCCGTGGGATTTCTGAGGATATGAAAAGTGGACGTTTATTATTACGAGGATGTAATAAT
ATTCTGATAAAAATGTATAATTCTGATGAAAATCCAGATTCAGAAATGGCAGCAGTATCT
CAAGAAATATTTGAAGCACATGTTGAAGATAAATGCAATTACATGATTTATGCACGACTA
TCTAAACAATGTGTTGAACGGTTGAATCTCAAACCAGATACTCATGTTAAAATGCATGTA
CAATTTGTTTTAAGCCGTATGCCATTTTGTGAATGGCATCGTGCTGTTGACTGTTTGCCA
GATGAAAAATTAGTATTTCCTGATCCGAATTTTCAACTATTAATGCGTTTACCACCTATA
CCAGAGTCCAATGAAGATTGGTATGATTTACTTGATAATCGACTCAATGAACGTCAACGT
GAAGCATTAACATTGATGATTGCACCTAATCACATTTACCTACCACCTATTTTACTGTTG
GGACCTTATGGAACAGGAAAAACATTTACAATAGCTCAAGCATTACTTATTATTTTGCAT
CAAAATCCATTGAATAAAGTATTACTCTGTACTCAAAGCAATAGCGCAGCTGATCTCTAT
GTTAAAGAATTTTTCGATGAATGGTATATGACAACGCAGAAAGAGAGACTCAAACCAATG
AGAATTTATTATAAGAGACGTTTGAGAAATACGGTTCATCAAACAGTCCGTAAATACTGC
CTGACAGATCCCAATGGATATTTTTGCGACCCGACAAAGGAAGATATCGAAAATTGTGGA
TTAATCGTAACAACACTGGCAACTTCAAGCTGCTTAATCGCTTTAGATTATGAACCAACG
CATATTGTAATAGATGAAGCGGCACAGGCATTAGAATGCGAGGCAATTACTCCATTGGCA
TTAGTTGGTACACGGACACGGCTGATATTATCTGGTGATCAAATGCAACTCGCTCCAGAA
GTATACAGTGATCTGTCAAAGGAACGTGGTTTGGGTATGAGTTTACTCGAAAGACTGCAC
AATCTCTATCCGCCCAGACATCCATGTCGCATAAATCTCTGTCAAAATTATCGCTCGCAT
GCTGCAATTGTACAATTGACATCAAATCTCTTTTACGGCAATGAAATTGAGTCAAGTGGT
CCATTATTGCCTGAGGCGCCAAATTTTAAGCCTCTTATTTTTTATGCTGTCGCGGGAACT
GAAGTTCAGGGAGAATTTTCAACGGGTTTTTACAATGACGAGGAGGCAGTGGAGTTAGCT
AAACAAATAGCTTATCTTAAATCACGTTGGCCAGTTGACGAATGGGGGCCATTTTCTGAG
GATTCAATTGGTGTATTGGCACACTACGCCGAACAAGTTGCTAGAATTCGTAACGAATTG
CGAAAACGTAAATTATTCTCTGTATCAGTTGAACGAGTATTAAATGTTCAAGGTAAACAA
TTTACTGCGGTATTTATTAGTACAGTGCGTACCAGAAATTGCTGTAGATATTCAGCGGAA
AATAGTGTGAGTGATTATGGATTTTTAACCAATCCGAGATTATTAAATACAGCGATAACA
CGAGCTAAAGCACTGGTGGCAGTAGTTGGTGATCCCGTTGCATTACTTACAACTGGACCA
TGTCGTTCTTTATGGGGAAAATATTTTCAAAAAGCTAAAGTATGGGGTATACCTTATATG
CAACTTAAAGAACACATGGTACATAGTTTAGCACCACCTGTACCCCTTGGGGTACCTCTC
AATCCCCTTGCACGTGAATTTGTACCGCGTAAAATGTAAGTAGTTAATAAAATAATGTAT
GGTTTTTTTTTTTTTTTATATATAAATATATATACATCTACAATTTTTTTTTTTTTTTAC
TTGATTTTTAATTATAGTATCTATTTTAATTGATTAGCCCGTACTCAACAATTTTTTTAA
TAATTATATAATTATTATTAAGTAAAATAAAAATATATATTACCAAAATAAATATTATAT
TATTATATACTATTGTAAAATTTAAGATTATCAATACACAGAATAATGGAAATAATAATG
ATAATAAAAATA
>TOXOnig-OC_C74
CCATAATCATCTTGAGTGATATCATCAGGATTTCTCGTCTACAGTGGCTCGGTCTTGTTC
AATTCCTAGTCTTCAGTATATTTTTCTTTTATAGTCTTCAAGTTCTTTCTGCGGTTGACA
AGTATCGAACATGTCTCTCGTAATACCCGAAAAATTTCAACACATTCTCCGTGTCGTCGG
TACCAACATCGATGGTAACCGAAAGGTTATGTTCGCGTTGACCGCTATCAAGGGAGTTGG
AAGACGTTACTCCAACATTGTATTGAAAAAAGCTGATATCGATTTGGATAAACGTGCTGG
AGAATGCACTGAAGAAGAAGTCGAAAAAATTGTAACAATTATGGCTAATCCAAGACAATA
CAAAATTCCTGATTGGTTCCTTAACAGACAAAAGGATATCGTTGACGGAAAATACTCTCA
GCTTACCAGTTCGAATTTGGATTCAAAATTACGTGAAGATTTGGAACGTATGAAGAAAAT
TCGAGCTCACCGAGGTCTCCGACATTACTGGGGTCTCCGTGTACGTGGTCAACACACAAA
AACCACTGGACGACGTGGACGTACTGTTGGTGTATCCAAAAAGAAGTAATTTGTCATTTT
ATATGTCAAATATTATTAATAATAATAATAAAACCTTAAAAATTTACTACGATCATTTTT
TTAAATTTATTTATTAATTATTATTTAATCTATAATTAATTAATCTCATAAAATCTACGT
TATTTTTAAACTTACATAACCTTAATTGATTTCTTAAAATAAATACATAATCAGTTTTTA
AATTTTCGATAAATGCATTTAAATTTTAACATGGATTTAAAATTTTTAAGATTGATAATT
AACAAGTAGGCTTTAATTTAATTATTGTAGTCAATTAATTAATTAGTTAATTATTCATTG
AGGAATGTTAAAGATGAAATTAATTTAAAATTGATTTTTTTTTTTTTAATACCACTGGAA
TGAAATTATTTCAACAAATGCTTTAGGTACTTTCCCGCGCTGAGTACCCCTTATTCCCAT
TACATAATCCTCATCCCCTGGAATATTAGTTATACATATAACCTCATCTTGCATAAGTGT
GAG
>TOXOnig-OC_C75
CTGATTTAGATGTAGGTTTTACGGTGATATTACGTAGGCATTATTATGCATTAAAATTAT
TTATATTTTTTAATGTATTATTTAGTATTATTGATAATAAATAATTATTATATAGTATAA
AATGTATTTTATTTAAAAAGTGATTGTTGAATTATTGTAAATAAAAATGGAAAATACGAA
TAATGAAAATGAAAATCACCAGATGACAGAATCAATGACAAATGGACATGAATCTATGGT
AAAGTCTGATCAAAAAGAAGGCCTTGAAGAACGTTACAATAAATTAAGAGGTTTCGCAGT
TAAACTTAAAAAAAAGGTAGAATATTTAACTGAAAAATTAGAAACTGCTGAATCTGATAA
ATTAAAAGCAATAACCGAAAAAGAAGATTTTCAAAAAAAAATCTCCCAAGTATCTGATAA
TATTAAAAAATTACAGACTATTCAATTAGAGTACGACAAACTTCAAGATTGTCTCGAACA
AGAAAAAAATGAAATTAAAAAGCTCACAAAAAATTTAGAAACTCTTGTTGTTGATAATAC
TAGTTTGAAGGAATTGAATTATGAGTTGAAAGAAAAATTGGGTAATTTGAGTTGTGATTT
TGAGAATCGAAATAAAGAGTTAACGGAATTGAAAGTGATTTTGAAAAAAAATCAGGGTTT
AATTAAACAATTGGAAGAGGAGAAAAAAGCTAAAGCTGTTATTTGTGAGCAGAGGGAAAA
AGATTATGAGGATATTAAAAATAAATTGGATGCTGAAATTCAATCGCATAAAAATACTAA
GGCACAATTGGATAGTGCTAAACAAGAATGTTCAAGCAATAATGTATTATTTTTAGAAGT
TGATAATTATGAGAAAAGTATAGAGGATCTAAAATCAAAATTATCTGACGAAATATCAAA
ATGTCTGAAACTTGAAAGTACGATTGAAGAACAAAATCGAACAATATCAAATTTAGAACA
GCAGTTATCTGAATTAAGAGATTCTTGTTTTGCGAAAACAAATCAGTTGACAACGCTGGG
TGATAAAAATGAATCGTTGAAAGCGGAATTGAATGATTTTAAACAAGAAATTACGTCGAT
AACTAAAGAAAAGCAGAATTTATTGGATTCGATTGAAGCTATTCAATTAAATATGAATAA
ATTGAGTAAAGAATCAGTTGCTTATGCTGCTGAGAAAAAGAAAATTGCTGATGATATGGA
ACAGCTAAACAAAAATCATGCTCAGCAGGTCGAATTTTTAAAATCAGAAATAGCAAGATT
GAATGGCATTATAACAAGTACCAATCAGGAAATGGAGACCTTGAAAACTGAATATGAGGG
ATATAAATTACGAGCACAGAGTGTTTTGAGAACTAAACAGAGTCAAAACAAAGAATCTGG
ATTTAATGGTAAAAGCATCACCGAAATTGAAACAGAATTAAATCATTTACGAGTGTATTC
AACACATTTACAAGAAAAGTTAGATATTAGCAGTGAAGAGATTAAAACATTGATTAATGA
TTTAACGTTAATTAAAGAGGAACGTGATTGTGTAAGAGAAAGTAATAGAGATCTTGGGAA
AAAACTATCATCATTAAGTCAAGATTATCTGAGTTTGAAGGAAAAATGTCGAACACAAGT
AACTACGATTGATCAGTTGAGAGATGAATTAAAAAATACTCAAGAGAGATTGAAAAATGA
TTATGCTGACCAATTAGCATCGATTGAAGCAAGATATCAACAAGAAATAGATAATCTCAA
AGCGGAAATCCAAAGATTATCTTTGAACGTATCAGTTAATAATAAAAATATTACTGATAG
ATCAACGGATAATAGACAAACGATAGTAGATCATGATTATCAAGCACGAAATGATGTTTA
TTTACCTGAAAGAGAAGATGGAGAAGGATCAGAAAGTGTAGACTCTTATCAATTAGGAAA
TCCTAATTCAGAAAAAAATAATCAGACTCTAATTCCATTGGACGAGTTATTAAATTCATC
AGATGACTTTGCTAAATCAAGTGTTCCAGGACCACCAGCGAAAGTTGACCGTCAGGAATT
AGAGATCGCTGAAAAACGGATAAAGCATTTAACTGCTCTTTTAGCTGATGCTGAAAGAGA
TGTTGCTAAATTGAATCAAATGAATCAGTTGCTTAAAGAAGATATTCGTCGACAGCAACG
GAGTGTTGAGCGCGAACATCATGCTAATAATTTTGAATATTTAAAAAATGTTGTTATTAA
GTTCATAATCTTAAAAAATGGTGACGAAAGAAGCCGGCTAATTCCAGTCCTCAATACCAT
ACTTAAACTCAGTCCCGAAGAAACCCAACAATTAAACCAAGTAGCAGGAATATCAGGACG
TAGCTGGTTACCTTCAATATCAATACCAGTGTGGAGTAACGATTGAAATATTTTCATATT
CATACTTTTTTAGAATTAAATTTTACAATTTCTTCTGTTACAATTGATTAAATCAATTTT
TATTTTAATTCATCGTCATTAATAATTAATATAGAAAATAAATTACAATATAAAATTTTA
TAACTCATTCTCTTTAATTTAACTTATATATATAGATAGTTATATATTTTTTTTAAATGA
TATAATTAATTGACTGATAAAGTAGTTTGAATGAAATAATTGCGAGTGATTACGTAAATA
AAATATCCAAGTCAGTAGAGTAACTCAGTTGAAAGTATATAGTTGATACGACAGTAATCT
TTCAGACGTTCATGTACCAACATAATATTTTTATATTTCATTTATCAAGTGTGTAATATA
TATATATATGTATATATATATATTTTTTTTACAGTAACGTTTTTTTTACGCACTATACGA
ATATAATATTTTGAGAAATGCCAACGTGCATTTGTGGTTTCTTTTATTAAATTTCTATTA
GTCAGTAATCAAACGTGCCAAAGCTTGTATTACTCTACTATATAAATATATAACACTGTG
AATTCAATATTATATTGTTAATATAATTAAAGTTATATTTTTTCATACATCATGAGGGAA
ATCGTCCATTTACAAGCCGGTCAATGCGGCAACCAAATTGGCTCAAAGTTTTGGGAAGTA
ATTTCTGATGAACATGGCATCGATCCAACTGGACACTACAATGGAACCAGTGATTTACAA
TTACAACGTATTGATGTTTATTACAATGAAGCTAGTAATAATAAATACGTTCCAAGAGCA
ATTCTTGTGGATCTTGAACCAGGAACTATGGATTCAATTCGTAGCGGACCGATTGGACAA
ATGTTTCGGCCAGATAATTTTGTTTTTGGACAAAGTGGTGCAGGAAATAATTGGGCAAAA
GGACATTATACTGAAGGAGCAGAACTCGTCGATGCAGTACTGGAAGTCGTGAGAAGAGAA
TCTGAAAATTGTGATTGTTTACAAGGATTCCAGTTGACTCATTCTCTAGGAGGTGGTACT
GGATCTGGAATGGGTACTTTATTGATATCAAAAATACGTGAAGAATATCCTGATCGTATA
ATGGCATCATTCAGTGTTTTTCCATCACCTAAAGTATCTGATACTGTCGTTGAGCCATAC
AATGCTACTTTATCAGTTCATCAGTTAGTGGAAAATACTGATGAGACGTTTTGTATAGAC
AATGAAGCGCTTTATGACATTTGTTTCAGAACATTAAAACTCACTTCACCTACTTATGGA
GATCTCAATCATTTAGTTTCTATTACAATGTCAGGTGTAACAACTTGCTTACGATTTCCT
GGACAATTGAATGCAGATCTCCGCAAATTAGCTGTGAACATGGTACCTTTCCCACGACTT
CACTTTTTTATGCCTGGGTTTGCTCCACTTACAGCGCGTGGAAGTCAACAATATCGTGCT
TTAACTGTTCCTGAGTTAACACAACAAATGTTTGATGCTAAAAATATGATGACAGCATGT
GATCCAAGACATGGACGTTACTTGACAGTGGCGGCTATATTTCGTGGTCAATTATCAATG
AGAGAAGTTGATGAGCAGATGTTGAATATACAGAATAAGAATTCAAGCTATTTCGTTGAA
TGGATACCCAATAATGTTAAAGTAGCCGTTTGTGATATTCCGCCACGTGGGTTGAAGATG
TCTGCCACGTTCATTGGAAACTCAACGGCCATTCAGGAAATTTTTAAACGTATTAGTGAA
CAATTTACTGCCATGTTTAGACGCAAAGCTTTTCTGCATTGGTATACTGGTGAAGGAATG
GATGAAATGGAGTTTACTGAAGCTGAGAGTAACATGAATGATTTAATTTCGGAATATCAG
CAGTATCAAGAAGCAACTGCTGAAGATGAAGAGATTTTTGAAGATGAAGAAGTGGTTGAT
GAAACTGAAGGATAATTGTATAACTCTTTAGACGATATTATAACTAATTAATATAACGAT
TAATTGAAAATTTTTTTCTCATCAACATTAAAATATTTTTTAGTTCTATAATTAATAACT
ATATCTTTGTTACTTTCTTATTAGATATTAATTAATTGCCTAAAAGCTAGACTAAAAATA
TTAAAATATATTACTTGGTTATGCAAATTATAAATAAAAATAAAATTATAAAATAGAATT
AATTATTGTTTTGTAATTGAATAAAAAATTAAGAAATATTTACAGAAGATCTCGTATTCG
TATCGTTCGGCGAATTGCATTGCTGCGGCCTGCAGAATATTTGTACCAAATGTTATGGAG
GTTCATTTGGGGACCAGTTTTTTTTTCTTTTGATGATGATTGGTCTGGTGATGTTGGGTC
GGGTGCTTTGGGCGGGAGTTTGAAGTTTTTGAAAAAATCTTGATATTTCACAGTATGGTT
GTCAGGTATTATAATACGTTCCTGACGATCAATATGATTCGGCCGAGGAGCTTTATCAAT
AACCATCAAAGATTCTTCTTGAGTATTAATTTTTCCCTGCTCACTTAATTGATTATTACC
TCCTGTAATTTTATTTGCACGTCTCAGCCGTTCAGCTTCAACTTCCCTAGAAATTATTTG
TTTCACGACGTAAGGTAAATTTGTACGCTCTTTACAATCAGGAAAAATACCGATTTCAAA
AATATCAGGTTCAATTACATAGACCATAGTACCATCCTCCTTCTGATCTTGAACAAAACT
AAGTCCCAAGCTTATCATTACATCGATCAGATGATTTAAATCCATTTTTTCTTTTTGGGA
ATACAAAGTAATGGGTACAGGACGAAGGGCTGGTGTCAGTAATTCAAAAGACATTGGTGC
GAAGTCTAAGGTAATGATTTGTGAATCGAGACCACTTTTTCGTTGGACTGCTGATATTAG
AGCTGTAGTTTTTCCAATTTTCTGTTTTACTTCAGTAGCTTTATGAGGGAACGTCAATTT
AGGAGGCTTTGAAAGTGCAAAACCCAAATGCCAGGATACAAATGCATAATTTATGTAAGG
ATAAACTTGCCACTCACTTTTAATTCTGGTAGCTGTGGTAATGTCATCATAAAATTGAAA
CCATTCCATACAAACTGATACCTTGTTGATATTATCATGACAATTTGGTGGATAATTTTC
GAAAATACCTTGAACAAATCGCTCAGAATTATCAATACTATACGCGGACTTCAGAACATT
CTGAGACCTTTGCTGAATAGTCAAAGGACCCGATTTATCCTGAGGAACTTGTAGCATCTC
CTTCCAAGACTCAAATAATCCTTTTTTAGAATCCTTAGCATTGAAATCTAAGCTTTTTTT
ATCACAGTATTCACCCATGTATTGCAGGGCATTCACACATGATCGCACATCACATCCTGA
TTTTTCAGCTAACTGCATAAGGACCTGCTGATTGACATTCAACTTTTCTCTCCTTGCGAT
CGTCGTTAATCGGTCTCTTAATGCTGCAGGAGCTACTCTGGGAATTGATATTATCAACGC
CGCAGCTCTCAGTGGCCTCAAAGCTGGAGTATATAATTCATTACAAATGCATACAATCGG
TCTTTTACATCCTAAATTATTTTTTTTCGTAGTTTTAGATTTTTTTCCCTTCTCTACCAA
TTTCCCTTGAATAAATTTCAATAGTAGTTCAATCGAAGCAGCAGGAGCTCCATCAATTTC
ATCCAATACCAAACAATTAGGTCGCGGATTAGCACCGATCATCGATTTCATTTGCGTTGA
TGACAGCAAAGCTTGTCTAAAAGCTTCAGGACTTCGATCATCACTGGCATTTATTTCAAC
GACATTATAACCAGCATGTTTGGCTGCTAAATGAGCTAGCGTCGTTTTGCCAAGACCTGG
AGGACCACTCAACAAAACAACTCTGTGAATCGGAAATCCATCTTTATCAACTAAATCTTC
ATTGTTGCTAGTATTATCAAACTTTTGAGCTTTAAATTGGCCCTTTTTTGCGGGATTATT
TGCATTAAATTTATTCGCCGTAGGTCCAAATTTTTTTCGCTGACCAAATGTATTATTTTC
TGGTAATCTTTTTTTCCGAAGAACTATCTCACGTTCAAAAACAATTTTATCCCATAATTT
TAGCCATCGTAAAAATTCTCTATTAGCTGTTTCATCGGTAAGAAGCTCCATGTATTTTTG
AGGACGATATTTGTCTACCCATAAAACATCTTCAGATTTTTTATTAGGATTGTGATTTAA
TGTGCGATTCTCTTGTGCTTTTCTGTTTAGAATTTCTTCAGCCTCTTGTTTCAATTTATC
ATAACTAACAGATAATAAGCCGGATGTGGAATTTATTTTAGTCTGAATAGCTGTTGATTC
TGATTTGACTCTTATATAAAATCTCTCTGAATCAGCACGACGTGTAAGAGCAACAAAATT
CCACGGAGGCACTCTTGAAGTTATGGATTCCCTTTTTTCATCGGTAGGTTTTTCAAATTG
AAAACGACGTGGACAATCGACATCATTCTCATACCTTTCTTGAATTTTCTTTTTTCGTTT
TAAAAGAGCTTCAATAATAAGTTCTGGTTGATCCCATCTAGGTTTTTTATCTCTTTTTAA
TGAAGTACAGTCCGGTATTTCTTCTTGTAGAAGATTAGCTACATCTTTTATTAATTCATC
ATAAGTTCTTTTTCTGCATTGATCAGTTAATGTTTTACCAGCTGATGTAGAAGGTACTGG
AGTGCTTGTTTCAATAAAATCAAATTCATCAGGATTAGGAAATTCATCAGCATTGGACAC
TGATGGCTGAGTTTTTTTATTTATAAATCCCTTTGAAGCTTCTAGTGCCTGAGAAAATTG
AGTTTTTGATATTTCAATGTTACTTGGGTTAGATTGAGTAGAAAAGAAATCAAACTCTTC
ATCAGGATCAGGAAATTCATCATCATCAGATATTAAAAACCGTGAATTTCCATTGACTGT
TGATTTTTTAGATTGAGTAGAATTATTCTGAGATATTTTTCCATTACTTGTACCAGCTAC
ATTATTTAATTTCTTGTACTCCTCAGTCGGAATTAAATCAAATTCTTCATCAGGATCAGG
AAAATCCTCGTCATTCATTGGAAATAATGAAACAAAAACAATTAACAAATTATAAAAATA
CAATAAATTATAACAAAATTCACTAAAACCAGTTATAAAACATTTTTTCGTTGACAATTA
TTTTTTTGGTTATACACCCAACTTTATC
>TOXOnig-OC_C76
TGGTTGGCCAAATAATTTACTTCGGTTATCTTCGGTTTTGTTTTCAACACAAAAGTGAAT
GAATTAAAATCCGTAAGAAACCGAAGTAAGTTCTCTGTCTAGACTGATGGTACTCATTAA
CTGAAAGTTTATCATTTCTGGATAGTGTCTATTTGCACATCGAGGAAAATATAACATCAA
TTATTTGTAACGTGGTTCAAATAGATTATTTAGAAATTATATTTGTCATAATTAATTTAA
AAATTCTTTTTGAATATACTTCAATAAACTAAAAAATATTGTGATTGTGAAGAGTGCTAA
ATTTTTTTTTAATCAAATTTTTAAATATTAATTCAAAATTTTGGAAAAATTCTGTATCAA
TTAAAATGGCACCATCGATTAATTCTGTTAAATTGAATAACCGAGTAAAGCGAACCACCA
AATCTATAGAAAATAAATCTGAATTATTATGTCGAATTAAATTCAACAACACATTACCAC
ATATACCATTTGATCCCAAGTTTATTAATTATCGATTCGATAATAAAAGATTTATAAATT
ATAATCCAACAAATGTTGAAAAATACTACAAATACGAAATATTGACAGAGCATGATTTAG
GTGCGACTGTTGATTTAGTAAACGAATTAATACATGCTGAAGATCCAAATATACAAATAA
TACAACTTGATCCGGATGATGAATTATTATTAGAAGAAGAAAGTTATGTACCTCAAAATT
TTAAAAGATCTCAAAATCACGCTCGTAATATATCATGGTTGCGAAGAACTGAGTATATTT
CAACTGAACAAGCAAGATTTCAGCCTCAACATGTAGAAAAAGTTGAGGCAAGAGTTGGCT
ACAAGATAAAGCAAGCTATGAAAGAAGAAATCTTATATTTGGATCGAAATAGCCAAATTA
AAGCTATCGAGAAGACATTTGAGGAGAATAAAAAACCAATTACGAAACATCACAATAAAC
CTGATGTTTTTCCTGTTGAAATCTTACCAGTATTACCAGATTTCAAAATGTGGAAATATC
CATGTGCTCAGGTGAGTTTTGATAATGATCCTGCACCAGTTAAACGACCTGCTTCAACAC
AAATTGAAGAAATGTCTGAGGCTATGTTGAGAGGAGTTGTAGATGAAAATGGTGAACAAT
TTGTTGCTTACTTTTTACCGCTCAAAGAGACAATAGAAAAACGGAAAAAAGATTTTGCTG
CTGGGATTAAATATAATAATGATGAAGAATATGAGTATATGTTAGCAAGAGAGTATAATT
GGAATGTTAAGAATAAATCAACAAAAGGTTATGAAGAAAATTATTTTTTTATTGTAAAGG
ATGATGGAGTTTATTATAATGAATTGGAAACACGCGTACGGCTTAGCAACCGTTTTCAAA
AAGTTGGAAAACAGCTTAATAATACTCGATTAGTTGTTCATCATCGACCACTTAATTCCA
ATGAACTCCAAATACTACGATCTAGAGAAAAAAGGCTGGAACCGATTGATGATGAAGATG
AAGAAGAATCAGAAAATGAAGAACAAGAACAAGAGCAAGTTGAAGAAACAAATTATAATG
AAAACGAAAATGAAGAGAAAAAAAAAATTTCCAGACCATCATCAAGAATATCAATAGCAT
CAAGATCATCAAGATCACGATCAAAGAGTCCACCTATATCCAATCGATCTCGTTCAGCGA
GTCCTCAATCAAAGAGTTCATCAAAATCTTGTTCTCTTTCTCCAGCTAGATCACAATCAA
GATCATCTTCGTTATCGTCAACACGATCTAGGTCAAAAAATAAATCACAATCCCGTTCAT
CATCAGAATCTCGTTCTGCCAGTGATATTGATAATAAGAGTGGCAGTGTAAGTGATTCTG
ATAGTTCAAACAATGATTAAATTTGATTATAACTATAATTTTAAACTACTTTATAAATAC
ACTAAAAATCTTTATTTTTTCTTCTAATTGTAAATTCAATTTATCGATTGAATATTAATT
AATTAAAAATTTTAGAGTAATTATAAATATGAAATAATATTTTTTTTAATTAAATTTGGT
TTTTTTCTTAACATTTTATTTAAAAAAAAAAAAAAAATACATAAATTTAGGGTATTTTAT
ATTTAATTATTCTTATTATCATACCTTTTCATAATATTCAAAATTAAATTTTCTAAAAGT
CTGTATGAAACACAGAAATTGTATTATTAAGCTTTCAGTTATCGCTTCCTGGCGTGACAG
ATACGGATTGGTGTAACATGCGAATAAAACGATTTTAAAATTTGTTAGAAAATAGATCAT
GTTTCTGAATTTACATATAGTATACTATATAACAATAATCGATTCTCAGTGCATGCATGA
TACAATAAAATTTTGATTTCTATTCTCGCCTGTAAAACATTCACACTGGAATTATCATTT
ATATATTTTTTTATCATCGATTTTTTATATTCCGAAAAAACTTGTGTGCCCATAATATTC
AAATGTGTATAGTTTTCATCTCGTATGACACAAAAAAATGTATTTAAACAAAAAGACAAT
ATTATATATTTAACATACGTAATAACTGATAATACAATAAGTAATTTAGACGCATGTCAG
TTGATCTTATGATATAATATTACATGTAAGTTATTGAGGTAAATAAGGGTGAATAATTTA
TTTATATCTTCTCTTTTCTCATTCTTCGTTAGAATAGTTGGAAACTAACATCTAGAAAGC
TCGTGACTCACGAAGGTGCTGGTAGTTTGATTAAATCACGCTCTTATCATGGCCATCAGT
TTTTGGAAATGCGTGAGTTTAATTTTGTATTAATAGTTACTTAATTATATTTAATATTTT
TGTTTGTTCTTAATTTAATAATTTAATTGTGAATTTTAGTTGGAAAAAAAAGAAAGTCGT
GT
>TOXOnig-OC_C77
ATATATGTATTTTTTTTTTTTTTATGTATTTGTGTGTAAATTTGTGTACGTATTGCTGGT
TTACTCTCTGTAGTGTGTTCTGTTAGAACTCTGAGCTCTTTGATTACATGCTCGAATGTT
CTATCAAGTAAATTAAAGGGTTTCCCGTCTAATAATTGGATGAGGAAATCGAGGGGAAAT
TATCCGTGATTGATTGACAAAAAAAAACGTGAGTTAAAATGGTGTCCACTCGCCAGTCGA
GTAACATGGGAAGCAGTTCAAACAGCACAAACAAGGTTAATGATCATGTTGATGCTGGTC
CATCTTCACGTAAACATCAATCTAATGGACAATTGTCAATTGTTGGTCGTCCCCCGTCAG
AAGTAGCATTGAATTCTCAATTAAATTTATTAGAACTACCAAGAGAAATATTTGAAAAAA
TTACTAGCTATCTGGATTATAATACTATCGCTATTTTACGTGGGGTTTGTCGTAAAGCAA
ATTCATTGTGCGGGTCGATATTGAATCTGACATTTCAACGACTACAAGCACAACTGTTGA
GTCGTTTTCAGGCTATCAAAGCCCAGATGCCGAGACGTGAATCAGCACGGCGTAATCATC
CAATGGCCTGTGAATATGACATTATTGAGACAACTTACATGCGATTGAATTTGCTACAAA
TGACCTTTGGCAAGCATATTGAACGAAAACACTGCTGTTTCTTCCCTGGTGAGATTCTAG
ATGAAGTCTACCGTATACTTCGTTATATCAAAGAAACACTGAAGCTGCCAAAGCCATTCA
AAGTCACCGACGAATTGTTTGATTTAAGCACAATGGCAATGGAGTACTTTAAAGAGTCTA
TTGAGCCAACTCTACCAGAGGTTACGTGCTTTGGAAATTTCCTAGAGATAGCTGAAACAT
TTACAACAACAACTAGTGTAAGCAAATCATTCTTTTGTTTGGACACTACATCAGCGGTAG
AAAACAGCAATTGTAGTATCAGTAGCATTGAGGATTCACCACGATACGGCATTGATGAGC
CTGAATTACTTGAAATCGATATGCCACCGCAAACAAATATAGTACTACGGAAACGTATCC
GTAAAATAAAACAAGGCATGAAAAAGTATAATAGTCAGCTGTCACTCGTGCGTCGGGATT
TAAAAAATTGTAGAATTAAAATCGCTGATCAACAAAAACAAATTGTTGAATATGCAAATA
GATTAGATGATTATGATAAAAAACATGAAGAGACTTCACGTAAATTCAGCATTTTCTTAC
AGGAATTAAATAAATGTAAAACTGAGTTGCAATATTGGCGTTCAAAATCACCAGCAATTC
CATTTTGCAATAATTGTGGTCAATCAATGTCTATGCCAACAGAAGATTTCCAAGCATTAG
CTGATCAAAATGTACTAACTGAATCCTTTAATGAATCATTAAATTTTATTCCCATAGCAA
ATGCTGATAGCCCTATCGAGTCAACTCAAGATCAATTATCATCACAAGAACAACAGCAAT
CAGAATCAACATCACAGTCATCAACAGTAATGGCGCCACCAAAAGCTCCACTGTCCCTAT
CAACTAAACGAAAACTTTCTATTGATGGTCCTACGTCCGATGTTACTAAGAAATCACGGC
GAACTGTAAGAGCACGTCAAGCTAAGCGCTCAAAAATTTAAATGCTGGTTATGGTACAAA
AAAAAAATCACTAACACAATTCATTTATTTGATTAATTAATTCATGAGTTTATTAATTAA
TTAAATGTCTTTTTTTAGTTAATCTTTAATGATAATAATAATAATAATTATTATTATTAT
TAAATGGTTAAAATTCCTTGTGGATATTTTTTCTCGCAGGATTGTCGTAAGTGTATAATT
ATAAAAATTTATTTAAGAAGTAAATTTTGTTGAAAACAAAATTATTTAAATTTTATTAAA
TGCTTCTGGTACTTACGGTTGGAGATTTAACTCATTAACAAAAGTACAAAATTACCCCAA
TGTATTTTAATAAAATAATTATAATTAATATTTGGGGATGTACCTACGTACAATATGTAG
GCACACAATGTTTGGTATTGCATCATTGAAATTTATTAAATAAAATATTTATTAATATTC
TAAATAATTAATCAACTGATCATTTGTTATCAGAAGCTTTGATTATTAAAATTTTTAGAT
TAATTTCAAGAAAATTTGGCTTTAAAAAATTTTAGTAGAATAATTTATTTTTGATATAAA
TTTAATAAATTGATTATTTTTTTATATTTTTAATGAACAATTTTACTTCTTAAAAAAAAA
AAAAACAGAAATTTAGTTAATTTTATTTTATTTTTTTCTTACGGTGATATCGATAATCAA
CACTAAGACAATATCCAAGCAGAAAACTTGCCGTAGTTAAATTAATTAATTAACAAAAAA
GATTTATGTAACAAAAAAATTATTACAGATAATAATAACAATAATAATAATAATCATAAT
AATAATAATTTTTTTATATAACCTTTTTATTATTTTATATTTTCTTTGTCTTAATTATTT
ACTTATAAATTTTACGTATCAGTGAGAGTTCGTTTTTCATTTTATATTTCCGGTATTTTA
TTATAATTGTAAATTTTTTTTTTTTTTTTTTTTTTTTTTTTTTTTTGGAATTTTTTTTTT
TTTTCCGTTTTTTTTTTTTTCGTATTAATTTTAATTTTAATTTTTAAATTTTAATTAATT
ATTTTATACTTATTTATAACTTAAATTAAGTTTACGGAATTTTTTTT
>TOXOnig-OC_C78
AATTAATTTTTTATTAATCGATTTAAGATTACATTTGTCATGTAAATGTTAAGTACATTC
ACATGACATATATAATTGTACACTGTAATATATACATATAATTTATTTATTTTTTTCTAT
TTAGTTACTAGATGGCTCACGAAATAATTAAAAACCCAAAATAACTAAAATATTAAAAAT
TTGAAATCCCTAGAAATGAAAATCCGCGAACTCTTAAAATTCAAAATGTCAAGCAAAAAT
GAATAGTTATTAGAAATAATAAAAAGTATAAAAATAAAATTATTTATTTAAATTAGCGAG
ACAATGATGTGAATAATCAGATTAAAAAGTAAATTATTTGATAATTATAAATAATAAATT
TTTTATTCATTTAAAATAAAGGGTAGATTATAAAGATTGAATTTTTGGAATATCATTATC
ATTAATGTATTTATCAGCATATGTCATCGTTTTAGTAATCCAATCTTGATAATACCAAAC
ACGGGTATAAACATCAGGGTAACCTTTAGCACAAGGACGTCCAAATGAAACGACACCAAT
GAGAGTTCCATTGGTTGTAAGTGGTCCACCAGAGTCTCCATGACAAGCTCCTTCTCCTGC
TTTAGTTAAGGTACAAATATGTCCATTTGTTATAGTGGGATGATATAATTTACATTTTAT
TTGACTAATAACGTTGAGATTTATACACTGTAATTTATCAGGTACATCTCCATTCAATTT
TATAGTACCCCAACCGGAAAGATTAGCAGAATATTCTTTAAATAATGAATCTGTCGAAGC
TATAGGAATGGGCTGTATTTTTGGATTTGTAAAATTCATTTTTTTAGCAGTCCTAATTAA
TCCAATGTCATTAAAAATTAATTGAGTATAATTTTTGTGATAAATCATTAAATCAGATTT
GTAAGATTCACCACCAGATGAAAGAGTATTTGTTCCCGTTACTACAGTGACTAAGCTAGC
ATTACCTATGAAATAAATACAATGTGCAGCAGTAACAATCCAACGAGTATTAATAATGAC
ACCACCACAAAAGTGTGAATTGTTTTGTTTTATGGATACTTGATAAGGATACGCGCCAGC
TGGTGCATCATAACCACCCACGATCCGTGTTATTTCTTCAGCGTTAACTAGTGCAAGTGT
GATAATAGAAATAACAGTAATTAAAAGCTGCATTTTAATTTTAATAACTTTGAATTTTGT
AGTTGCACTTGACATCCCCCCAGCTGGTGCATCATAACCACC
>TOXOnig-OC_C79
ATATTTTTTAAATATAAAAAATTCAAAAATTATCTTTTAGTTATTTTTTAGGTTATCTTT
TTTAGATTAATTATCTTTTAGGTTAAGTGAATCACATTTTATTTTTATCGTAACATATCA
TTGGTTGGATATTTAAATATTTTTTCACACTATTTATAAAACACAAATTCATTCTCGGGA
TTTAATTATTAATTGATTAATTAAATTAATCGCTCGTCTAATCAGACAGCTTTTTTTAAA
AATAATTCGCACATGCAGACTTTTATCGTTCATTCTTCTCAATTATAAATAATTATCATA
ATAACAATTATTATTATTATTATTATCATCATTACTGTTAATAAATGATAATAATAATTA
ATTGATTAATTTAATCAACCAAGCAACTGTTAGTTTAAATCAGTGCTTGTTAAATAAAAA
ATTGTGTCACTGAGAAGAACGCACACATTTCACTTGATGAGTTTTAATTTTTCCAATAAC
TGGAAAGTTTTTTTTTTTAAGTAAAATTTTGAAATTAATTAATTATTAATAATTGATGAT
AATTGTTTAAATAAATATATCTAGGTCATAAGCTCGGTCATATCATCAACTTCGATTTCA
TCTGTCGGTTCAATCCTCATCGCCAATTTGGTATATCCATTTGTAGACTCACGTTTTTTT
GATACAGCCTGTAGAGCAACAAAAATGGCGGCAAATAAGGCAACAGAAGCAACACAAATG
GCAACTGCCATCATGGTTGCTGCTGTAACAGCAAAGTTAGGGTTCCTCGAATTCTGTGCA
TCATCATCACTGCTTAGACTTTCAAATTCAGTATCAAACTGCGGGTATTTACTATTATAA
ATATTATTATTATTATTATTATCATTATTATTAACATTATCTACAAGTTCAGTTCCAGGT
ACACGTCGTTTACCAGCCGGCGAGCTGTTCCTGCAGCCACCAGTTTCTGGATCACAAATG
CAACACTCATCATTATCGGTTTTTTTTTTCGACAACGGACAACATGGCACACACTGATTA
TTCAATTTATCAAAATGTAAAGGCAAAGTACAAGCAGCACAACTAAATTTACCAGGTCCA
GTGCAACGTCTACAGTCACTGTGACAATTTTTACACAATTGAGTTAATGGATCATAATAC
TGAGCACCAAGACACGCCATACAAAGTCCACCTTCAAGCATAGAATGAGGTGGACATGAG
GTGCACTCAAGTGGACCTTCACCTTTACAAGTTCGACAATAATGATGGCATTTTTGACAA
CCATAATTAGATTTAAAAAATCCTTCAGGACATTCTGGATGACATTCACCAGCTGCTAAT
TGCCAACCGGATGGACAGGTGACACACTGATCTCTTCTAGGTCCAGAGCATGTTTTACAC
GATAAATAACACTTAGCACACTGGCCACGATCACTGTAATAGCCTTGTGCACAAGATGAT
CGACATTCACCGCTCTGTAGTTGCAAACCATCTTGACATGATGTACAATTTAGTCTTGAT
ACACAAGTTTTGCATGTATGCAGACATGGCGAGCATATTGGTCTTGATGGTTGTGCTAAT
GTATAATAACCATCATCACATTGTGATACACAATGATTACTTTGAAGTAATAATGGATTT
GAACAAGATGTACATGAATTTTCATCAGGACCAGCACAAGTTTCGCAAGTTGTATGACAT
AATTTACAATTATTGTTATTATTGTCGTAAAATTCGGCATTATTGCATTTACTACGAGTA
TCGGGAATGCAAATTCCTTTTTTATTGAGACTCCATCCATCAATGCAACTTGTACAGCTT
GAGGTTATACAAGTTGAACATCCAAGTGGACATGGCATACATTCACGGCGTTTTTTATCA
GCACTGTAACCCGCTGGGCATGAACTTTTACACATACCGTTTAATGAATAGAATCCAGGT
TTACAACTGATGCACTGATTTTCCTGGGTGCCATTGCAGGTCTCGCAATTTTTGTGACAT
GCAGCACAAGTGTAGTCTTGGGTTTCATAGGTATAAATTGGACAGGAGGCGTAACATTTA
TTGGAAAACATTACGAGGTGGTGGTCACAAGTGGTACAGTGGTCAGGACGCTCAAGGCAA
CTCGCGCAGTTTGCTTCGCAGGGAACGCAGGTACTGTTTTCTGTATTTTCATAATAACTC
TCAGGACACTGTTGTAGACAAACAGCAAGATCAGTGACTCTTAAGTGGGCTGGAGCACAT
GATAGACAAGAGTCTTGGCCAGCACCCGCGCATGTTTCACAAGACTCATGACAAGGCCAA
CAAACACCACCTTGGTTAGGAAAACTGCGGGGTGGACAACGACTTACGCACATGTTATCA
AGTCGATACGTTTTACAGGCAATACACTCAGTTGGACCAGTTCCATAACAGCCTTGATGA
TCACACTGTGGATCGCAGTCATGTAGGACACGTTTGGATGGATCAAGTGAACCCTGGAGT
GACCTCGAGATATCATCAGAAACATCACCAGGTAAACGATTGGTAAGGATTGATGCTGAT
GAACCATCTAATGACGCCACTGATGCCTGAATGTTGGATGCTGCTCCCTTATAACCACCT
GGATAATTCNNCGGATTAAATTGACGAGTTCGTAATTTAATGGGATTGGTTGCCGTGCCG
TAGAATATCAATTGCCATTTCTTCAGTATTCCTGGTGAATTGACGTGTCTTGCGCCGGCA
TTGATGACCTGCAAAGTCCATCTACCGTCAGCTTTTTCACCCCAGAAATGAACACTCAGG
AATGGCCAATCATCAAAATTGGAACTGAGTACGTCTCTTGGTCGTTCAAACAGCAACGTT
GAAGTAGTTCCCATTGGTGAGGTCAGCAACAGGCGCAAATTTCCACGAGGGAAAAATCTT
AATGATACCTTACACTGAACGTGTTCAAGAAAACGAACTTCATTAACAGTTCCAGCACAT
CCACTAACATCCATGTAAACACTGAGTGTGTAACCAAAGGTGGGATCGATAGGTCTTTCT
TCATTGATCTCCTGAGACTTGCAAATATGCTGAGGAGGCACATTAATCCATTGTTCAGCA
AGATTGACCATTGCACCCGCATCCATTAATCCATAACCAAATTTATGTGATACTTTACGC
TTAACGCCATTTAGTATCCAACCTGGTTCCTTTTCAAGTGGTCCAGATCTTGATGTAAGT
ACAACTAGATATTGCATATCACGCCATGTTAAATCAGGATTAGCCTCCAATGCTAATGCA
GCAATACCAGCGGCTAATGGTGCTGATGCTGATGTACCAGTATGTTCAACAGTACAAATA
TGATCTGGACGTAATTTACCATCCATATCGACAGTAGCGACACTTTTATCATTACCAGGT
GTACCAGATGAATATGTTGATGCTAATGTTGAGCTACATTCTTCTAAATACCATGGTTTA
TAACCTCCTTGTGTTGCGCTTGATATTGATAATGTGAATATACTATTTGTATAACCGTCA
CAGTTACATGAATCCGTGTGACGTCCGCCATTACCTGATGCCCATACAAAGATCGAGCCT
TTACCTTTACGTCCACTGGTAACGCCATAAATAAAAGCACGTCTTGCTAAAGGACCAGGT
CCATCAACAGTTTTTCCATCATCCTCAGGACCCCATGAAGCAGAATAAATGTCAATATGG
TCTGGATTGAGACCCAGAGCTCGAGCTTCTACTGCATCATTCACTGGACCATCGAGCATT
CGTACTCCTCCTATGCTGGCATTGTAAGCAACTCCTACTCCACAATATTGGTTAAAAGCA
ACGGCAGCCACTTCGCCAGCACATCTAGTTCCATGTTTGTTATCACCATTGTCACGTGGC
ATTGGATCGTCGTCATTGTCATTTATATCAGTGCTAGCTTCGTGATCGTAGTTGAGAGCT
AGATCGGGATGGTTTGTTTGGATTCCATCATCGAGAATTGATACCACTACTCCTTTTCCT
GTATAACCTTTTTGCCATGCAGGTCCCAGGTTCATATCAAAACCGTCTTTTGCACCTCCG
TTCAAATACCACTGCTCTTTGAAAAGAGGATCTGTGAATAAATTTTGCAGTGGAGCACCT
CGATTCCGCTGATGATGAAAAACTTGACGTAGTCTTGTTGATGTTAAGTCGTCAAAGAAA
CTTGGGTAATCACTGAACCTAAAAGACGATGGGATCTGATAATCTCGTTTTTTTCTACGT
CTTTCATGTTGCTGTTGAAACCAATGTACTTGAGGCTCGTCTCGTAAAAGTTTGTGATGA
TGTTCACTAGTATCCAACGAACGTTTGTGTATGTTATCATGGGAAAATAAATAATAACCT
TTGAGAGGACCAATCTGGTCTATCATATTGAATCCATGTTTATCAGCTATCGCAGCTGCA
GCTTCTGGTCCATCGGGTATGTAAACAGCAAAATGATTATTGTAGATTGGACTACGTCGT
TGTCGTATTTTGGTCTCATCGGGCCTGCTATTGATATCACTAGTATCAAGTTCACGATTT
GCACCAACAATGGCAGCGAGCAACAGAAGCCCCAAGAGTGCTACTTCAGGACTCATTCTC
TTGTGAAATCCTTTATCGTTGACTTTTCTGTACAGCTTCTACAGCTTCTCCAGTTGTTTA
AGCACACGTGAAGATGCTTGTTTAGTTGCTTGCCTACTTGGTTGTTGCTTTAGCTTGTAT
AAACTGAGAGGCTGCACGTGACTAGACTTGATAGAGTCTTCGAACCATTCAGCTAGAAAT
TTAGTTACGCAATGCCCACTATTATTTATTTATTAATTATTATTATTATTATTATTATTA
TTATTATTATTATTATTGTTATTATTATTGTTGTTGTTGGTGT
>TOXOnig-OC_C80
CTGTTAGAACGCCATGTTTTTCGTGATATATAAGTATTAGATTAACTTTTTGAGAATATT
TATTTATTTTAGCAAAATGGCTAATGATGATTCGTGCTTACTAAAAGAAGATGGATATCT
TAATGTAGAAACAGAATGCAAAAGTATAATATATCATCCTAATTTAAATATATTACTTAT
TACAACTAGCAATGCGCAAGTATATGTATTTGATGTCAATTTCGGGGTGATTTTACAACG
AAGTATTATATCTGGTAAATCACATGGAAAGTTACAAGGAATTTATCTTGCTGATGGTAC
AGATAAAATTTTGTACACAGATGGTAAAGGAATTGGTGTAAGAAGTGATTATAATGGCGT
TTTACTATTAGACACTATATTACAAACACCTGTATCCCGAAGTGAAGATGTTATAAAATT
AGAATTGCTACTTTCGGAAGCTTGTTTACTACATCAGTGTTTAAGATTAGTTGATCTTCC
AGTTGATCATGTGCAAAGTGTACAACAAGAATTGTGGAATAAAATTCTTGTTGCACAAGA
AACACAGAAAAAAGGCATTAAAGCACAAAAATGGAATACAATATGCCTGGAATTACCGCA
TGGTGTTCTCAAACTTGTATGTTCTGGATTAGTAATGGAATTGAAAAGACAGAACAAACA
TATACCAGCTTTACCTATCGCTTCTGCTATCAATGAACGACTCAATGGCCTACTTCCTGG
TTTTATTTTGGAAAGTGGACCAACTGACAAAGTTCCTATGTTCAGTGAAGCAGCTCGACG
AGAAACATTTTTAAAATGGCCTCATATGAATTACAAGTGGGCTTTACCTGGTCAAATGGC
ACAAGCAGGATTTTATTACGAACCAAATGCAACAGCTGAAGACAGAGCAATGTGTTTTAC
ATGTAATGTTTGTTTAGTATGTTGGGAACCAACTGATGAACCTTGGTCTGAACATGAACG
TCATTCACCAACTTGTCCATTTGTCAAAGGAGAGTATACGCAAAATATACCACTATCAGT
TACACTTGCTACTGCACCAGCATGTGAATCAAACGTAGAAATTATTGGTACAACAAATGT
TACTGGACTGGTTGCAACTGCTTCTTGCAGTGGTTTTGTTAATATTTGGAATATTAGTAG
CCAACTAAAGAGTGAAGTATCATTTTATATTACATCATGTAATCAAGAAACTAACAATGA
AGATTCAATACAGTTTTATGCAACAAAAAATTTATCAACGCCATATATGTCAAGTATTAG
TGTTGATAGTGACTCACTGTCTGATTTTAAAAGTGTTAATTTTCATAAGGTACACTTAAC
ATCAATATCACTTGTTAGTGGTCCAAAATTATATTTTGATGAAATAAAAACTAATAAAGA
TAGTTCAACAAATCTTGATGTATTAACAGAAATAACAAATTCAAATGTCAGACCATGTTT
GGTATGTGGAGTTTCTGTATTAAATTTTTCAAATAATTTATCTCATTTACGGACTTTAGA
TAATGTATGGACAACTACTTCAGAATTAGCGACGTCATCATCATCATTAGTTCGTGCAAT
GAATAGTGTAAATAGCGCTACAAGTGATAGTTTAGATATAATGAAAATTGGAAGTGACAA
ACATGTACTTGCTAAATCACATTATTTAATAGTTTATGATTTTCATCATAAAGTTCCAAC
AACAAAATCTAATAAATATGATGGAGAAAAAAATAATAAAGTAAAAAAAACATTATCAGG
TACTGGAACCAGTTCAAGTTCAACTGGTGATCGTCAAGATAGTCTCTATCAACAATTATG
TATGAGTAAATTACTTTATGAAGTTCCTGTAATAGAAGAAGTAGATTCAGATATGGTAAT
GGGTGCACATTTTAATGGATTATTTTCAAATAAAGATAATAATTTAAGTGCATCATCTTC
AAATACATTATATCCTGCTTCTCTTGGATTATACGTACAACCACCAACAACAAGCTCTTC
ATTTGATACTAATTTTAATCCAATTAATGAAACTGATCAATTTGCTTCAACATCAGATAT
CTCAGGAATTAATAAAAAAATAACAGATACTATAAAAAATATAAAAGCTGATCCAGTTGT
ATTACAAACATTATTAATTGATGCAGATCCTTCATTACGTATTACTTATATTGGACCAAC
TAAAGATGAAAAGTATTTGTACGTTACACTTTGCTCTCCATCATTAGAAACTAATACAAG
TGATTTGCCTTCTCATACAACAAATCAAATGGATGTTGATGAGGAAAGTGAATTTTTCTC
GTCTAAAAATTATATGTATTGGGACCAAAATAATGAATTATCAGAAAATAAATTAGTTAA
TGGTGATAATCATGATAGTGTGGATTCAACAAAGGCATTATTATTAATTTATGCTTTAGA
TTTTTCAGATAAAGTTCCTAAACTTGTTCCTGAACCAGTTGTTAAACGTGAATTACCAGG
AAATCAAGCACCAATAGAAAATGTATTTTTACCATTGCAAGAAAAACATAAATCATCGAA
TAAAAGCAATGGAAATTCTAATGAACCACGTGGTCAAGTAGCATTGGTTTGTAAAGACGG
TGTTGTAAGATTATTAGATTTAAATACTTTAAAAACAGTATCTGAAGCTAAATCAGAAGG
AGAAAAATTCATATCTGCTGCATACTGTAGTCGACTTGATCGATTATGTGTTTGTACAAG
TAATGGAATTCTTAGATTTTTTACTACAGCAGATGAAGATGATTCAATTGAAGAAACAGA
TGATGTTGAAGATATAAATATGATGATAACAGAATCAGGAATATTAAATGGCAATGAACA
AATTACACCAAGTACCTCAACTTCGTCAACAACTTATCAAGAGTCAATTATTGCGCATAG
ATCTAATTTAACTTATTCAGATTTGAGAAATTTGTATGATTTAACACGATTTGATAGACA
TTCACCAGCTTATAGTGCAACAGTTCCATCATGTTGGAGTGAAATGATGCAAGCACAACG
TCAACGACGTTATCCGCAGCATTTACATCAATCTGAAAATCAACATCATACACGTACATG
GCGATTACAAAATGATTCAACAACATGGGATGAACATGTATTTGAAATTACATTACCTAA
AAAAGTTGTAGGAAATATTGGACATGTAGACGTAAGGTTTAATCTTCATTCACCATGTCT
TGAACCACCTAATATTCAAGTAACATTACTTAAACAAAATATAACAGGTCTTGGTTATCA
AAAGCCATCATTAACTCCTGTTGATGAAAGAATAAATTTTAATTTAAATAATGAACAAAA
AGGAGAAAATCCAATTGTCAGTGAAGAATATCAAAGACAACATAATACTGAAATTCTTTG
TGGTCCAATAAATTTAAAACGATGTACAGATTTATCAGATCATTCCGGATGTGTAACTCT
TACAAGTCCAAAATTATTTCGTACAAAAGCAAGAACACTACTTGTTCATATTAAAGCACT
TATTGATCCAGCTAAAGAAGGTGGTACATCTTCATCAAAATCTAAAGTTATTTTATTTGA
CAGTAAACCACCAACATCAAAAAAATTAAGAATTGATGATGCTGGACCATTTTTTCCTGG
TGCTATTGTTGAAAGAATTGCAGCTAATACACATAAAAAATTAGAATATTATATTGGATG
TGATTGGATTCATGAAATATCAATAACTATAAGAACTGTTCAACCTACAAATATTCCAAA
TGAACGTATTCAGCGATGGGCTATGTTAGATTCTTCCTTGTTTACGGAAAATTTATTAAA
TATTGCATGTCTACAAGGATCTGATAAATCCGTTATGGCGCAATCACTTGCATTAGATAT
TCTAGTATGGGTAACAGCAATCAGATTATCGAGACTGCGCGTCGGACGAAATGTTGCAGA
AACAAAAGCTATGCAATTGGATACTATTAGATGTGTACAAACACGTTTACCAAATCTTTT
ACGCACATGTCTATTTTATGCCGGTAGATCTATAGCTCATAAATGCGTTAAATTAATAAT
TATTTGCAGCGAAGGTTTACGTAATTTAGATGATTTAACTCTACATTCATTTGATGATGC
TGTATTGTCAGTTCTTGTTACATTACTACCATCAATTGTTGGTGTTCAATGGGCAGGTTC
TTTACGTTGGCTTACAATTTTAATTACACGACTTTTACCTCTTGATAAAAATCACAGTGT
CGCACAACAATGTATTACAATTTTACAACAGATTGCCGGAGAATTGTCAAATCGAATCGA
TCCATATCACTTATTACTTGTAACAAGATTTGGTTTATACAATAATCCATTTGAGACAAA
ATTGTTTGATATTGAATCACCAATGCCTCCTAAATTTAGTTCTTTACCATTAACTTATGC
ATCAGTTGTAACTGGTGAGCAAACAACTTCATCTACAACGTCAAGTAACAACTTGTATTC
ACAAGATAACATTGATTTACGCGATTTATTAACATTGCCAATGAATTCAGGCAATGATTT
CATTGTACCGAGTAAATTAAAAACTCTGTGTACAAATCATAATATGAAGGGTCTTTTAGA
GGTTGAACCGCTTCATTTTACATGTCATGCTGTATCTGATGGTACTAAAATGGAAAAAAT
GGATCCAATGGGAAATACAATTGATTTTACAAGCTTATATGATAATAATATAACAAATAA
TGGTGTTCCTGATCTTAAGACTGTCCAATCAGCTTATCGAGAAGAAATTAATTTCCAATG
GGCACGATTACTTTGTTCACCATCACAACAAGCGTTAGTCGTTGAACGTATGCATTCCGG
AGCACGAAGGTTTATTGTTTTAGATTTTGGTTCACCTGTATTACTTACTGATTTAATGAT
ACCATCATGTAGTGAATTAGTTTCACTATCAATTGATATATGGACTAGTAGTGAAGAAGG
TGATGGTATAAGACTTGTTATTGCCGGTGATATTGGTACAAAACCATTAGTTGTAAATGA
TCTTCAACCACCACCAGTATGTAGATATCTTAAAATTACAACTATAGGTCGTTATGGAAT
GACAACAACAAGATGTAAAATACCTCTGGGTATGTTTTACGGACACATGGTTGTATTACC
AGGTGAAAATTATTCGGAAATGATTGATACACATTCAAATGATACAAATCATTTAGATTC
TAATCTATTGAATACCATTGATTCACAATGTAGTATATTATCAGCTTTAGCTGAAGATGT
TCAGTGTCGATTTAGTTTGGCTACAGAAAAATTAAAAACTCTACTAGATCCATTATTAAG
GACTGAAACACCTAATGTTGTACATATGCAATATTATCTTTGCCGCGGTAAAAATTCAAC
TGAAAATAAAGAACAGCCATCAGCTAAAATTTTATCAACGTATCAAGAATGTATTACATT
TCAACATCAATTAAATATTGTTTATGGAGTATGGCGTCGATTAGAAACTTGGAAAGGTAC
TGAAATCTCTCCAACTATTCAATTATCAAGTGTTCCAAATGATAAATTAAGAATATTAGG
AGAAACACTTTCCGATATTCTCTTATACACCATGTATGAAATAGGACCTGTTCCATCTGT
TCCATCATCATTATGTGAAATATTTACTCCAACAATTTGTGAACAATTTTTTAATTCCAT
TTGTGTAGTTACACCAGCTCCACGACTACAACTTTATGCAGTAGCACTTTTAGTTCGTAT
GGCTGGACATCAATCATGGTGGGGTAATTTTCTATCTAATACATTGGTTAATTTATATTC
AACTGCTTCAACGCATATTTTTCCACAAGATAGAGTATTTATATTATTAACATTTCTTGG
ACGTAAATCATTAATTGCTGGAGCAAATAAATCATCGGTAATTGATGCAATGGTTCGAAC
ATTAGGAAGACTTTTAATACCACTGTCGGATAGCCAAACTTCTAATACAGCACGATTGGA
TTTAACTCTCATTGGTTGGGTATTACTATTTTTATCCGTGTGTTTAGATACAGTTACAGT
TCAACATCCATGTCATGAAGAAAATGATAAAAATAAAGAATTAGGTATATCTTCACGTTG
GGAATTTTTACAAGGTGAATCAGCGATGCAAAAAAAATATGTTAATACAAGTCGTTCAAG
TGCTTCACGTAATTATCGTAAAAAATTACAAAAACGACTTATGCATCATAAACAACAATT
ACATGATATTGATCAAGGTAAAAAATATACTCATGTATCATCTCCACAAGGATTAATGTG
GTCAAGTGGACCACCAATAACTTCATTATCAAATAAATTGGAAGTTTTAAAATCACATGA
AAAACATTTAAAGAAAACCCTTAAACAACATTCAGCGTTTAAACATTTTAAAGATATGAT
AAAACGAAATGATTTTCATCATGTACCACGACCTAATCGTAGTAATAATACATCATCATC
GAATTCTAAGTCAGATGTTCCTGATTCAGATGCTGATGGTATGATAAATCTTTCATACCA
TAATGTATTACCTGTTGCACGTGGATTAATTGCATTAATATTACACAGTGCTGCAAGTAT
AGATATGTTTTTATTATCATGTAAAGTGATTGCTAAATTAGTAGTATCTACTAGACCAGT
GATAAGTTTAGGTGAATTAATGACAGAAGAACAATTATTTAAATTAATAAAATTAGCTAT
GGGTAAATCAGATGCAGCATGGATGTCACATGCAATTTCTTGTTTATTACAAGATTTACT
TGAAGGTGGTAGATTATTTCCAAAATCACCAAGTCAAGAGAATACACAAACTGATGAAAA
TTTTGATGTCGCTGGTAGTGAAGAAGAACAAGCTGGTGACTATGATTTAACTGGAGTTGT
TGGTGGTGCCAGTGGATCGAATACAACTTTAGGTAATGATGAAGGATTTGCTGAAGGTGA
AGGTGACGAGGATACACAAGATAGTATACCTGTAGTAGCACCAACACCATCAACATCTAA
ATCAAATGGTTTTGACTTACCATCATTATTAGAATCTGATGATAGTGAACTTGATGATTT
TCTAGATGATATTTTAGAACGTGGTAGAATTATGTTAAAGAAAGGTAATTCTATTTCTAA
AATACCATCATCAGCAAGTTCTGGTATATCGTTAGCTCTTGATTCAAGACTTGAATATGG
AGTTGAAATGGGAGTTGAAATTGCCTTGAGACGTTATTCAACTTTAGGAGCATATAATTT
ACCTTTGAGTATAAATGCAATGATACCAGGATCAGAAACTAATCGTTTACAACAACAAAC
TACTCCAAGAAATATTGGAGGAACTGAAAGAAATCAAGAAATAAGAATTTCTACAGATTC
TGTACCTTGTAGTTTATCAATGTTAACACGATGCTTTGATAAAATATTTAGTGATATGTC
TTTTCAAAATTCTGATATAAATTTAGAGTTAATATTACAATTGTGGTTAACATTGAATAT
TGATGCATCAAAAGACGGATCTACAAATTCATCAAATCAATTTGATCCATCATTAGTACC
GGTTATTCCACTCAGTTCAACAGCAATTTCTGGTCTTATATCAACTCTTCTTTGGCATTC
AGGAATTTCTTTACGTGCTTGGTGTTTAGCTCTGCAAACTTTAACACTAGCAAGTAATGA
ACCAATTCCAAGTAATCATATAGATCCAAGTATAAATACACCATTAGACGGATTATTAGG
TGGTATGGCCTGTTGTATTGTTAAAGATCGTAATATGGGACCAGTGCTTTTACGACTTTT
ATCTGGAAATGGTTTAAATATTGAACCACGTGAAAAACAATATTTAATTGCTGGTCCTAA
AGTAGGTGAAGCACTACAAGACTTTTTACTTAGAATTCAAATGCGTTGTGATGTAATAAC
ACCAGGAAGTGTATTAGGAAATACATTAAAAGAACTTTTGTTATGGGTAGTTTATCAACT
TGTACAACCAGGCGGTGCCCTTATTGCTCGTCGAGGTCCGCTTGACGCTCAATGTATTCT
TATTTCATCATTAATCAATCTTAATTTTACTAATACTGATTTAGGTACTGCTATGAGTAT
AACAGAATGTGTTGGAGTTTTGGTATCTACTTATGTACGAGCTTCACAAATTGGCGCACA
ATGTAGTGGTGCTGTGGATTCAACAAATCAATCTGGTAGTTTTGGTGGACTTTTCTCTGG
TGTTCTTGGTGGTGGAACTAAACAAGGACGACCTGCATCTTGGGATACACTTGTAGTTGC
ACTTGTTAAATTAGTATGTAAATTAATGCAAACACCATTACCTAATGTACGTTTATCAAG
AAATGATAATTCAACGAATATGGATGTTGGCGATTTCAATCAAAAATCAAATACTAAAGA
TATTGATCAACAAGATAAACTTGATATTTCACAGACGGATGAAAGTAAAGTCGCTGAACA
ACAACAACAACAGCAACCATCAATACGATTAACTCAAGGTAATACTTCAAAAAAACGTCA
TCCATGTGTTGCAGATACCGTTTTACAACATGAACCAACAATGATGAGATTACTTGGAGC
TCTAGGATATAGTACAGGTTCATCATTAGCTATGTTATTTGGTGAAGATCCTGCAACAGG
ATCAGTATCTGATCTTGGTGATTCAACATCAGTTCCAGACGCTACTTTCCAACTTTTAAT
GACTCTTTTGAGAAAAGCTACTAGTCCAATATTAGTATTAAATCCACTATATCGTTATTT
ATCATCATCTCATGAACAAATTAGTACAGATCATAATTTTGATATGATGCAATTGTCAGA
GCCACTTCTTTGGTATATTTTAAAAGTTCTAGATAATGAAGAATCATTAACAATTTTTAC
TGAAATAGGTGGTGTTAAAGTGCTCTGTGAAAATATGGTGAAATCTAGTAGTATACAATA
TACCAATGAAAATACTAATGTATCAACACCAGGCGTTATTGCTCTTGTAATGCAACATCT
TTCTAATACTCCAGGCTTAACTCCAGTAGCTACTGCAACAACAAGTAAAAAGTCAACTGG
ATCTTTAGAAACATATGAAAATCATTTACTTAATTTTGCACCACTTGGAACAATATCTTG
GGTAAAACCAATGGTAGAACCAGCTGATGTATTAATTCAAAGTGCAGCACCACATAGACG
AGCCAGAACAGCTGCTTGGTCATATCATTTTTTCCCAGGTGAAGCTTGGATTGACTTAAC
AATTACACTACCATGTGCTATTCTTTTAAAAGAAGTAGAATTACAACCTCATTTAACAGC
ACTAGTTACTTGTCCATCAGCTGTGGCACTTGAAATTTCTCGTGATGGTAATTCTGATTT
TACACCAGTTTGTCCTCCAATGCTTACTGCTGGATTAACATTCATACGATTAACTTTAGT
ACAACCAGAAGTAACGACAGCAGTTTTAATACGTTTATATAAACCACGTGATTCAACAAA
TATCAGTTTAAGTCAAATAAGAATACTAGGTACAACAGCATTTGGTGATATTAAATCACG
TAATGAAACTATTGATGAAGAAAAATTAACTAAAACTAGTTTAGGTTGGTTAAGATTAAT
TCATCAATGTTTATCAGTAAGTGCATTATCTCCAAGATTATCACAAAGTGTATTGAATTC
AGCAGCATCAGTACCAGATCTTATTAGTGCATGTTGTACTTTATTATTATTACCAGCACC
ATCACTTTTTACTCCTAATTTAGAAAGAGTACTTTTACAACTTGGATTATATTCACGTGA
ACTTGGATTACAATTAATAAGTTTATTATTAAACAATAGATGTGCTTTATTATATCAAGG
ATCATCAGCTTCGAATAAAACATCAATAGTTCATTTAGTTGTTGAATTATTACAACAACT
ATGTACATCTCAAGATACTGATACTGAAGCTCGAATACTTGCTGTACTTACGTGGCTTCA
TACTTCGGCATTGAGCAATATTTCACGTTTACCACAAAATAATCTAAATATTGCTGTACC
ACCTGCACTTTATATTCACTGCATTTCTACAATAATTTGGAAAGCTCAAGAAATGGAAAA
TTGTACATATAATTTAGAGCACATGTTAAGTAATGATTTATTTAATTCTCTTTATCAATG
GACATTATTATTAGAATCGCATTCAGCATTAAAACAAGCTATTGATGCAATTCTTTGTGC
ATTTTGTTACGTTAGACCATCATTATTTCCAACATTATTACAAAAAGTAGGAATTCTTGT
ACCAAATTTAGCAACAGATCAATTTGCATCAGTATCAGATGATCGTAAAGATAGTGAAGG
TCAAACTGATGATAGAAAAAGTGAAGTAGATGCTGAAGAATGGTATTGTCGTTTACATTT
ACCTGAATATAAACGTCTTGAGATTACTGAGGGACAATTATTAACAGTTGCAGCAGCAGC
ACGATCAGCTCCTGGAATTCAACAACTTATAGATTCAGGTCTTCCAGCATTATTAGTTGC
TATTATAATAAATTTCTGTAAAACAAATACATTAAAACAGCAAAATGATGCGAATGATGC
TAATAATAAATCACAAAATCTAAATACCATAAATAGTGGATTAACTGATAATGACAAAGC
CGAAAAAACAGCTTATCAAAATCAAAGTATGAATGGACTGAATATGTCTGATCCAGATAG
TATTGCTACAGTAATTGAATTTTTAACTCTTGTTTGTTCGGAAGGAAAAATGAGAGATTG
GTTGGGTCAAGAAGGTCGTGACTTTTGGTTACCTTTAACTACATTATTAAGCAGTAGACC
TGTTGAAAATCCATCTACTTCTTTTGCTAAAATGAATACATCATATTCGAAATTAGAAAG
TGCTACCATAAAATTTCTTTCAAAATGTTGTTGGAGTCATCCTCATAATCAAAAGTTACT
TGCTGAATTATTGATTAATGTTATTCTTCAACAACGAACTTCACCCAATGTTAGATATCT
ACATGGTATTTCTGGATTTACAAGACGATTAATTTTACAATTATTATTAGAAGGAGAAAA
AGTATTAGTATCTGTAACATCAGAAGTTCCAATGACAAATAGCGCAGCAAGTCAAACTGT
ACCGGCAATGCTTCCGCATCCAGCTCATCCTTTAGGATATTATCATCAATTACTTTATGT
TTCAACACATTCAACAATGGCAGATATTTTACAGCAAATTTCAGGTTCTTGGCTGACTTT
GCTACTACCTAATACTTTTAAGGAGAATGAAACTGTAACAAGTGGGACAAATCGTTCACG
AGAACTATGGGAATCAAGTATGGTGTTGGTGGTAGACAGGCTGAGTGTAGCAGCAGGTAA
TACAGCTAAGGATAAGCGAGCTAAAGAAGCTTCAAATAGATCACAAGCCCGTGGACCCAT
CATAAGAAAATCCCGTCTAGCCTCGGATGGAGCATCATCATCGTCGTCAAAAAATACAAT
TACCAGTACACAAGGAAATTCAATAAATTCACCAACAACTCAACAGTATTTATCACACTC
CTGTCGACCGAATACAGCATTGCCATCATCATTATGTATCGCTCAGTTACTTGCAATAAC
AGAAGACAGTGGATTGTCATTATCTAATCCATGTTTACATTTAGTATTACAACAGCGTAA
TAAAGATGGTAAAGATGATACAACAAAATTAGAAGATAGCGATTTATTAAATTATCGTCG
AATAGAAAGTGCCCTTGAAGTATTTAGTGCAAATGGTGGTTTAGCAGTATTAGCAAAACA
TCTTCCACTTATTTATCCAGATTCAAATAGTCATCCTACAACATTTATTGAAAAATCATC
ACCAGCACCACCACCTCCACCACCATCAACTGAACAACCTGATACTGAATGGGTTAAAGT
TGAAGCTAATGAAGATATTTATGATGATTTAGAAGATAACGGAAATATACAATCACCTCG
TACAACTTCATCAATACCTCATGTACCACTACATTCCTTAGCAGCATTTGGTTTATTTTT
AAGATTACCTGGTTATGCTGAAGTTTTATTAAAAAATAGAAAACAAGCACAATGTTTATT
GCGTTTAGCTTTGGGTGTAATGGATGATGGTGAAGGTGGTGATGTATTAAATTCACAAAT
TGCTAGTACATTACCAACATTACCGTTTCAAGTTTTAAAACAATTATTAAAATTAACACC
ATTAACAACAGATGATGGTTTATTATTACGACGTACTATGGTTGATATTGGTGCTATTTT
ATTATTACTCAATTGTTTAGCAATTTTTACACATCAAACTGGATCTAATGAATCATCATC
ATCGTCATCGTCATCATCATCATCTGATCAAAGAATAACGAATCAAAATGGTAATAATCG
TAGTGATGATAAATCGCATTTATATTGGGCTAAAGGTACTGGTTTTGGTACAGGATCAAC
ACAACAATTTTGGAATGTCGAACAAGCATTATTACGTCAACGTTCTGAAGAAGAACATGT
AACAATATTACTTCAAGTATTAGCTAGTTATATAGGGTCTGGAAGTAGTAGTCAACCACA
ACGTGAATTACCTGCAACATTTGCTGAATTAATATCCCGTTCGTGCCTTTTACCAGCATT
ATCATCATATTTAAGAAATGATTCTGTATTAGATATGGCACGTCATATTCCACTTTATCG
TGCAGTACTTCAATTACTACGAGCAATGGCGTTGTCTCCACAACTAGCAACATTTTTATT
ACCAAGAGGTAGTAAATTAAATGATCCATCTATTGTTTCATTACTTTCTACAATGAAAGT
TTGTGTTGATACTTATGTAAATAAAATAAATCGTACACGTGGTAATAAATTTAAAGGTGT
TCTCAAATATCCTGATGATAATGATCAAGATGAAGGTTTAGCTACATTAATACCTGATAT
ACAAGAAAGTGCTACTATCGTACAAAATGCAACATCAAGACTTGCTGTTGTTAACGAAGA
ATTGAGTAGTTCAAGTCCAGTTGCACCTGAATTACCATTAAAATCGGTTGAACAACGTTA
TCTTGAAGTTATGAAAAATTTACAATTTGATACTTATGAAATGATATCTGAAAATTTAGA
TGGTGGTGGTTATCGTTTTGCTGTATCTTATCATTTTGAATCGAATATGAGATCAGCTGG
TGATAGAAGTCATCCTACAAGAGTTAAAAGATTGGCACAGGAAGCTGTAACATTATCAAC
AGCTTTACCATTGTCTTACAGTAGTAGTGTATTCGTACGGTGTGATGCTGATAGATTAGA
CGTTATGAAAGTATTGATAACAGGCCCAGCAGATACACCTTATGCTAATGGTTGTTTTGA
ATTTGATGTTTATTTTCCGCCTGATTATCCTAACAGTCCTATGTTAATAAATCTTGAAAC
TACTGGTCGACATACTGTACGGTTTAATCCAAATTTATATAATGATGGAAAAGTTTGTTT
AAGCGTACTCAATACTTGGCATGGCAGACCTGAAGAAAAATGGAATGCTCACACCAGCAG
TTTTTTACAAGTTTTGGTTTCAATACAATCATTGATTCTAGTACCCGAACCTTACTTCAA
TGAACCAGGTTACGAGAGATCTCGTGGTACAACTAGTGGTGCTCAATCTAGTCAAGAGTA
TAATGCTAACATTTGTTTGGCAACTATTAAGTGGGCAATGCTTGATCAAATTAAAAATCC
ATGTCCTTGCTTTAAAGAAGTAATACATACGCATTTTTGGATAAAGAGACATGAAATAGT
AGCTCAATTAGAAAATTGGATTATGGATATGGAAATGTATGGATCAGATAAACGTTCTGC
TCGTACAATATCACTTAATGCCTTGGCTTTGAGGAGACATTATAGACTTTTGAGAGATGC
TCTTAATAAACTGCCAACACCCGAAGGTCTAGAAGATCTTGCGGAACCATTACAATCACC
TAGCTCACCATTAGATATGTCAGGAACGTCAAATACACCATCCACAAGTACAACATCATC
ATCAACAACATTAGCTATGTCATTGAGTAATAATACTACAATACCATCTGTTAATAATAA
TAATAACAACAACAATAACAATAACAACAACAACAACAACAACAACAATAATAATAATAA
TAATAATAATAATAATAATAATAATAATAATAATAATAATATCAATAATGCGGTTGCCAG
CAATCATGTTCATAATGAAATAGATACTGATGTTGAAATGGAAAAAATAGTATCTAATGT
TTGTGAATAGCTAATAGATATTAAAAAGATTGTTGGACTTTTAAAAAATCTATTGCTTGT
GTTATAAAAAATTTGACTGAAATTAACATGATATAAAAAAAAATACATGTTTGACTGGAA
TACTCGATTATTTAGATTAAAAAAAAAAACTTATAATTGGCTGTCGGTCAAATATTTTAA
ATTTGAAAAATTTTAATATTAATTAACAAAAAAGTTTCTTTATTTCTCTTTTTTTCTATC
ATTGAATTATTTTTGTTTAATTTTTTTTTATTTGTACCAAGTTTTTAAAAATCCAAAAAA
AAGTTATGATTTTTCAATTAAGCTGTGACTGTAAATTGTTTTTCTTATACTTAGATTTTA
ATATTACTACTATACTTTGTTTTCAAGAAAACACTTAATTGAGTGTAAGAGAAAAAGTTA
AAAAAAAAAAATATAAATATTACTATTATTATTCTTATTCTTATTATAATGGTCTTAATT
GATTCAGTTACTGTTATGTATATGTATACATTGTATACTAACTCTATCCTACTTATATAT
AAATTTCAAGTTTAATAGATAGTATTTATTATACGTGTTCTTAACTCAAGTAAGTTAATT
AATGTGTTTAAAGTGTGATAAAAAAAAATAATTCATAAGAAAAAAACATATTCAATAAGT
GAAAAATCACATTTGATAAATGACAACTTCATTATGTAACACATAAAACAAATACTGAAT
AACTGAGAGTACATTGTAAATAATTTTGCCAATAAGTTAAACTAAAAATAAGTACACGAA
TGTGTTTCTATTTTTAAGAATACTATAGAAAAATAAAACATTTAAAAAAATACAAATGAA
ATTGATAAATAATAAAGTAAAAAAAAAAACTCGCATTAAAATGAATAAATAAATATACAA
TTATGTATGTTTTGCAGTTTGATCTGAATAATTGAGTCGTAAAGTGCATGATACAATTGG
TAACGTATGTAAAATAGTTATTTATAATAAATGAATAACAATAATTATGATTTAAAATTT
AATTTGTTTGTATTTATTATGCAAATAATTATTTTAATAAATTAAAAGTTATCTACTGAT
CATATATATGTTCACAGAAAATTAGTAATAGAAATTTAATTTTTAATTTTCAAATATATA
GTAACTATCAAATAGATTTACAATAAAATATTGTTTCATAAGGATAATTTATTTTAATTT
ACAATTATAATTATAAATTATTCCATTTCGTCTTCATTTTTTTTCTTTGATTCTCTTTTC
GGAAAAGAAGGTTTTGCTTCGGGATATTGATCAGTGTAAAAACTTCTTAATTCCCCATGT
TCAGCGTACATACGTGTTCTAACTTCATCTTTATTTCTTAAAAACGCTGTTTTACGTAAT
CTTATTGTCCATGATGGTAAATGTGTGTAAAATGGTGGACTTTTTTTCTTTTTATAGACC
ACTCTGCCATTCATAACATGCTGTATAAAATCTGTAACTTCTTCAGGTTTTATAGAGTCT
GGTTTTCTTACTTCTGTTGGTGATGCAACTACAGTTGGAAAATTATCGTTTTCCTCTCTA
AATTCAACTAAATGCATTTTTTTTTCTTCAGCTAATTGTTCGTGTGTTTTCTGCTGTAAT
AAACCAATAAAAAAAGCTTTGATAATATGTTGAAGATTATGTGATCCTTCAACTTTAGCA
TATAAATCTTTAATTCCTATAATTTCACAGCAACTTTTAATTGCTCTATGGCATACCAGT
CCATAACCTTCAGCTTTTTTAGAAACAAAAATTTTAGTTTTACCAAAATGGCAATAGAAA
TCATGATAAACTGTATGATTTTTATATCTATTTATATACATAAGTCTCATAGCAGCACGA
TTTTTGGCCAATTTTAATGCAGCTTTTCCTTCAGTTGCTTTTCCCATCGCAAATCCAGCT
AATCCATTCTTATTACCAGTTATAACCATACTAGTTACTTTTCTTTTTCTACCCATATTA
CCAGTCATAAAACTAACTAATTTATACTCTAGTATAATCGATTCAAATCCTTCAAATTTT
TCATCGCCAATAGGATCAGGTGGTCCAATTTTTCGACCTCCAGGCTTTCCACCAGACCAT
CCTCTTTCAAGTGGATGTAATTTTATTTTTTTTCTTCTAGTCATTGAGTCACGTAACTTA
AAAATATTTTTTTCTAAATCAGGATTTTCTGGTAATTGTTGCTGTTGCACAATTTCTTTC
CCTCTAACTATAGGTGCATTTAACCCAGGCCAAATCATATTTATTTTACCAACGCCAATT
TTTTGACCTCTATTTAAATTTTTTATTTGTTTTCTAGATTTAGCTCTTCCTCTTTTTCTA
CCGGCGTTACTGACACTTGTCGTAGTTTTCCATAATCGGTCAGCAGGATATCTATTAAAA
AATGAAATACATCTAACCTGTAATAAAGGTTTTTGAAATTCAACAACTGTAAATTTTTGA
CATATTGCATTAGGAATTTTTTTATTAACAATTTGTGAATAAAAATTAGGTTGAATAATA
GATGAACAAGCTTTTAGTATTCTATGCGCCATAATTAAATTTATTTATTAATTTTTTGTA
ATAAATAGTAAATGATTTAAAGTATAAATACCATCCCGGGG
>TOXOnig-OC_C81
ATTTTTTATTTCCATTTTTTTTTTTTTTTTTTTTTTTTTTTTTTTTCTTATTTTTTTTTT
TTTTTTTTTTTTTTTTTATCTTTTATTTTTTTCATTATTTTTTTTCTTACGTATATTTTT
TTTTTATTTATTACTAAGATTAATTGAAGAGAATATCCACAAGGATATTTATTATTAATT
TTTTTTTTTTGACGGACGCAAGAATAAATTGTAATAAACTGTTACTTGGAATATTTATTT
CAATTTTATTCGGATTTATTTTCGGATTAATTTTGGGTACCACGGAGATGCCCTGGGGGT
ATAATGATTGGCCAACGGATGAAATGAAAGGACGTGGTAATTATAGATCACTTTGGATGG
GTGTCCTGTGGGCATTGCCATCAGGAACAGGCGTCGCGGTAGCTCTTCTTCAAGGAAGCA
ATGGTCCTTTAATTGGAGTCGCCATTTCTGCTTCTCTATTACCACCCGTTGTCAATTGTG
GTCTTTTTTGGGCACTCGGATGTATTTGGTTAATTTATCGTCCAATAAAAATGCCTCATA
TTAAAGGAGAGTCTTATACAGATTTAAATAGCTCTTATAGTTATGTATACTCGGATTATT
TACCAGTTGAATTTTTCTGTAATGGTATTATCAGCGCGTGTTTGACATTTGTCAATGTCA
TATGCATTTTTATTACTGCGATAATTGTTTTAAAGATAAAAGAAGTAGCAGCACCTTACA
CGTCAACACCTGAATTACGGAGATTTTGGCAGCATGACATTCGTTTGGTACGTGATAAAA
ATACATCACGGGACAATAGCTCAATAGATTCAAGNNNNNNNNAGTTATTATGAAGGATTA
AGTAAATCTAAACAGAAAGCATTGGAACGTACATTGAATGAAGCAGTAAAAGAGGCTATG
AATGATGAGACATTCCGTAAAATTAAAAGACTAAGTTATGGACAACATGGACCGGATGAT
ATCACCCCAAGACTAGGACTTGCTGGTAATATTGGATCAGTTGAACGAGTTGTTGATGAC
ATGAGTAGGACTAGAGATGGTTTAGGAACTACTGTAGCACCAGATAGTACTTTAGCTAGT
ACTCAGGAAAGTACTAGTGAAGATTTGGCTGCCCTTGATCGACTTGTTACGTATCTTCTT
GGACAACCAAATGGCAATCTAGACAGTTGGCGACGTTCCCGAAGAGCTAGTGCACGTGGT
TATCGTCAACTTGAATCAAATGCTTTGAATACTGGTACCAGCGATCATATTAATGATATC
AATACAACTCCATTGTAAAATTAATCACTAATTTCCATAATTAAAATTTAAATACGTAAG
GTATATGAGAAATTTATTATTAAATTGATTCGTCGGTACACGACGATAATTCATGCTTGA
AACGCCAATAAAAACGCAATATCATATATACAATATATATAAAAAAAATTAAATATCCAA
TACTTTTTGAATATTAATCAAATTCTTCAAGCGGTTCAGTACCAAAATACCGATCGCCGA
AATTTCCTATACCCGGTAGAACATAAAAACGTTCGTTGATTTCAGGATCAAGTGCTGATG
TGACTATTTTAACACGTGGAAAAGCGTAAGCGATTGAATGAACTCCTGGTTCTGCCATTA
ATAATGACACTACAAAAATATTTTCTTCAGCTACATCGTGATCTAATAATACTCGAATTG
CCATCATCGCTGCTGCACCAGTGGCTACTGTTGCATCCATCAAAATTACTCGATAATCCT
TTATATCTTTTGGCAATCGTTGATAATAAAGCTCTGGTTCGTCAGTTTGAAGATTAGTTT
GTATTAATATTTTTCCAATCCGAATATCCTTACATACATCACAAAGAGCTTGCTCCATAG
TTTCACCAGCTCGCATTATTGATACACCGCAAATTTTATCAGTAGCAGCACGTTTTCCAT
GATAAGGGATACCTTGCGGTGTATCTACTGTCATTTCTTTGTATGGTAATAATGAAAGTG
CATATTCAATAACTAAACGTATCAAACGTTTCGAATAAAATATAAATTCATCACGATCAG
TATTTTTGTCTCTGATAAATGTATGGAGTCCTTTTACTTGAGGAGTATCAGGTAACATGT
ATACAGATGACGGTAGCGGTTGTCCGATGTACGAATGTGCTAATTTTTCTCGTAATTTGA
ATCCTCTCAGTTGTAATTGTGTATGAACATGTTGAACGATAAGCTCAATAGCTACTTCAT
TTTCACCACCACGTGGTACTATGATATCAGCATGTACCATTGACGGTGCGATATAATAAT
AATATGCTGGTTTTACCATTGTAGAATATTGTTTTAAAACACCTTCTAAATCTCTACCAC
GTTGGGATATATCTCTACGAAGTCGTCTGGCTAATCTAACGTCAGCATCAGTATCAACAA
ATACTTTCATATCACACATTTTTGATACTTCTTCGTTATAGAATGTAAGGATTCCTTCAA
ATATAATCACATTGGCTCCATACATTACTTTGGTACGATTTTCTCTGCTATGAGTAACAA
AATTATAAATAGGAACATCAACCTTTCGTCCTTCCTTCAATCTCTGCAATGTCGTTACAA
GTAATTCAAAATCAAATGCATCCGGGTGATCAAAATTGTATTCATTACAAGCTGCTAATT
CGTGTTGTTTTTCATTGAGTACTTTATAAAATGAGTCCATGCTTAATAATGTTACCCAAG
GAACATCTAAGCATTCAATTATTTTTGTTGCTACTGTAGTTTTGCCTGAAGCACTTCCCC
CACATATACCTATAACAAATGGCTCAACTTGTTGTCCAGCCGAATCATACCATGCTGGTC
TACCTGCTGTGTAAATTGTTCTAGTCTTGCTACGTAAAATTGATTCTGCTGATGTCTTTT
TATTTGACTGTGACATACTTGTTGTACGCTGTCTTCTAGATCTTGGTGACTTTTGTGATC
CAGTTGACGGTGGCCGTGGAGGTGGAACAGGACTAATGGCTTCACGGCTGCCAAGATCAC
CATCTTCACTGACTCCGTCTGCAAGGAAGACAGCACGATCTTCTAGACATATATCACCAT
CGCTTTCGGAGCTTGCTGAACTTGGTGGCTCAAAATGTTGAAATTCAGCTGCCATAACAA
GACAAATTTCTTGTTATAAAAAAAAAAGTTAATAAAAAAATTAAAAAAATTTTTAATTCA
ATAACGACACGTTGTAGCACTCCACAGTAGCACACACGTTGCTTTTACGACTTCACTTTA
CCTCCCCTGGTGGCTCAAAATGTTGAAATT
>TOXOnig-OC_C82
TTGTATCTATTCATCAGTTTCATTTATTTATTTAAATTAACTATTTTACAACATAAATCA
TCATCATAATTGATTTCCGCTAATTGCAGTAAATGCGAAACTGTTTTTTTTTTGGTTTGT
AGGTTACAAATCAGAATTTTACGAATTATTGTTATCAATTTTTAAAAATTTATCTCTTTC
GATTAATTAATTAATTAATTAATTAATTCAAACATTAAGAAATAATTTCATTATGTTTTG
AACATGCATCTATTTTTTTTTTAACCTTTATACAATTATTTATTTTTTATTTACAAAATC
TTCTCCTTTTTGTATATTTTTCTTGAGCTCGGGAATCGCAGCTTGAAGTAATTTTTCCTC
GAAAGCACTGAGTTTTCCCAATCCAAGATTCTTTTCAACTCCATTTTTGCCAAGAAGAAG
AGGAGTTGAGAAATATTTGGCTTCAGTAACATTAGATCTCACGTAAGCACATTCGACGAC
ATTTTGTTCGCCATTAAGCGCCCGAATTAAAGAGAAACCAAATCTTGCTCCAGCATAAGC
CATTGACAAGGTAGCTGATCCAGTACCTGCTTTAGCCTTGACAACTTCAGTACCAGCTTC
TTGAATTCTTTCAGTGAGTGCTTTCAACTGATTATCCGGAAATGAGACACTTGGTTTAGC
TTGAGAGATGACGGGAATTATAGTAATACCACTGTGACCTCCAATTACTGGTACTGATAC
TTTCTGGGGGTCCAATCCCTTAGCTTCACCAATGAAGGCATTGGATCTGACAATATCCAA
AGTAGTAACTCCAAATATTCTATTTGGATCGTAAACTCCAGCTTTTTGGAAAACTTCACT
GGCAATAGGCACTGTACTGTTAACAGGATTAGAAATAATAGCAACAAAAGCTTTTGGTGA
TACTTCAGCAATTGCTGCTGCTAAATCTCGTACAATCGATGCATTCGTGTTGAAAAGATC
ATCACGAGTCATTCCTGGTTTACGTGGTACACCAGCAGGGATAATTACAACCTGAACACC
ACGAAGAGAATCTTTCAATTGTTCAGGACCAGTGTAACCCTTGACTTTAGAGTGAGTATC
AATATGAGACAAATCAGCAGCAACTCCTGGAGTATTTACAATATCGTAAAGGGATAATTC
AGTTACAAGAGATGATTGCTTGAGGAGAAGTGCTAGAGGTTGACCAATACCACCACTGGC
ACCCATAACTGCAACTTTAGCATTTCGCTGAGAACTAGTTGACAATTGTCTAGCTCCTTG
AGCAATAGCACTAGGTTTGATTAATCGTGAGAACATTTTCGTTTATTTAATTTGTTCTTT
GATGGCACAAATTTAATAATTAAAAAAAAAATTAAAATTTATTAATTTTGAGTGATTGAT
CACGATCAGCCGATAACCCCTAAATGACACCCAAACGACTTTCTTAAATAAATTGGTCTG
ATTTTGCTCTCGTAGCAGTTTCAATTAGCTTTTTTGTGGTTGGTCTAGTGATTCCAATCT
CAA
>TOXOnig-OC_C83
AGATGGATTCAGATTACGATGACGAAAGAGGTGGCTGGGGAGACGACATCGGTCGTGGTG
ATGATCCAATGAGCGAGGAAGCTTTAGACAATCCCCAGGAAGTACTCCAACAATGCTTAG
ATAAATTCAAAACCCCAGATTATATCATGGAACCTGGAATTTTCACTCAACTCAAAAGAT
ATTTCCAAACTGGTGGTAATCCCGAGACAGTAATAGAATTATTATCAAAAAATTACACAG
CCTGTGCACAATTAGCAAATTTACTAGCTGAATGGTTGATATTAGCTGGAGTAACAGTCC
AAGAAGTCCAAGCAATGGTAGAGAATAATCTGAAAGACATGATATTAAAAACATTTGATC
CTAAAAAAGCTGATAAAATTTTTTCGGAAGAAGGAGAATCTCCAGCTTGGTTATCAGAGA
TGATTCAGCATCCCACATGGAGGTCATTAATTTACAGATTAGCTGAAGAGTATCCTGATT
GTTTGATGTTGAATTATACCATAAAATTAATATCTGACGCTGGATTCCAGGGTGAAATAA
CCAGTATATCAACCGCAGCACAGCAAATTGAAGTATTTTCACGTGTACTGAAAACAGCAA
TAGCCGGATTTCTACAAAATACTGAAAATTGGCAAACTAGTATTCAAGAATGTGCTAAAA
TGGTTTGTCATGGTCAACATACTTATGTTTACAGTCAAGTATTGTTACAAATACTTGCTC
AAGAACCACGTGGTGGTTTTATGATGAAAAGATTGTCACAAGAGATCACCAAATGCGCAC
AACAGAATCGCCATGACGTTACACCAATAACAATGGCGTTGAATGGAGCTGCTGGTAGTC
CTGCTGCTTGTTTAGCTCTAGCATCAATGTTATCGCGTAATACTCTTAATCCAGCTGATA
TTACAGTTCTTTATCGTCATTATTCATCACCTGAACCACCACCAATTGAATTGGTGAGAA
ATCCACAATTTCTAGAGCTACTTGTTGATGTTCTTTTTAAACCTGGCGTTAAATTAAATC
CTGAGCACAAATCCAAGTATATTTATTTACTTGCTTATGCAGCCAGTGTCTGTGAAACAC
CACCGAAAAAATCTAGTCCAAGGAAATTAAATAAAGATGAACTGAAAACAACGATACAAG
CTATTGAAAAAGTACACAATATCTGTAATATCAATAAAGGATCCACGGAATTAGTAGCTG
AACTCAATACTTTGTATCAAGCTATTAAATTTCCAGTTGTAAGTGTTGGTATTATTCGAT
GGGTCGAGTGTACCGTTACTGAACCTTCATATTTTAAATTGAGCACTGAACATTGTCCAA
TTCATTTAGCATTGCTTGATGAAGTTGTTACTATTCATCCTTTATTGCATCCCAAAGTAT
TACAATTGCTTGTTCAGTTGTTCGAGAGTAAACAAGACGAACTGGAGATCCTTGTTCAGT
TGGAGATGAAAAAAATGTTAATTGACCGTATGGTGAATCTGTTGAGCCGCGGTTGTGTAG
TACCAGTTGTTTGTTATATAAAACAATGCTGGCAAAGAGGTGATACTGATATTTCATTAA
TTCGTTATTTTGTAACGGAAGTTTTAGAAGCCATTGCTCCACCCTATACATTAGAATTTG
TTCAATTATTTTTACCAATGGTGGAGAATGATGAAATTACAGGAACTATGCGGGGTGACA
GTGATAATGATCTTGTATCTGAATTCATAGTTCACTGCAAAGCCCATTGTCCAGTTGGAA
GATGACGATTCAGAGATTGAATTAACGGATAATTAATGTTCAGAACTTAATTACCATGTT
TGATGATCGTTTGATATTTTAATTGATGATATGGGACAAGTGAACTTTTCTACCAATCTG
CGATGCGGTTACTTAGGCCTTGACTGCCTTTCCATCCTTCCATTGAGTAAATTTAATGTG
ACTTTCATCACGTTTCATAGCTGCTGTACGAAATTCGGGCTTCAAAGCCTGACGAACCAA
TTTCGCAGCGATTTGTGAGTAGTTGATGTAATTTAACCCAGCTTGTCTCCACGCGGCCAT
TTTTTTAATTATTTATTTAATTTTTTACAATTTATCAACCAATTCGTGGAGAAATTGATA
ATGGCTGTTGGTTATGGTTCAGATGTAGCGTATCGATATAGA
>TOXOnig-OC_C84
AATTTATTTATTAAAAAAATAATTAACAATATTTTGATAGATTGTTATTGAGTTTATTTA
TTAGTGACTATTGTTAATTAAATTTTTTTTTTAAATATTAAAGAAACATCAACTTCAAAA
ATGACTGTGATTATGGAACAGACCAATACTTTGATTTCCTGGCCAGCAAAATTAAAAATC
GGTGCTAAATCAAAAAAAGATCCTCATATAAAGGTCATTGGTCGAGTTAATGATGTACGA
ACTGCTAAAGAGAAAATTATGCAGATATTAGACACCCGACAGGCAATGCGAGTGACCATG
AAGCTTGATGTGAGTTATACGGATCATTCCCATATAATTGGAAAAGGAGGTCTAACAATA
AAACGTGTTATGGAAGAGACTGGCTGTCATATTCATTTTCCCGACAGCAATCGCAGTAAT
CATCAAGAAAAAAGTAATCAAGTATCGATTGCCGGTGAAATGGAAGGAGTTGAAAAAGCT
CGTTCTAAAATCAGAAATCTAACACCGTTGATTTTCTCATTTGAATTACCAATAATGGGC
CCAATGCAAACACCGGATTCAACAAGCCCTGGAATCGTTAGAATTCAAGAGCAGTACAAC
GTTCAAGTGATGTTTCGTACGCGACCTAAGCTACATGCAACTCTCGTTGTGGTAAAAGGC
TGTGAGTGGGAGGTACATCAAGTTAAAGAGGCCACGACACGTCTAATTAATTACATGTGT
AAAAACTTAGCAAATCAAATTCAAGTTCAAATGTCCATGGAGATCTCGCCACAACACCAC
AATCTCGTTCTGGGTAAACAAAATAGCAATTTAAAATTAATAATGCAACGTACATCAACT
CAAATCATGTTCCCGGATGCCGGAGATCCAAATATTCCAAGCTTGAAGAAAAGTAATGTA
ATTATCACCGGTGGAATTAACAATGTCTACTTAGCACGTCAACAATTACTTGGATCTCTA
CCATTGGTGCTGATGTTCGATTTCCCTGAAGACTCAGTCCCGACATTCGACACCGAGACA
ATTTCACAATTGATGCAGACTTTAGATGTATTCATCAGTGTTCGTCACAAACCCAAACAA
AGCACTCTATCAGTGATAATAAAAGGCGTTGAAAAAAATGCATCACGAATGTATGAAGCT
AGAAGACAAATTTTGAACTTAAAAGAATCAAGAATCCATGCGACTATTCCTGATACCTAC
CATATACCGAATTCTAATAACGTGTTCCTGGGAAACACTACCAGTTCTTCATCATCAAGT
ACCCGCGGATTATCAGATAGTTTAACAAGCATGTTGTCAATAAGTTCACCCAGTTCATCG
CCATACTGTCTATCACCGTTGTCATTGAGTCCGAACTCCGCGAATTTTTCATCTCACTGG
AGCAACGGACCAAATCCACCATCAATGTATTCAGGAATGCTGCATCCTAGTTACGGATTT
AATCATCCGAACATTCAGCTTTTAGCAGCAACTCGCCAAGCTATGCAAGCTAATCTGATG
AACCAGAAACAGAATTTGCATAAAAATCATGGACAGGGTTTGTTTGGCGATTATTTGTCA
TTCAGTAGTGCCTCTAGTACACTATCTAGTCCATGTCCTAGCCCTAGAAATACTTCTCCA
CTTGGTGGACCATCAGATATGGATGTCTCTGGGGTGCTATCAGATCTAGGAAAGACAAAC
GATCAAGCCAGTAGTAGTGATACGAAAAATCAGAGCCAATATTTGCCGTATGATTATGAT
CAGAAAAAATATATGGCGATCAAAGCCATGCAGTCTATTCCTAATCCAAATGAGTACAGA
GTACCTACTTCAACGTGGTCCGGCTATGGATTGAGTCAGACAATGCCTGCAGCTGTGTCT
TCATTAGATTCTACTACTATTCAATCGAGTGCTCTTGAACCTTCTGATCTTTGGGATGAT
CCAAAAACACCGCTGGCTTTTATTCCGTCAATGGATTTTAATACGGATATAAAGAAAGAC
CAGGGTATGCTAGGAATGGTGTCGTCATATGTGGATCACACTCCTGTATCAAAACTGGAG
AAATTATTATCAGGATCTCATACAGATCTTGCTAGCATGTTGACTAGTGTTGGACTTGAA
AAATATACACGTTTATTAATATCTCATGAAGTTGATATGATTACATTTCGCTCGCTGACT
GAGAAAGATTTATCTGAGATCGGAATCACTGCTTGGGGTGCTCGACGCAAAATGCTGCTT
CTTATTTCTGAACTTAACAAACGTTCAATGCCATTTTCTGGAAGCGTAGCTCCTGGAGCT
GAAAGGAAGTCCTCATTAACAACTACATCCAGCGCTGGAACATCTGGAATATCCAGTACC
ACAACAGTCGAGGGCAAATGGTAATAGAAAATAATAGACAAAGAAATAATTAAAGAGTAA
TCAGCGCTGGTTAAATAACGCGAGGGGACGCCATTTTGCACCAAGGAAGATATATATATT
TACTGAAATTGCACGTTTGAATATTTTAAAAGCCTTGCGGAGAAGTTACAATTTTATTTT
TTTTCCATTGCTTATTCATATATATATATACACACANNNNNNNNNNNNNNNNNNNNNNNN
NNNNNTTTTTTTTTTTTTCATTGCGGACCCTTTGTTTAGAAAATGGCGTTGGATTAACCT
GAAATTATAGATTAATAAAAAAATTTGTGTAATAGCCTTAAGTATTGTTTTAAAGACAAT
TAAATTAATTAGGATTTCTCGTGTTTGTTACTACGTAATTGCTGGCAATAACGTGAACAA
ATATTAAGAATAAATAATATATTTTTTATAGTATAAATTATAGAACAGATACAGTATAAA
AAATATATGTAGATATATGAGAAAAATTCGAGTCATTTACACTCACTGAATGTATACTAT
TGTATATCAATCAGCCGACCGTGAATTTAAATCCGCGTCGTAGGTAATTATTATCTGTGA
TGATTTATTTCTGATAAAAATCTATNNTATATATATATAAACTTGATATCGTGTTCATCG
AATGCAGTCTTTAGAATTTCAACGATCGTAGATACGCGTATTAAAATAATTATTGATTTA
ATATAAAAAAATGAAAGCGTTAAAAAATGGTTTATATATATATATATATATTATCACTTG
TTAAAAATAAATATAAATAAATGCATTTAGCGATCAATATCGACTAAGCTCGAAAACTTT
CAAATATATTTAATTAATTTCCTCAGTACAATTTATTTTATACGTGAATTAGAAATTTAA
TAGTAATTACCAAGTCTTTCGAGCTTTTATTTATTTAATTAATGATAATTTATTTATTAT
TAATAATAATTCCGTAGCATTAAATGCTAAATGTATTTAATTTTTACAAGTGATTTATTT
CTAGGTTATTTTGCATGATTATTGATTTATATATTACAAAAAAATTTATACATTATAATT
ATTAATTGATTATTTAATTATTTTGCATGCGAATATTATATTAAAAATTACAGTGAGATA
CACAATTAATTTCCCTCACGAAAAAATTAATTAATTATCGCTTCAATAAATTTATATTCG
ATTTGATTTTTTTATTTTTACATCAATGAGTGAGGGAAGTGGTACGATTTTATTTAAAAA
AACAAGTATTTGCGAACGACTTAATTTATTTCGCTGATAATAATAATTTTAAATTCGATA
TTAATACATTTTTTTTGCTGATAATAATTTTTTTTTTTTTTGGTAATTAATTTTGCATTC
GGTAGTGAGTATTGGTTAATTACATTAATTTGACTAATCATTATACGTTTATAAGTTATG
TTCACTTCATTTTTTTTTTTTTTTTACGATAGTAGTTTATTGACTAAACACAGATTTTTA
AAGGAAAAAAGTCAATTATTTCGGTGTTCATTTATAATCATTAACAAATAGATAATTAAA
AATAAAATAATTAACTAATAAAACGAGTATAAAAAAGTTGTACAATTAACGATAAAAAAT
AATTGATAATTTTCTTATAGAGAAACAAAATGGCGTATGTGTTCGTTTATAAAATGGTCC
CTCGTTTTAATCGCAATAATTCGTACCATCATCACTCATGTTTATATAAATTTGATATTA
TTATATATTATACAAAAAAATTAAATAATTAAATTTTTTTTTTTGATTTTTTGTTTGCAT
GATAATTGAAAAAATGAATAAGAATGATTGATGAAAAAAATAAATTACTGAATAATTTGT
TATTTGCATGAAATTAAAATAATATTGAGTGATTCATGAAAATCTAATTATAAAAAAAAA
TTGTAATTAAAATGGTCGAATGATGTTTGATAATTAAATATAATACAGTACATATACATA
TCTCGTGACGTATCTTTCAACATTTTTATTGATAATTTAATTTATATTTTGCTCCAATAG
ATTTATTGAATATATAATTATTTTTATTAATTATTAATTACAAACGAAATATTAAATGTT
GTAGGATAATTAATAATTAAACTAATAATAGATAGAAATAAATTTTTCAATTTTGTAAAA
ACGGACATCCTTCCAATTTCGGATCATGAGCCATTTACAACGGAAAATAACCGCCATTTT
TTCAGCTTTATTGTTACAATTATAATTACTATTATTATTATTTATATTAAAATAACAATA
TTTAATTAAAAACTCATTTGGCCATTTTAAATAATAATAAAACAATAAAAGTGATAGATA
AATAAAATAAAATAAATTATAGGTTATAAATTTATACAATAATGAATCATTTATCAAGAG
AATTTTTTATAATGAAGCATGAAATTATAAAAAAAAATGTAATTAATATTTTGATAATGA
AAATTATATATTTCGCATTAATTATTATTATTATTAATATTAAAAAAATATATACATATA
GTATATATAAAAAAACCAATCCCTGAGGCAAATGCATGAAAAATAAAAAGCATTCATTTT
TTTTAAATATTAAAAATACAAAATTTACATTTATATTCACATTTAAATTATTTACATTAC
CAATTAATTAATTAAATAATTAAAAAACCATTTAATTATCATCAGAAGAGCAAATATAAA
CTCTCATATGATCGCGATGTAATTCCATACCACAAACAAAACAATTAAAGCTTTCAGAAA
CAAGAAAATGCGCTTGAAGACAGTAATAACAATAAAGATGGCCGCACCCAGCATGTCTAG
GTAGCACTGGAGTCTCTTTGCAGTAAGGACAAGTTGTATTTAAATCCATCAGTGGAGTTG
TAATCACCAGGGATCCAGCACTTTGTCGTTTCTTCGGTAGTAATCGGAAAAGGTATTGTT
TTATACAGTAAAAATTTATCATTGGTAATCCAGTGCTAAATAGATCGACTAGACCATGCC
ATAACAATTCTTTCATCATATAGGAGTAGCCAATATTACGAGCTTGGTGTCCAGTTATGT
TGGAGCTGCGAATACCTAGAATACGTTCAATTAGAAAAGGTTGGGTTCCACGATGCAAGA
AAATCAGTAGGTTGATGAAACTGAGTACATTTAAAATAGTCGACAGGATGTTTAAATATT
TTANNNNNNNNNNNNNNNNNNNNNNNNNNNNNNNNNNNNNNNNNNNNNNNNNNNNNNNNN
NNNNNNNNNNNNNNNNNNTCAACAATTTTTGGCCTATCGTTGATTTTCCTTTTTTTAAAG
TGAATATCCAGATTAATGATCTTAAAGCGGCGTTTATTTCTGGAAACCAGGGCTCGATGA
TTCCTGGAGTGAGATGCTGAGATGCTTCACGGATTTTGGTGGAGAAAATACGGAATATTT
CATCGTCTAATTTACCAGCGTCTAACTGGTTCACTCTAGATATATAAGGAATCATCTTGG
AATTTTGGCAATTAGGTACAGGTAACCTCTCTTTGAGATGTTTTTGTACTGTATTTTGTG
TTCAAATCACATGTTAATTTGATTAATAATAATTTTTTTTAATTATTATCAAATTTTATA
CACTGAAAATTGCAAGTTCATCTTATTCAAGATGGCGCTAGTCTGCAGTCGTTCAAATGT
CAAAGTCAAAAACACGACAACAATGGTATTTGTTTTTAC
>TOXOnig-OC_C85
TTTTTTTTTTTTTTTTTTTTTTATTTTTTTTAAAAAAAAAAAAAAAAAAAAAAATTATAA
AAAAATTTTTTTTTTTAAAAAAAAAAAAAAAAAAAAAAAAAAAAAAAAATCATTGAAATA
ATATAATGAAAAAAATTTTGATTTAACGAAGGACATAGACAATTTTTTTAATGTCAAAAG
TACCTTGTCTTCGTCCTTGAATTATGCGTGAGGAAACACTATTGTCCCCCGTAGTGGGAG
GACCGAGTGTAACCTGTGGTCTATATATCAAAAACAATAATAATAATAATAATAATAATA
ATAATCATTTAAATAATAAAAATAAAAACAAACAACAAGAAATAAATATTAATAAAGACA
ATAATGTTAATTTATATTTTTTACGGCCACGTGATGTATTAAATCAAGATAAATATCAGC
CGAAACAACCGATATCAGTAAAATGCAAAATAAACGTAAAAAAAGATATCAGTAAATATT
TTGATTATCCTAACAAGGAGAATCAATTACGTCATGGTACTACAAATATTAATATCAATA
CTAATGGAACCACAAGGTGTTCTAGAAATGATTTAAATAGATTGAATTTATTTGTTAATG
AACTGAATGCTAATTTGGAAGAGCAATTGGATACAGTTAAGGTGATGGGTTCAAATTTAA
GTCGGCATCATGGCAAAGGCCTTACGGGACGAAGAACACAGTCATCGGGAAATCTTTGTG
ATACTAAAGGCCGGCTCAGTCATGTTGGCAAAATGCTCGTTCCTTGTTCGAGTGCATCAG
AGGAAAGATACAAATTTTCAGGATCATTGCCAAATAACCTAGACAATGATCATGATTTAA
TGTTAACGGATAATAATAATGTGATAACTGATACGATATCTGGAAATTTAGGTGGTACCC
TACCGCATAAAAAATCGTCAGTACAGTTTAATGATCAAGTGACGGATTTTGAGAGATATC
GATTGCAAGCCCTTGAAGGAGATCCCTGGGAGTATCATCAAAGTGATGTCGACTTAGTAC
GTTGTAAACATGGTAACCTAAATTTAGTTAGAAAAAGTAAACGTGATGACGAATACGTTG
TTCCGTCCAACAATCATTATGAGGGGGAATTTATGGGCACCTTGCCAAAAAGGCGAATTG
ATCCCAAATGGTGTGATCCAGCAAGCATACAACCAATTGTTCAACAAATAAATCATCATC
ATCATTTACACCATCAACATCATCATCAAGAACAAGAGCAAGAACAAGAAATTGATAATG
AGTCCAATTATTCAACCAAAATAGTCCACAAACCGTCGTGTGAATTAATGAAACGTCAGC
AGAAACAGCTTGAACATCAACTAGGACGTTTGGATAATTTTAAATCAAAGTCGACGAGCG
AGCCTCAAGATCAAGGATACGCGTCTGAAAGGTCACCTGAAGACGAGCATCCTCCTTTGT
TATCAATTAATTCAGAAAACACATTCCGAGTAACCTTGCAAAAAAGCAGCCGTGGTCTTG
GATTCAGCGTTTCTGGTGGTGGTAGTGCTGGACCAGTTAGAGTTAAAAGACTTTTTCCAC
AACAGCCGGCGGCACTTTCAAACAAACTTGAACCTGGTGATATTCTTTTAGCTGTTAATG
GAACTCCACTTACTGGTTTGACTAATTATGAAGCATTGGAGGTTCTACGAACAATAAGCT
CAACTTCAAGTACAGTTGAGTTATTAGTTTGTCGATTACCTGGAGAATCGAGTAATGTAA
CACCACCAAAAGCACCACCAACACCACCAACGCGTCGTGATACTACTTTAGCAGGTTCGC
GGTTACTTAAACCCGTACCGCCACTTAATATCGAGCCTTGTGGTGAATTTGATATAGAGA
TGACGAAAGTGGCAGGAAGTCTAGGATTTACATTAAGAAAAGTTGATAGCAGTGCTTTGG
GTCATTATGTGAGGGCTTTGGTACGTGAACCAGCATTAAGTGATGGTCGTATTCAACCTG
GTGATAAAATAGTCACTGTCGATGGAGTTCCTCTTTCTCCAATGAGCCATGAGGAAGCTG
TTGCTCTTCTTCGTCAATGCGGGCCTAAAGTTAAACTACGACTCTATCGTGATTTAACTC
AGACACCTGTGTCTGCTTTATCGCCTACGGAGCCTGATCATCCTTTACGGCCACCAAGGA
CTAGCCTAAGGAAAGAAGCAGTGGACATGTTATGTGACCTAGCAGTTCGTAAACTATCAC
CCAACACTTCAAACGGTTCTAATCAAAATATATCAGCAAACAACAATTCCCCACGACGAT
TACGTAGACCCCAATCTCGAACATCATTGGATGATAAAGCCAATGATGATTCTCTAGTTC
TTGACACCAGTGATTATAATCAAAATAATTTATCAACACAAAATAATGATAATAATAATA
AGCCATCAAGACCTAATTTTTTGAATCTAAGTGGAGATAGTAAGAATGTTGATATTGATA
AAAATCAAATTCAAGAATCTAATCCCGTGATAAATGTTGAAAATTGTGCGCAAAATGATG
ATGATTATGAAAGAGAATTGATTGGTGATATTCAAGACAGCAATTTACCACTAGAGCCTG
CTTCCATGCCACCATTGTTTGATGGTATTAATGATTCAGAGGGTAATTTCAGTTATAAAA
ATCCTGCTTATCAGAGTGCTAATCCTACGTGTGGTGCTGATGGTACTAAGGCCAAGACTT
CATACTCCAGTGATCAAAACATTCCAGGAAAAGTTTCATCAATTGTGCAAGATCCCGCTG
GCAGCAAAAGTTTGCTCAAGTGGAAGGGTGTTATGTTTGGACCAGATAGCACTGATAGTA
ATGGTGATAACACGAGGGAAAACGACAATGCCGATATTCAAGAAAATAAATATAAAGACT
GCGAGGTACTTATGGTTGAATTAACACGTGGATGGAATAGCAGATTAGGATTTAGCTTAC
AACCACAAGATAATTCGACTGTAATATCAATGGTATATCCTGACAGTGTTGCTGCTAAAG
ATGGACGATTAAAACAGGGTGATATATTAATAATGGTAAACGATGAAAGTGTAGAGCACA
TGCCAACGCAAGATATAATTGATTTATTAAGAAAAATTCGTGGCTCTATTGGCATTACCG
TGGCCAGAAAAAAAAAATCCAGTGATACGTGACAACAATAGGAAATAAATTAAAAAAATC
AAATTTATTATATATATTTGATTAAATAATTAAAAAATTATTTAATTAATTACTTATTAA
TCATTAAGTGAATTTAAAATAATCATCAATCAAATCATCGAGCTTATAAATTTATTTATA
TATATTTTTCATTAATATTTATTTTTGAATTTTAATTGATCAATCATGAGCTGATCTATA
ATTATTTAAAATGAATATATGGAATATTAATCAAAGTCAATGAATATTTAAATATTGAAA
TATAATTAGAAAAAATTATATCTATATATTATAAATGAAAATATATATTATATTTTAAAG
ATAGA
>TOXOnig-OC_C86
TTAATTTTTTTTCACAAACACGGTATTTTTCCCAAAATTTTCTTACTTTTTTTTAATTTT
TAATTTAAAAAAAAAAATAAAAAAAAAAAAAAAAATGATCGAAATTGTATAGTGTTTGAA
AACTAAATTTTTTTCGTTAAAATGTTTAAAATAATTGCAAGTTTATTTCCTGTTGTGATT
CATGTCTAAATTAATTTTTTTTTCAATTTATTATTTTTATTTGTGAATTTTTTTTTGTTT
GCTGTTTACCTAATACGGCAATCGATGGAAACAATTGTCACGCGGTTAACGCAGTAAACA
CATTGACACAACGAGAATTACTTCAGGAATTGACAAATGATTGTCGTTACGATAAAATGG
TAAGACCACCTGGTGAAATCAATGCAAGTGACCCAATTCATGTGGCCTGCAGAGCTAATA
TATATACTATCAAATCAAACATGGCTAAAACATTGCAATTTGATGTCCACATGATGCTCC
AATTTCGTTATCGTGATAGTAGACTGCGATACGCCGAAATAGCACCCCAGTATAATCATA
TTTATGGTGGTCAATCAGCACACAACTTGATATGGACACCGACAGTGTTCGTGTCTAATG
AACGGACGTCTGTAATCATGGGCAATGGTGTCAAAGACTTATTGATCTCTGTCGATCCTA
CCGGCATGGTGATTTTAAATACTAGACTCGAGGCTACCTTGAACTGTGCTCTTCGTCTGG
AAAAGTTTCCCTTCGATGTCCAAGAATGCCCGTTGATATTTGAGAGTTGGACTTATAGTG
CACAAGACATGAAATTGGATTGGGATGAATCGCCAATAATTTTGGCTAAAGAATTGCATT
TAACAGAGTATCGACTGGTGGAGAAATGGGTTAACGAGACTGAGGTCTCTTACACTGCGG
CACAGCAGCATTATGGTCATTTTGCAGGTAATTTTAGCTCGATTAGCATCACGTTTAAAC
TAGCACGTGAGATGGGATTCTTTGTTATGGATTATTACATACCATCAATATTAATTGTCG
TTGTTTCTTGGGTGTCATTCTGGCTTCATGTTGATGCAAGTCCACCGAGGATTGTCTTGG
GCACGAACACTATTTTAGCATTCATGACACTTGCATCAAAAGTTGAAAATTCATTACCAA
AAGTTTCATATATTAAAGCCAGTGAAATTTGGTTTCTTGGTTGTACTATTTTTCTCTTTG
CTGCAATGGTTGAATTTGCTTTTGTTAATACCATTTATCGTAGAAAAAAAAATGTACCAC
TGAAAAAAGTTAACAGTAAATATATATTAAAATCAACATTAACACCACGGCTTGCCAGAA
AACAGTTTCAAAAAAATACAACAAACCTAGAACGTTCAAGATCTTGGTCATCACTTGACC
ATAGTCGGCTCAATGGACATGATTATTCAAGTCAAAATTATTTGACTGTACACAGTTTTC
CAAGTACAATCAATATTCCATCAGTAAGAATAGAAGATGAACGTGATCGCGATTTTTCAA
GTGGAAGTGTAATGACAATTGAAAGTGCTCCATCACCACCAGAACTAACAAAATCATTTC
CCAGAAGACCTACACTTGCTAAACTTCATAATTTTACAACAATGACACCACAAGAAATAG
CTCAATGGATTGACAGAAGAAGCCGTATTGTTTTTCCCGTAGCTTTTCTTATTTTTAATA
TTCTATATTGGTCATTTATCTGGATTTAATCTATAATTATTTAATAATACAATGAATTAA
TTAATTTTAATTATTATTCATATGTTTTATAATTTTTTAATATCTTAATTTTTGTACATT
ATTTATTTTCATTTGTAATACTTACCACCGAACACTGATATAAATTAAGTATATGATAAT
TAATGAGATAAATTTATGATTAATTTATTTTATTTTTATCTTGTATCTATACCTNNNNNN
NNNNNNNNNNNNNNNNNNNNNNNNNNNNNNNNNNNNNNNNNNNNNNNNNNNNNACCTGAT
GTTAATACTTCAATACGAGAAAATTTGTTGAGACAAAGCATAAGCATAATCATAAGCATA
AAAACATAAAAAACATGAGCGTTTACAATCTTAGTTGCGTGTTCAAATATATAATGATAT
AAATCTCTCCAGGTAGATATTTTTCCCGCTTGGTTATGAAAATTGTGATGGCGTCGGTAT
AGCGATGATAGAGGTATGATAGTGATCATGTATGTGAATTTACTGACCTAACAGCTCAGC
AATACTTTTATTTTTTTAAAT
>TOXOnig-OC_C87
CGTTTTTTTTATTTAAAAAATTTGCGTTTTTAAATTCAAATAGCTTGCTAGCGCTATCTT
ACGATAATAATAAACAACAATTGAAAAAAGAACAGAGAGATCAACATGCAGTGCCACAGA
ATACTTTTGNNAATACTTAGACACTCATTATGTATATGATAACTGGATATGAAATCAGAA
AGTTGTCATGTTGTCAAAAATGAATAAAACTTATTCCTAAAACTATTGAGGCACCTGAAG
GAATAAATCAGCGTTTATATTTAACCTAGTTAATAAAATAAAAATCGCGAGTTTGAATGT
GATTTAACATGTGATAAATTTATTTATTTCTTAACTTATAAAAAAAAAAAAAACAAATAA
TGAATAGTTTTAGAAAATTATTAAATATTGTAGATTTTTATGGAGTATAAATAGTAAAAT
ATAAATTTCAAATAAATTGGAAATTTAAAAATTTTTCATTTGTTTTTTAAAATCATGGCC
AATGTAAACAGATCCAGTTTTGTGATCCAGTCTGAAGGATTATTCAAGGGTAAACGAAAC
TTTATTATATCTTGAAACCATGAAAATAATCATTTAAAATTTCATATGGAGTTTTTTTGG
CTGTAATCTACTATTGCTATATTTTATATAAGTATCTCTTTTCAAATATCAGTTATGATA
TAGCATATAATTCATCAGTTTTAAGCCAACGTTTTGATAAACCCAATAGAAAAAAATTAA
ATATAAAGAAAATGTTTTTTTTTTTACGTAATCGAAGTGTACGAATAATTATATTCAGTT
TTGTTATTTTTACTATCTATGTGTATTACCGTACTACTTGGGATTCAGATAATTCTTCGC
TGGAATTTTTTAATACAAGTCATTTATCAGAAAATCATAAGTCACATCTGGAAAATACAA
GTGAAGAATCTTCATTATTTTTATTACAGAAGAATATAAGTTACGAACAATTAATTTTAA
ATTCAAATATACCTAATAATTTAACCAATCAATCAATACAAGTAATATCTAATTATTCAT
CTTCGAGATCTCGGCCCGTATCATTATCAAATACTTCAATAAATTTACAATTAAACAATA
GTGTAATTTTGCAACAAATTCAATTGAAATCAGTAGCTGCAAACTCATTAACTCTTGCAA
CATTATCAAACAATCATACTACTCGTGCTATATATCAAAGTGGTCATAACGTAATTGTGC
CTGAAAGATGTCCCTTAGATGGTAAAAACATGAATCTAGTCATAATAGTTACGTCTGCAC
CATCACATATTGAAGCAAGAACAGCAATTAGACAAACGTGGGGGCACTTTGGTCAACGAA
CTGATGTAAGTATTGTATTTATACTTGGTGCCACAAATGATTTAAAGTTAGAAAAATTAC
TTCAATATGAACAAAAACTTTATGTTGACATCATACGAGGAAGATTTATAGATTCTTACA
ATAATTTAACATTAAAAACAGTATCTGCTTTAGAATGGGCAAAAGCACATTGTTCAAAAG
TTAAATTTATTTTAAAAACAGATGATGATATGTTTATTAATGTACCTCGTTTATTGTCAT
TCATAAGATCACACGAAAATAAAACAAATATTATTTATGGTAGATTAGCTCGAAATTGGA
AACCAATTAGAAATAAAAAAAGTAAATATTATGTATCGCTAGAACAATTTAAAGATAAAG
TATTTCCAGATTTTACTACAGGACCAGCTTATTTATTATCAAAAGATGTTATTAGTAACC
TCTATAATACAGCATTAGATGAAACTTATTTAAAACTTGAAGATGTATTTATAACTGGCA
TTGTTGCTCATAAAATTGGTGTCAAGCGTATTCATGTTAGTGAATTTTTAAATAAAAAAA
TTTCTTATAATCCGTGTAACGTACAACGTGGAATAAGTATACATATGGTAAAATATGGTG
AGCAATTTGATCTCTGGAAAAAATTATTGGATGGTAAAAATAAATGTAAATTATAAACAA
AAATGAACAAATACATTAACTAAATATTAGTCATATTTAGTAAATATTTCTAACTATCAT
TGTGCCTATAGACAATTTTACTAACATAAATTTTATTATTTCTGGGAAATATTATTATAA
CGTTTAAAATATCGTTTAATAATGTCATAGCTCTTTTTGATAAAAAGTATTCAGTTATTG
TACCTGTAATAACAAAATTATTTTTTAAATTATTACATAGTAGTTATTTCAAAAACTGAA
ATATGTTTTC
>TOXOnig-OC_C88
TCGACAGAAGCCACGTCTTGGCATTGGGATTCGTCATTTCATGTTTTAAAACGTGTCCAT
TGAGTGTAAGTGAGACAAGTGAATTTGAATAACAGTAAAAGTAAGAATTTTAAATAAAGA
CAGAAAATAATTCTATTTAGTTGGCTTGAAATTGACTAAGATTCTCAAAGTAACCGGCGA
CGTGAACAAGTGTAGATCAAAAAAATATTTAATTGTTTGTACATTGTATTAATAAAATTA
TGTTTAGAAAATATTTTTTACTGTGCTTCCTGGCTCTTGGAGCTCTGGCTGCTGAAGAAG
ATGTTCTTGAATTGACTGATAGTGATTTTACCGCTGAATTAAATCGTCATGACAACACAC
TTGTTATGTTCTACGCACCTTGGTGTGGACATTGCAAACGACTTAAGCCGGAATATGCTG
AAGCCGCTGGAATGTTAAAAGGAAGTGAACCTGCAATAACTCTGGCTAAAGTAGACTGTA
CTGAGGGTGGAAAGGAAACTTGTACCAAATTTGGAGTCAGTGGTTACCCAACATTGAAGA
TTTTCTCCAAGAGCGATTTAGTTAGCGATTACAATGGACCTCGTGAAGCCAAGGGTATCG
TTAAATACATGAAGTCCCAAGTTGGACCAGCATCGAAAGAACTTAAAGATAAAGACTGCT
TGAAATCATTCTTAGATACCGATGAAGTCAGTTTTGTTGGTTACTTTGAAAATGAAAACT
CAGAATTCGCCAAATCCTTCCAATCAGTTGCAAAGAAATTGCGCGAGAAAGCTCGCTTTG
CTCACACCTTCGCTAAATCTCTGTTGGAGAAAGAAGGATTTAAAGACGACATCCTCCTCT
ACAGACCAAAAATCTTGCAAAACAAATTCGAAGAGAGTATTGTTAAACACACTGGTGGTA
AATCAATTGCTGATATTAATGAATTCGTCACAAAGAATTACTTTGGATTGGTTGGTATAC
GTACTCGTGACAATGCTAATTCATTTGAAAATCCACTTGTCGTTGCCTATTACGCAGTTG
ATTACGTCAAGAATCCTAAGGGAACCAACTACTGGCGTAACAGAATTATGAAAGTCGCTA
AAGAATTCCCTCAATTTAAATTTGCTATTTCTAACAAAGATGACTTCCAACATGAACTCA
ACGATTTTGGTGTTGATTTTGTCAAGAACGAAAAACCTGTTGTTTTAGCTCGTGACTCTA
AAGGCCAGAAGTTTGTTCTTAAGGATGAGTTCAATGTCGACAACTTCCAACAATTCATCA
AGGACTTTGAAGAAAATAACTTGGAGCCATTTATTAAGTCTGAAGAAGTTCCTGCTGATA
ATTCTGGCAACGTTAAAGTTGTTGTGGCCAAAAACTTTGATGAAATTGTCAGAAAACCTG
ACTCTGATGTATTGATTGAGTTCTATGCCCCATGGTGTGGACACTGTCAAAAACTCGTAC
CAGTTTACGATGAATTGGGTGAGAAAATGGCCGATGAAAATGTTATTATTGCTAAGATGG
ATGCTACAGCTAATGATGTACCACCAGAGTTTGAAGTACGTGGTTTCCCAACTCTTTATT
GGGTACCTAAGAATTCCAAAGGCTCACCAGTTAAATATGAAGGTGGTCGCGAACTCAATG
ATTTTATCAAATACATTGCTGAGCACTCGACTGATAAACTCAAAGGTTATGACCGTAAAG
GAAATCCTGTCAAGGCTCCAAGTGATGAATTGTAAAAAAAGAGATTCATAAATTATCATT
TACAACATACTCCAATAATATTTTATTTCCTCTGCATTCGCTGATTAAATTTTTTTATTA
TTATTGATCATCGTATGTCACTTTGTTGTCCACATGATCCGTCGTCTTCATAATTTTTTC
ATGCTGAGGAAATATATATATTTTTTTTAATAGCACAACTCAACATCTATTAACATAATA
AATCATTAAATTAAACGAAGGTTGATTCTAAACTTTTATTAATAAATATTATAAAATTAA
AAAAAAAAAATAAAATAAAACAAATATAAAAAATATACAGATATTCAGATGAATAAGAAA
TTTATCATTTTTCTGATAATTGGAGAAATAATAAAAATTTATTTATCTGACTTTTGGATT
ACTATCCATTATCATTTATTATTCTTAATTTCAGTATAAATATAATAAAATAAAAATAAA
TAAATAAATAAATAAATAAATACTAAATATAATATAATTTAAACATCAGCTAAAATCCAC
GAATAAAGTGGACGTAATTCATGATCTAAAACTTTATATTCTAGATTATTGAGACCATCA
GTATCGTATCGTCTTGCAGCATTTTCTAAATTAGTAAATCTTGAATTACTTGGTGATTCT
TTTTTGTGTGATAGCATGTAATATTGGGCTACGTTAGGTCCAAATCGCATAACCTTCAGT
CCACGTGTTTGTAAACGACTAAAAAAATCATCATCTTCACCACCCCATCCATAAAAAATA
TTAGAAAAACCATTAACTTTTTCAAATTGTTTACGTGTTAATGAAATAGCACCACCAAAT
AAACCATTATAAGGTAAATTATAACGAAATGTATTAACACTTGAACTCATATGTCTTGGC
ATTTTAGTACAAGCATAAATATTATTTGGATTCTGTGGTATTAAGTCAATATCTTGAAAT
ATAAAACAATGAAAATCATTTATTTTAGTGGCTTCTCTATAACCAACATTAAATAATTTA
GCACGATTAAATTCACTCAATGGGCTTTGTTCAATAACAAATATTCTATAATCTAAATTT
TGTCTTTGTAAAAATGGATGAATATAATTCATAAATATATCAAGTTGATGTTTACGATTA
CGATATGGTAATATTATAGCAACATTAAATAATGGATGACAATTTAATGGTTTCCATTGA
CCACCAGGTAATATACCTAATCGACGTGCCATAACAACTGGATCTTCGTGTAGATTTTCT
TCAGGATACCACAATTCTGATGTATGAAGACCACGTATTGCTATTGTACATGAATTTTCA
TGTGGATCGTATGATTTTTCAAGTTCATTATAAATATCTTCCGTTTTTATAAAATTATAA
TGTGATGCAAATCTATCAGGATGTAGACAATAAAATAATACTAGTATTATTATTATTGTA
TATGATAAATTACGTGCATAACCATGCATACAGGATATAAATAGTTTTAAAAAATTTAGA
AAGTTTCTTGACATTTTTTCTAACCTATACTATTATTTTATACATTTAGTAACGTATTGA
TTACTAATTTTTTTACAATCAATTACACTTTGGTTTTTAAAAAAAAATTTTATATCAAAT
AATTTTATTATTAAATAATAATTTTTTTT
>TOXOnig-OC_C89
ACCAATTTATCGTTAAAAATTTATTATTGAACTATTTTTAATATAAAATATATATTATAT
TAAAAGTAAGCTTTAATAAAAAAAAAAGAAATGAAAAATTTATCTATTTCATGGTTTATT
ACTTAATTTCTTTTAATCTAAATCATTTTTTTACGATTATAAATTATGGATAATAATTAG
CTTGTATCCTGATAATATAACGGGTTTTCGTTTCGCTTCTTTGGTTTTAAAATTTAAAAA
GGTAAAAAAAGAAAAAGAAATGACGCAGTGGTCAACGAAAATAATCGTGAAGTCTACTAT
TTAATTTTTTTGGTTTAAAAATAAATACCTAATCCCGTTTTCTCGTTGCTCTAGTTTTAT
AAGAACATAATAATAAAATATAAAGTAGCTTACATTTACGTAGAAAAAAAAAAAATAAAA
ATATATTCGCGTTGAAAATGTTGGTTAAACATCTTAACGTACATATTTTACTTCCCACTA
CATTATAGATAATACTTTAAAATAAAAAAAAAATTCTTAAACATAAGGATATACATTAGA
GACTAGTTGATAATTAAAGAGATTGAGTTATTATTACATTGTAATATTAATTTTTATTAA
TTAAATTGTAACAAAAATTACAGTTTAATCTTCTTCTTCCTCAGCAGCTGCGGCTCCAAC
TGCTTTACGCAAGTTCTTCCTCTTGACACGACCAGGACGACCACCACCGAAGGGCGATTT
CAATGAGAAATCTATGTGTTTTTGTGAATCCAGTCGTACAATAAATGATGGGATGTTTAC
AACTTGTTTACGAACACGAATGTGTCTTTGACGAATCAGAACACGTGCATGATGAATTGA
TTTAGCTAATCCAAGTTTGAATACTTGAGTTTGAAGACGACGCTCTAAGAAGTCTTCGAT
TTTAAGACCCAAAACATAATCGAGTTTCATGTGGCTTTCATCAAGTACTCCAATACGTAC
TAAACGACGTAAAAGTGCGTTTCCTTCAAAAAGACGTTTTGGATCTTTTTCTTCGAGAGT
AAGTAACTCACGAGCAGCTTTACGAATTTTAGCTAGAGTATATTTTACTCTCCATACTTC
ACGTTTATTACGAAGACCGTATTCTCCGATAATTTTTAACTCTTGATCAAGACGTGCCTT
TTCATATGGACGACGTGGTGTAACATAAGTCTTTGAAAAGACTGATGGAATTCTACCGTT
TACCATGATGAATGATCGTTACTTCTTGCTTACAGCTTAAGTAACGACCGACCTTGTTGA
AACCAACGAAGAAAATGGCCGAGAAATGGAGAATTCAGACGGAAGCAACGCTTATGGTTC
CCAAAATTCATCTAGACAGGCTTTTTGCTGTAAAAAAATTCATTTAATATATTTATTAAA
TACAAGATGGCTCTATTTGTAATTCTTTACTCGGTCGTTAACAAAAATTTCTCCTCAATC
ATAACCAAAGTAAAAAATATATTATTAAATATTATTTTTATATTATAATTTATAATTATT
ACTATATATATTAAGTATCGTCAAG
>TOXOnig-OC_C90
TTTCAATGAGAAATCTATGTGTTTTTGTGTATCCAGTCGTACAATAAATCATGGGATGTT
TACAACTTGTTTACGAACACAATTAATTTAGAAGTTAAGAACATTTCAATGGAAATTATT
CAGACGTTAATTGTCATAAAGACAGATTAATTGGTCTGTTTGATAAATTTTAATTAAATA
TGGAGGCGTAAAATGTCAATTATTAATCTAAATTAATAATTAAACACTTTAGTGGCCTTT
ATGATATTAACACGGTCTATTTTCCTTAATTGTTTGGTTCATATTAGATATCTGTAGAAT
TAAAAATACAAAATACTCTTATACAATATTAACTAAATTCATTAAACTATTGAATTAATA
ATTGTTTGTATCCTGGGCATGAAAATAGATGAAGGATAATTGACCTCAACTATTGATTAA
CCAGGAATTAATCTAGCCTTGAAGATTAGAAATCATCTAAGAATTTTAGACATTTCTTGC
CCAGAATTCAAGGCCTAATTTTTATTAATTATCAATTATATGAAATTTAATAAATTTTAA
TGAAACCAACCGAATGTGTCTTTGACGAATCAGAACGCGTGCATGATGAATTGATTTAGA
TAATCCAAGTTTGAATACGTGAGTATGAAGGCGACGCTCTAAGAAGTCGGCGATTTTAAG
TCCCAAAACATAATCGGGTTTCATGTGGCTTTCATCAAGT
>TOXOnig-OC_C91
AATTATTAAATAAATAATAAATTGGCATCACTGACATTGCTGTTAACCGCCTGCGCATTT
CATGGATCGACATGAAATTCGACCAATCACAAGCTGCAACGTCATAGTCCACCATTTCCC
TTCCCCTCTTTGACGCTAGACAGACTTGAAAATCTGTAACGAGCACTGCGGCCATCTCAT
TCAATTGTGGACTTACCACGGAGTTCGGTGAATTTATAAAAAGTCTTGAGAGCCATCAAG
CTTCATTACATTTTACATATAACGAAGATATTCAATTCTAATCAACGAAAATGAGGGAAA
TCGTGCACATCCAAGCTGGTCAATGTGGTAACCAAATAGGAGCTAAGTTTTGGGAAATCA
TCAGTGATGAGCACGGAATTGACCCAACTGGTGCATACCATGGAGACTCTGATCTTCAAT
TGGAGAGAATCAACGTCTACTACAATGAAGCATCTGGTGGCAAATATGTACCAAGAGCCA
TCCTTGTCGATTTGGAACCCGGTACCATGGACTCTGTTCGTTCTGGACCATTCGGTCAAA
TTTTCAGACCTGATAACTTTGTTTTCGGACAATCAGGAGCTGGTAACAACTGGGCTAAAG
GTCACTACACTGAAGGAGCTGAACTCGTTGACTCAGTTCTTGATGTTGTGAGAAAAGAAG
CCGAGAGCTGTGACTGTCTTCAAGGTTTCCAACTTACTCACTCACTTGGTGGTGGTACTG
GATCCGGTATGGGTACTTTACTCATCTCTAAAATCCGTGAGGAATACCCTGATAGAATCA
TGAACACATACTCAGTTGTACCATCACCTAAAGTATCAGACACAGTTGTTGAACCTTACA
ATGCTACATTGTCAGTTCATCAATTAGTTGAAAACACTGATGAAACTTATTGTATTGACA
ACGAAGCTCTCTATGATATTTGCTTCCGTACATTGAAACTCTCTACACCAACCTACGGAG
ATTTGAACCATCTAGTATCATTGACCATGTCTGGTGTAACAACTTGTCTTAGGTTCCCTG
GACAATTGAACGCTGATTTGCGTAAATTAGCTGTTAACATGGTACCATTCCCACGTCTTC
ACTTCTTTATGCCTGGATTTGCACCATTGACATCACGTGGTAGTCAACAATACAGAGCTC
TGTCTGTACCAGAGCTTACACAACAGATGTTTGATGCTAAAAATATGATGGCTGCTTGTG
ATCCAAGACACGGCAGATACTTGACCGTTGCTGCTATCTTCCGTGGTAGAATGTCAATGA
AAGAAGTTGATGAACAAATGTTGAACATCCAAAACAAAAACAGCTCATACTTTGTTGAAT
GGATTCCAAACAACGTTAAAACTGCTGTTTGTGACATTCCACCACGTGGATTGAAAATGT
CTGCTACATTTATTGGTAACTCAACTGCTATTCAAGAATTATTTAAACGTATTTCTGAAC
AATTCACTGCTATGTTCAGAAGAAAGGCTTTCCTTCATTGGTACACTGGTGAGGGTATGG
ATGAAATGGAATTTACTGAAGCAGAATCTAACATGAATGATTTGGTCTCTGAGTATCAAC
AATACCAGGAGGCTACCGCTGACGAGGATGCTGAATTTGACGAGGAACAAGAAGGCGAAG
TTGACGAAAATTAGAAAGAAACGAACGTCGTCTTTTAAATTTAATCCACATTCAAACGCA
CGTGTTTCATCACGTATCTGCTTCTTAATTATTATTATATTTTTTCCAATTATTCGTTAA
TAATTTCTTTTATTTTTATATATATATATATATCTTT
>TOXOnig-OC_C92
ATTTATGTGAATATATATATAAATATATATTGATAAGATATAAAGAATGAATAATATATA
TTAAATAAATATGTCAGCTACTAGTTTATTACTGTCAAAGATTGAAAAAAAAAATGTCAG
ATTTTCTTGAAGAAAAAGAATTAATAATTATATGAATAATAAAGACAAACAAAAATAATA
CATATTTGAGATTGTAATATTATTATTATTATAAATCCTCAAACTGTAAATAAGTGATAC
GAGTGATTAGCACTAATGGCTTTTATCATATAGCCATGTAAACACGAACAGTAGAATTAT
TATTATGATAATTATTATATATAAATCAATAAAACAATTATAAATTTAAAAAAATACATA
ATATAATAAATATCATAAAAACGCAATAACTTAATTTTTCAATATCAATTATCATTTAAT
TATTTTTATAATAATCCTAATGCGTATGTATTAAATTTATTTAATTGACTAAATTTTATA
TTTAATCAATTAAAAATTTAAAAAAAAAAAATTTGCTTATCATAAATATAAAATAAAATA
ATCATATTAATATTAAAATTAATGATATTAAACAAAAAATTTTCGCAGTAATACATAAAA
AAATCTAACCGGCTAGAATACTTCTGTTAAATATTTTTACATGCTTCTTCATGAATCGGA
AGCCGATGGGGATAAAATTTACGTTTACACTTACGACACTCAACTAACTGATGTTGATGT
TTTTCCCAATCAACTTGTTCTTCATTGAGTTCTGNNNNNNNNNNCTGGCGGTGGTGGAGG
TGGTGGCGTTCTTTTACAATCTAATGGTTTAGAAATGGGCAAATAAACATCATCATAATT
TATTGTATTGTTTATTGATGCATTGGGAGACTTTAATGGAGCTACTGTATTCAGTGCCAC
TGGGCTACGAAGTAATTGACGTCTTGGTTTCATGGGATTTATTATATCGTCTTCATCTGT
TTGAGTAGAGACATCGCTGTTGAAGGATTTGTTTTCAGGTATATTTCCAGTCGGTGGTGA
ATCAAAAATAGATTTTGATTGACTAGAATTTTCTGTAGTTTCAGAATTCATTTGAACTTC
AAGTTCATTTTTATCATCATTATTATCATTCTTTAATTGCTCTTCATCTTTTTTCACTGG
ACTTAAATCTTCATGCTTATCTTCAGACTTTAATTGAATGTTTTTAGATTTTTTCAACAC
TGTAACATTTTTTTTATTTGTTTCAGTATTTGATTTTTGTTTCCCTTTTCTTACTTTAAT
TTTTTTAACTAGATTAGAATCTTTATCTTCATCTCGATTTTCATCTTCATCTTCGTCGTT
ATTCTTATTATTATCCTTAACTTTTTTCTTTTTATCCCTTTTTTGTCTATTTTTTTTCAC
TGGACTAAAAACATCATCCTCATTCTCATCTTCAGGTTCTTGATTTTTTTCGGCCATTTC
CAATATCGAAAGATTTTCATTCTGGTTTTCCTTATTCTCAATATTACTTTCAGTCTTATT
CTGGCATTTTTCAGTGCATTTACAAAACTCATTACAACTATTATTTTTTTTGACACAGCC
ACAACGTTTTGTTAAACAATTACCGGTACAAGAACAACTATTAATATTATTTTTTTTTCC
AGTAGTGCTATTAACCGAAGTTCTACGAACTTTACTTCGTGTTGGTGTACCTATTTCACT
AGCAGAACGCATTCTCGTTGAATTATTTAAAGCAGCATTAAAATTAAATTCTTTACGCAG
AGATTCGTTCTCCAATGTTAATTCACGTATTTGTTGTTCTAGCATTGTAATTTTATTTCT
AGCCTCTTCAAGAGACATTTCAGGATCTTCATCCTCCACATCTAGAGCAGGATGTATTCT
AGAATTATTTTTAACCTTAACATTGAACTTTTGTGACATTCTGTTTAAATTAATCAATAA
AAAGTATCCAATAATATCTCAATTGAAAAATGAATATGCAAAATCAGTTAATAAACACTC
AAATCGCAAAAATAATTATTGATGATTATTCTACAGCGTTTGATTAACTATCAAGCAAGA
AAATATTTATATAAATGAGAATTTATGTTTGTGTGTGTATCCAACGGTTTCTTTCAAAGT
TTAAACGTTTTCCAGTGTTGTCAATTTTTATCAGTCAATTTTGTTGCGTCTATTTTATGT
ATCACTTGTAAAAAAAATTAATCATAAGATGTCATATAAAATTTTTGAATTTCAAGAAAA
CAAAGTAGAAGAATAAAATGATAGAGAATAAATTTTATTTTTTATTTTCACATAGTGTCT
AAAGTGGTATTACGATTAGATAAGCTCTCTCGGTTCATAGTGCGTCTGACATGCCAAGAT
GCAGACTTCATAAGAGATCGTGATTTTAACAAACCGGTCTCAGTCAAAGATGTATTTTCA
TACTCATTAATTGACTGATTAACATGTCCCTTTATAACATAATTTAATTAAAACTTAAAT
TTAAAAAATGAATATAATACTTTGATGTCCAATGTTATTAAGTGCATAAATTAACTTTTT
TAATAATTTGATACTAAAATAATTTTTTAATAATTCAATAAAAAAAAAAGTATGAATTAA
AATTTAAATTTTTATGAATTTTTAATTTTTTTGACGAAATAAAAAAAAAATAAAATAAAA
TTCAAAATGCCGATTTGTTCAAGTGATAATTCAGTGGATTATTATTCATCATCAAGCCCA
ACAGTGTCACGAAGTAATAGTGTTTCACCATCGTTACCAAGTTCTCCACTTTCTAGTTCT
CCACCACAATTGAACATGATGACCAGTTTAAAACGTTCTATTTCAGATGTATCAAATTCA
TCTAGAAGTTCTACTTGGTCTCATGTATCAGCCAGTAGTGATATGGCATCAACGGTAATA
ATGCGTAAACGTCAACTAAAAAATCAGCATTATTTACAACTTAAAAATAATAATCATATT
AATAATCAACAATTTTATAAAATAAATGAATCTCAGCGAGGATTACTCATGAGATTAATA
GTGTGGTACTTTAATTTAATATTTCGAATTATCGGTGGAATAATAAATACAATAATATTT
ATGATGCGTGCTCCAGCACTGTGGGCATCTATTTGGGTCTGCATATTTTTTGTGATTCTC
CAATTACCTTTGACTCTGCTCAAATGTATCATTACAATGCTACATACACCAACAACGGAA
ATAGCTCGTAATAAACGGTGTGTTTTGATAAGTGGTGGAAGTACCGTGCAATCAGTGCAT
ATGGCCCGGAATTTCTACAAAGCTGGTGCTCGAGTAATTGTCTTTGAAGTGGAGGGTCTA
TTTAGCCTCGCTCGTTTCTCTATAGCATGCTCAAAATTCTACACAGTACCTCGACCTAAT
TCAAACAACGTGATGGAGTACATAAATGCCCTGAAAAATATTGTTGAAAAAGAAAAAGCT
GTTTATTACATTCCAATAAGTTCAACAAATTCAGCTTATTATGATGCATTAGCAAAACCT
CATCTGGAAATTTTAGGTTGCGAGTGTTTTGTACCCAATGCAAATGAAGTAACTGCTCTG
GATGATCCTCTAGAGTTATTAAAACGTTGTCAATCAGTTGGATTAATCACACCCGTTCAT
TTTGTGCTACAATCTATTAATGATGCTTTGACACTTTATGATGCTGGTATTTTGAGATCA
GGAAGACACATGATGCTCGCAGCAGGTCCAGCTGGTTCAAAAGAACGTGTTAAAATAGCA
CTTCCACCAAGTGCCCAAGAATTTCAAAATATATGTCATGATATTAATGATAAAAAACCA
TGGGTAGTAATTCGTGATCCAGGTGGTTCACATTTCATCACTTGTACAACAGTTAAAAAT
TCTAAAGTTGTGGCTAATGTTACTTGCCGTATTGATCAGACAAAAGGTTTGATACCAGAA
ACTAGGAACGACGTAATACAGTGGTTAGAATGTTTTTTTTCACATTCATTTAGTTTAACG
CCGATTAATGGACATCTGAGTTTTCGGCTTGTACTTTCTGAAAATAATCAGTTAGTATCA
ATAGGATGTCGAGTAGGAGTGGGATTACCCTACGTTTGTCTTACCAGTGTGCATCCTAGA
CTTGTCTGGCGACCATGCAGACATTTCTCTCGCCAGAATTCAGGTCCACTGCTGGTTGGT
GAACCATGTCAAAGCAAAGAAAAAGCATTTCCAAGTGCTGTTAAACAAGCAAACAATAAA
ATGAATAATTTTTTCGGCAGTGTTCTTGATAAAAGAGATGCTCTGTTTGTTTATTGGGAT
CCATTACCTTACTGTGCTTATTATCATCTTCAATTACCGTTTATAAGAATTGCAGGAGCA
CTCAGAGCTCAGCCACATCAACATAATCCACCGCTAGCTGTAGTCCAGTGAATGTTTTCG
AACAAATATTCGAAAATTAATTTAAACAAACAATTTGAAATTTTTTGTTTTTATTAAAAG
ATAAACTAAAGTGCTC
>TOXOnig-OC_C93
TGTTTAGTCGATATATTTTAATTAGATTGTAAAAAATTTATTCATCAGCAAATAAATAAG
TTAGATGTATAAAACATATTTTAAAAATAATGTTGATATATTTTGCTGGTGAAATTTTTT
CCTCATGTTTAGTCGATATATTTTAATCGAATAGACCGAAGCCCATATCATCGTCATCAG
ACTCTGATTCTTCCTTGGCGGGTTTCTTTTCCTCTTTCTTTTCTTCAGCAGCTGGAGCAG
CAGCAGCGGCAGCTCCTGGTGCAGCTGCAGTAGCTACACCACCACCAACTGGCATTGAAG
ATAATTTAGTTCGTCCTTCAGCAATCAAATCTTCAATCGATTTACCATTAAGCTCAGAGA
TCACCTTTTTTAATTTTTCAGCATCAGTTTCAATTCCCACTGATGATAGGATTTTTTCAA
TATCATTTTGAGATGGTGCGGTTTTGCCACCAAGGACAGCTAAAAGGTAAGCGGCCACGT
AACGCATTTTTTATTTCAAATTTTAAGTCGTAACGACACGAAACGTGGAACACGCTACAA
TAAAATGGATCTTTCCTCGTCAATGGTTAGGAAAGCAAAAAGATAGAACTAAAAATTATA
CAATTGTTTAGGAGNNTAAGCGGCCACGTAACGCATTCTAGTAATCCATGAATATTAAAA
ATAATTTTTATCAATCCATAAAAATAATTATACAAATAAATAATTTAAATACTGTTTTAA
TAAACAATTGATATATTTATTATTAATAATTTAATTGATAACTTACTTTTATTTCAAATT
TTAAGTCAT
>TOXOnig-OC_C94
GTCATAAACTTTTTTATAATTTTTTTTTTATTATATATTTTATTTTGTTATTTTTTATTT
TATTTTTTTTTAAAAAAAAAAAAAATTGTTATTTTTTTTTTTTTTTTATAAATCTATTTA
CTTAAATTTGTGCATGCAACTGATGAATAATAACAACAATTACAATTAGTCGTTAAAAAA
TATAATAATAGGAATTAATAATAATAATAATAATTAAATTTGTATAAATCACTAAGTACA
ATTTTTCGTTATCTCTCATTACTGAAGGCACTTTGTAGCGAATAATTTCTTTATAAATAT
CCTGTATGAAATCATTAATTATATAGTAATTAAATAATTTTATCAATAATAATTATAACA
ATAAAAAAGTTGGCCTCAAAAAATATTTAATTACAAATTTCAATATTTAAACTATAAATA
TTTATTTTATATAGTATTAAAGAGTTGTCGTAACGGCTCGTTGACGATTTTCATAATTAT
TTTTAGCAATTTTTTTGAGTGCTTCTATCATTGTTTCTCCAGTTTCTTTTACCATATTTG
TTAAATAGCCATTTTCATTTTGGAGTAAAAGATGTGGATGATCAAATTCCACAGCAGAAC
CAGCATCCATAACTAATATCCTATCGCTGTCCATAACAGTATTAAGTCGATGTGCAATAG
TAAGTACAGTACAATCAGCAAATTTCTGTCTAATCGCCTTCTGAATGAATTCATCAGTTC
TTGGATCAACATTAGCAGTTGCTTCATCTAATACAAGTATTTTATTATTTCTAATAATAG
CACGAGCAAGACAAACTAATTGTCGTTGACCAACACTCAAATTAGTACCACCTTCATTAA
CATGTCCTTCTAAACCCATTTCCTTTAATTCAACATCCTCCAACGCCGACCATAATAAAT
TATCTGAATATTGTTCAAATGGATCCAAATTTCTACGTAATGTACCTGAGAATAAAAATG
GCTCCTGAGGTATTATACTTATTTTAGAACGGAAATCATGTAATCCAATTTCACCAGTAT
CAATTCCATCAATTTCAATATTTCCTTCAATTTCAGCAAGACGAAATAAAGCTGATATCA
ATGATGATTTACCAGCACCAGTTCGTCCAACAATACCTATCTTTTCACGTGGTTCAATTG
TAAAATTAAGATTTTTAAGTACTGGTGGTTCTAATGGTGCATAACTTAAATAAACACGTT
TAAATTCAACTTTACCACTTGATGGCCAATTATCTGGAGGTTTTTTATCAGGACGACTTT
CTAATGCTGGTTCACTTTCAATATTTGTGTATTCTAATACACGTTCAACAGATGTCATTT
GATTTTCAACTTCAGCACTCTGACGCATACCCCATTGAAACATACCAGTTAATCCAATAC
TCTGTGTAATAGCTAAACCAACATCACCACCTTTCACTGAATCACCCATAAATTGTTTCA
ATAATAAAAAACTCAATGTTACAAATGCTATATAAATAAGACAAAAAATATCTAACCAAA
ATCCAAATGCACGTGATGACGCTATAAATATATACCAAGCTGATGAATGTAAATCTTGAT
GATGATCAAATTCTTTAGTAAGTACTTCACCAGCATCAAATGAACGTATTGTTGTAAGTC
CTTGAAGTGTCGCACTTAAATGATTAAAAACTGGTGATCTTGTTATACCTTCAAGACGTT
TAATACTACGACTTGTTGATAAATAAATAACCCGTAATATATAAAATATAAAAATAATTA
AAGCAGTTGGTATTAGTAACCATTTATTGGCAATACTGACAACAACAATAATACCAAGTA
ATCCGAGACCAATTTGTATACAATCGATCATAGCAATTGGTAATAATTCATCAATAGCAC
CCATGTCCTTTGAAAAACGATTAAGTACACGTCCTGATGTATTTGTATTAAAAAATCGCA
TTGTTGCACGGCTTATACTACGAAACATTTTATCATGTAAATTTTTTGATGCACGTACAC
ATAATTCAAAAAATGCAAATGATCTCATTAATGTTATTATAATTGTAAGTACAGTAAGTG
CTGTAAATATATATATACAAATATATCTATCTTCATCTGATATACCTGAAGTTTTTTCAA
CATTAACTTTTTCTGGAATACTGTGTGTTATATTTTTAAACGTAAAGTTATTGGTATTAC
CTTGTTCTAAATTTACCCAAAATGAGATAAAATAATCACCACCACTTGCTGCTAATTGAG
CACCGATGTATAATAAAAATACAAATACAACAACACACCAATTACCACCAGCACGAAAAT
ATGAAGCATAAATATGACCACCAATTGAACCTTTTGTACGCATTTCTGCAATTTCGTCAG
GTTCCGCTTGACCCTGACCAGTTGTTTCATTGGTCATAAATGAACTCAGTGATGTGATAC
TAGCATGTCGTGAATTACTACGGCTATTTGTCAATGACATTGTTTCATCAGCGGTTTCTT
TAGGTTCTGATTCCAATAAACGTCCAAAATCTACACCCATCTCTAATAATTTATTATAAC
TACCCTCAGCAATAATAGCACCTTCTTTCATAACAATTATTTTTTCAACATTACATAAAA
ATTGTATTTGATGTGTAACAAGTATTCTCGTACGTCCATTTAAATATCTTTCAATACATT
CTTCAAACATATGTTTACCTACATGAGCATCAACAGCACTAAGTGGATCATCAAGCAAAA
ATATAGGAGCATCTGAATAAACAGCTCTTGCTAAATTAATACGTGCTCTTTGACCCCCAG
ACAAACTAATCCCTCTTTCACCCACAATTGTTTTGTCACCATAAGGTAATAATGAAAAAT
CACGTTTTAATTGACATACTTTAATAACTTTGTCATATTTTTTGGGATCCATTTTACGTC
CAAACAATATATTCTGACGAACTGAACCAGCAAATAACCATGGTTCTTGACTCGCATAAG
CAACTTTACCATTAACATTAATATTACCACTAGTTGCTGGTAATTCTTTAAGAATAGCAT
TTAACAAACTTGTTTTACCTGAACCAACTTGTCCAACAACAGCTACCAGTTGACCTGGTT
TAATACTTAAATTAATATTATGTAATGTATCATCACGATCAGATTCAAGCCATTTAGCAC
TTAAATTTTCAATTACTATAGATCCTTCCACATTTATTAGTGATTTATCAATTTTATTAC
TATTATCTTTATAATCTTTGGAGTCATTTGAATTAATATTACTATGAGAATTAATGTCAA
TATTACTTGATTTATCAGTTTGATAATTAGCATGTTGTATCTCTTCATACATTAAAAAAT
TTTGAAGACGTTTTATTGATACAGATGCTTCAGCAACTTGTGTAATACCTTGTGGAAAAA
ATACAGTCATTGTTTGTCGTAAAATGTTATAATAAGCTGTAAGCATAAATACAGATTCAG
CTGTAATATGATTATCAGCTAATAATACATAAGCTAATATTGTAAGAAATAGTGACAATC
TTGTTGTAAACATTATGAAAGACATAATAACACCACGTATGAATGATGTTAATCTTATGA
CATTTATTTCACGTTTACGTGCATTTTCAATTAAATTACTGAATGGATGCTCCCATGTGT
ACATTTTAATCGCTTGAATACCACTTATTATTTCATTTGTTAAACGTACTCTTTCGTCAG
TACGTATTGCTGTACGTAAACGTAATACAGACGATTTTCTTCCCAACCAGCCTTGTAATG
GTATAAACATCAGCAATGATGCTACACCAATAACTGCTGCTATTCCAACTTCTTGGTACA
TTAAATATGTTATTATAATTGTTTCAACAGGACCAATCCATAAATAATGTATAAATATCA
CAGCAACGTCAAATCTATTTACATCATTAGATAATAAATTAACAGCTTGTCCTATTGTCG
TTTCACCTAGTGCTGTTTTTGATAATTTTAAGGCTTTGCGGTAAATCAGTGAACAACATG
CAACACGTAATTTCATTCCCATATGTAAAATTGCCATCATGTATGGATGAATTACAAATA
CATTGATAGCTGAACACATTATTACACCAACAGCATACAGGTAAGCTTCCGTTTGATCCA
TTCCAGAGTTTGTAAAATAACGCAGAAGACGGGCTAATGCTATAGGTTGCAACATTCGAA
GAACAAGTTCCATAACAGCTAAAGCAATTCCATAGAGAGCAATTCTAGCACCAAAAACTT
TGGTCAAAGCTCTCCTCAAGCTTGGTTTTTTTCCTTTTTTGTATTTGTTTTTAGCATTAC
TGGCTGCTCTATCAGGTTCTTTTTTAGATTTTTGTGATGTATCAAATTGTTGTAATTCTT
TCTCCCATGCTGCTGCTAATTTATCACCTAAGACACTACTTTTGTGTTCTTTTAATGGTC
TATGGAGATCTTCAATCTCTAAGTCTCTTCGATAACCTTCCCAAAATATTTTTAAAACCC
ATGAAAATGTTAAAGCATTTAATGGATTGACTCCTTCACGAGGATTTTTTTTCTTTTCAA
TATCAGCCTTCGCATCCATTCTTTTTTTTTATTTTTGATTATTGTCAATTCAATTGAATT
ATTAAAAAAATCGACAGAAAATGTTTTTTCTTATAATACACTACAATGAATTAATTTAAT
ATTCAT
>TOXOnig-OC_C95
TTTCGTTGTTTCTCTAGAATACAAGAGCTTCACGCTTCTTGATAATCTAAAATGAAGATC
GGACTTTGTGCGTACAGTGGATATAAAATCTATCCAGGCCATGGTAAAACCATGGTCAAA
GTTGATGGAAAGACTTTCACTTTCCTCAACTCAAAATGTGAATCTGCTCACTTGATGAAG
CGTAATCCTAGGAAAGTTACGTGGACTGTGCTCTACAGACGTAAGCACAAGAAGGGTCAA
GAAGAAGAGCAGGCTAAGAGAAGAACACGAAGAACTCAAAAGTTCAACCGTGCTATCGTT
GGTGCTTCTTTGTCTGATATTCTCGCCAAGAGAAATATGAAACCTGAAATCAGAAAAGCC
CAAAGAGAACAGGCAATTAAAGCTGCAAAGGAACAGAAGAAAGCAGCCAAGGCTGCCAAG
AAAGCAACAGCACCACCTAAACCTAAACAAACCAAGAAAGATAAAGCCACTAAAGTAACG
CAAAAAGCAGCTCCACGTGTTGGTGGTAAACGATAAGTAATCGGTATATATAAAAAAAAA
TAAATATACTTCATTTAAAAAAAATTTTTTAAATATTTTTTAAATATTACCTTAATCAAC
TATAATTACTTTTTAATTTAAATAATATGTTCAATTAAACAGTAATTTAATTAAAATCAT
TTTTTTAATTTCAAATACATTTAGTAATTTGATAAACAATGATATACAAAGTATTTACAA
ATTGAATTAATTATTTTTTAGTTTCGAGTTCTTTTTTCAAAAT
>TOXOnig-OC_C96
AAAGTGCCAAGTGGGCCATTTTTGGTAAGCAGAACTGGCGCTGTGGGATGAACCAAACGT
AGAGTTAAGGCGCCTAAATTGACGCTTATGGGATACCATGAAAGGTGTTGGTTGCTTAAG
ACAGCAGGACGGTGGCCATGGAAGTCGGAATCCGCTAAGGAGTGTGTAACAACTCACCTG
CCGAAGCAACTAGCCCTGAAAATGGATGGCGCTGAAGCGTTATGCCTATACTCTACCGTT
AGTGGCATAATCAATATATATTTATATATATTATAAAGCTCTAACGAGTAGGAGGGTCGC
GATGGTGTGCGCAGAAGGGTCTGGGCGTAAGCCTGCCTGGAGCCGCCATCGGTGCAGATC
TTGGTGGTAGTAGCAAATACTCCAGCGAGGCCCTGGAGGACTGACGTGGAGAAGGGTTTC
GTGTGAACAGCAGTTGCACACGAGTCAGTCGATCCTAAGTCCTAAGAGAAATCTGATATC
AATATGGTGTTGTAAAATTATAATATATAAAATAATACACACCTATTGGGCGAAAGGGAA
TCCGGTTTCTATTCCGGAACCCGGCAGCGGAACCGTTATT
>TOXOnig-OC_C97
CTGAGGAATAATTTTATAAAATAAAAATTAGTTAATTAATATTTAAAAGTTAATTAGGAG
TGCATGACTTGAACAGAAGAATCGGAAAGATCATTGTCATCTTGGCAAATACTTGAAGAC
GTAGTTGTATCTTCAGTTTGTGTTGATGTAATAGTAGTCAATTGTCTCTTTTCCATGTGA
TTCAAAGTCTTTTCAATAGCACGAAGGCGTTTTTCCAAACTTGTTGTACCCAAAATACCT
ACCTGTAATTGTGGTCCTAGTGGCAAAATGGCTAGGATCCACCAAGTCCACGATGGTCCG
TCGGGTAAACGTACCCAGTCTTCTTCCGGTGTTGGCATTCTGCCAAATACACGTTGGATC
TCGTCTTGTTGGATTGGTGAAACGCTTGACCACCACTTTTTACCTTTTGACCAAACCTTA
TCATGAAGTTCACGAATATTTGATAGACATTCATTAGGAATTGGAGTATCACGAATGAGC
TCAACTTCAGCAGTATCATAACCATCTCTTTCATCTCCTGAGAGCACACGAAATCTTCTA
CCACCAACTGTACTTAATATACTGCATCCATCTTTCATTAAAACTCTATCTCGTATTTCT
AAAACTGTTCCATATTCAGCATATCTTTTGCTACCTGTGGCTTCGCGATTGAGGCAAGCA
GCAATGCCAAAGTGCCTGACCCCACTCTCAACACAACGTCGTACCATCAGTCTATATCGT
GGTTCGTAAACAAATAAAGGGCAAGCAACACATGGGAATGCTGTTGTACAAATGAAAACA
GCTACATGCTGATGATTTCCTGATAATCCTAAATCTTGAATCAGTTCAAGTCTGTTATTG
GCTGCTCTTAATGCATATTCCGTTGGTGCTATTGTTATCAGTGCTTTTTCCACAAAGTCT
GTCACTGTTTTTTGATTGCTTGCTAAATAATCAACTAACGATGTAACGCATAAAGGACAC
GCTGATGAATAATCAAGACAACGATCTAGACACATCCAGCAATAAGTATGTCCGCAAGGT
GTTGTAACAGGTTTCCAAAGCAAACGACAGCATAAAATACAATCCAAATCACCTGTAGCT
ATTGTGCTTCCTGATAATGGCGGAAGTAAAATCTCTGCTGGCATTGGATCAATTCTTTTT
AGTTTTTCAACTTCCTGATAAACACGATCAAGAACAGCATGTAGTTTAATATTGCCTTGA
GGTACATTGTTTAAGAATAGCCTACGGCATATCGTCTGAGTAAATTCTTCTTCACTACTG
CTATTGTCTTCACAGTCTGATGAATTGAGGGCTGCTCTTCTATGTCGATTTGAATTAATT
AATGGCCGTAAACGATGATAATGATTATGATGATGATGATTATTATTATTATTATTGTTA
TTATTATTATTACTATTATTATGATTGTACATTATAATGGAGAATGAGACTTAAACAATT
GTATAAAAATACCAATTGCTGTTTTGTATACTAGTTAAGTCTAAATAATTTTTTCGAGAT
CTGCAATACAATAATAATAATAGTGATAAAAAAAAAAAAAATTAGTTTACTTCATAACTT
ATGTTTACTTCACACAAAGAGCATTGAACTCATGGGTAAGATGACTATTTTTAGATGTAC
AATTACAACTGTGTATTATTATTATTATTATAATAGATGATTCGTGAATAAATGCTTGTT
CAGATGATCTTCGTCTTATGATGTTCAACTAGTTTTCCCAATATATGTATATATTTTTTT
TTTAGTTAAAATTATAATTACGAAGAGCAAGAACACACAAGTGAACACGACTTTAACGTT
TATGCCTTAGATTTAGCAGCATTACGTTTATGTTCAGTATTCATAAGTTTAGTGACGATT
TTTCTAGAATGGCCGTTTGGATCAAAATGATTAGTGTGTTCGTTGGCCTCGCGTTTACTA
CGTTGTTTACCACCGTGTCCACTAAAAATATGTTTATCGTAATCAAAAACAAAGTGCTCG
TATTGGTCTACGTATGAATCGTCAGACATAATTCACAATAATTAATAAAATTTCACAAAG
AAAAAGAATTTATTTAGAAAGTATCGCAGGTAATCAATCACTTGGACGCTTTTCAATGAA
TGTTATGATATCGAATGTTACGGCCCCTTATATTACATTACTACGCGCGCATGCGTGTCA
AAAAATATGCGTTGTATTTTATTTATAATATTTTTATATTAGCTAGTTTTTAATTAGATT
AAAATTTAATTTTTTAAATTTAATTTTATATTAATTATAATTTTTTTTTTTAATAAGGCA
TATAATATATCGAATATGCTGTCTCTATCCAAGACGTTTTCTACATTACTCACTGGATCT
TATCAAAAAGATCGACAGATTTATCTTTAAATGTTAAAATTTACATTGCCACTCAATTTT
ATTTATCGATAGTCCATTATTATAATTGTTATGATAAGTATATCAATTATTTTTGAGTAA
GTAAATATTGTATACTTTTTTTTCACATTAATTACAACACTACGATTAATGAAAATGCAA
ATTGAGATTATCTACATCAACCGAAAATAGATTCAGATGGTT
>TOXOnig-OC_C98
TGTAACAAAAAAAAAAAATAAATGTTTATAAATAAATTTAAAAAAAATAAATTTTGATAA
ATCGATATTAATACATCAATGAGATTATGTAGCTGCACTGAGAATTGTTTATCTTACAAT
AATAATTTTTGTTTATAAATTTTATAAATTAATCAAATCAATTACGTTGTTGATTTCTGA
AGGATTTCTTCTGGTCATTTTTCTTCGTCCTTCCACTTGGCTTCTTCGGCTATTCTGTCG
AAGCAGTCTTGAAGAAAGATATAATATGGCGTGAAAACTTTTAACAACCTCGGAGGTCTG
TTGTCAGTCCTCGTGTACTGAAAAC
>TOXOnig-OC_C99
ATATGGCGTGAAAACTTTTAACCACCTCGGCGGTCTGTTGTCAGTCCTCGTGTACTGAAA
ACAAAAGGCCATGCCCTCTTCATCAACCTCCCACCTGCTGATATTTTTCCAAGCAAATTC
AACAATCTGACTCTCTAGTGTCCCATCTTCTTTTGCAGCATGCAATTTAAAAGCCGCAGA
ACCCACAGCTGCTACGACATGACCCTCTTTCCGCGAATCACAAGGGCAATGAGGAAAGAC
AATGTCCCCGTAGCCACTCAATTCCTGGGCTAATTTCAAATACTCATGTTTCCTGGAAGC
ATCTTGAAGAGCCTTCAGCTGATACAATCGTTCCCCGGCATTAATGTGTCCTCTGTTAAC
TTCATCAATGGTTTGCCAGAATATCCAAGTCATTGCTTGTTCAGTCAACGGTCTTGTTAG
ATCAAAAAGCCAGCGCCTGATTGACAAACACGTAGCAGATGCCGTTGAATAATTTTGTAT
GTACAAAGTATGGGGGTGTTCATGGGGCTGAAGCTTTCGTTCGAAATTGTATTCAACAAT
TTCGAAAAGATAGAAGTACTTCTGGGTGTCGGTGTCAAGTCCAATTTTGCTACATGTTGC
GTCGTAAACGTCTTTAGCTAATGAAGCCTTAGGTACGGTTACTGTAACGACTTCCCGGTC
AGGCAAAAGGATCTTCAGGTCAACCGCCGGTCCCTGGTCTCCATCATCATCAAGTCGATC
AGTTAAAAATTCCTGCATGGCATCGCTTTCAGCTATAACCCTCACGGCGCAGACTTTTTC
CAAGTATTGCTCTAATCCGCGACGTCTAGCATCCAATTGTTGTTCGCTTAATTGAAACGG
CCATTTTCCTGGTAATTTAGGAAAGTTAAACCCAATGAATTCTTTCTTCAGGGCCATGTG
GAGTGCGGCAAATTCCCGGTAGCGACGGGAGCACAAGTGGCGACCTGCCATATAGACGTT
GAAGACCACGTAGCGTTCATGTTTTCGTTCACGGACGTGGTAATCGGGAACACTGATTGG
GAGAGAACGTTTTTCGCTGTAATCTACGGAGGCGTAGCTCAGGTCTTCACATGGTTCCAG
TCTTTCAGCTTCTTGGGGAGTTACTGATATGACGGTGAGGGTTAGCACATCTCCGCCGGA
TTTTATGAGGTCTACGACTTGCTTGTGGGTTGCACCTTCTACGTTTATATTGTTTACTTC
CAGGATCCGATCGCCCTTTCTGACTCCAGCTTTTTCAGCAGCACCATGAGGCAACACAGC
ACTAACATGCTGCAATGGAGCATAAAGCTCCCCGTTGATGCTACGTAATTGTCCACCTTC
ACTCACTTGACCCCGGACATTAAATCCAAAACCTGTTTCTGTTTTATAAATTGTGACACA
GCGTGGTCCTTGGCCGACTGGGTTGCCACCAACATTATTGCTACTGATATTACTATTATT
ACTGCTGCTATTACTATTTGAATTACTGTTGCTGATATTACTGTTTATTTGTTGAGTTAA
TCGTCCATTATTAATCATCGTAGTTGTCAGTCCGCTGGAATTAATTACACCACAATCATT
ACGTTGAACTTCTGATGTATAATCCGCCATATTTTTAATTTTTTTATTTATATTGATGAA
ATTTTAATATTTTTATAACATTTTGTTGATGTTGGTAGTTCAATATGTGGTCCAGGATAG
TTTATTGATGATAAAAAATTGTTGAAATTATTTGGAGAAAAGATTATTATAAATATGAAA
GTGATTTAGTACTGAACATATTCGTTTGCGCAGCCACGACACAATCGATTGATCTTTTTT
ATTAATAAATTGTTTTTTTAGTAACTTTTTTAAAAATATTATTTACTGTTTTATTGTTTT
GTCAACTAAGTTATTTAATGATAAAATGAATAATTGAATTTTAAAACCCATTTTTCGATT
AAATTATTCTCATAATCACCGGTGATAAAGAATAGATTGAGTTACTGGTACACGAACGAG
ATCGGAAG
>TOXOnig-OC_C100
GGATTATATTTCAGTACCATTACAGATGGTGCTTATCACTTCTTTTCAAAATTTTAAGAT
TATATCTAATGATTTCTAGACTATCGATAATTTTTTTACTGGCTTTCGACTGATGATAAT
GAACAATACTTAAGTAAATCAAACATGAACTGAACTACGAATAATCCAATCTATTTTGTC
ATTGATTTATAAAAGACTAGGTCTATAAAGTAATTACATTAAAATAATAAAAAACTTTTT
TCGTAGTAATTCACATTTTAATTTATTTTTATATTGATATATTTATTTTTGAATATTGAT
TAGCATCAAATGATAATATAACAATTGTTACATTGATTTCAATTTCCAAATTAATGTTTC
ATGTAAGTTAAAATTTTAAACATTAACATTTTGTTTAGATATGAAGTTAATTAAAATTTA
ATACCGTGTTAACTCACAACCTGTCTTGAGACCATAGACTCTGTAGGCTTCAACACGATA
ATCATTGCGTAAAAATCTATCTATTCTATGAACGTATCTTAAACGTTCTTTATTGCGTTT
ATAAACTTTAATACCAGGTTTATGAACAACGAAAGCATTATCAAGAATAGAAAAATCATA
ACCCATAACACAAAGAGTATAAGCTTGTACTATTTTGTCACTTTGGCCTTCCCAGCTAAA
TCTCTCGTCAAAATGTGGATCATCTTTTGTACCTATATAAAATGGCTCCCAACGATAATA
GGAACCAGAACGCGTTGCATTATAAAAAATTTCATAACTATTTGATTCAGGCTTATTTTG
CCATTCTATGGCTTGAGGAATTTTATGACATTCTGAGCAAATATCTTTGTGAAAAGGTAT
CGCCGTTCCATTCTGTAGCATTTTAACCAATTCTGTTTTAGTCGATGGAGCATAATTTCT
TTCGTTAACCTCAAAAATTGGTAAGACAAATACTCTGGGATTTGGATGTTCCGTTGCCCA
CTGAGGATTTCGTTTTATCATATCAAGGAATTTGTTTACCACATTAGCACTTGGATAAAG
CTCAGAATCGCTTACAAATACAAAATGAGTTGTCGCGGCATTACGTGCTATATTACGTGC
TACATTGATAGGATAAATAAGTTTATTGCTACTTCTGTAAGAAGGTATAGAATTTATCCA
AGGAGGATTTTCAGGACAATCGTATGGATCATTAATTGTTGCCTTGTGACGAGGTATCCA
GTCGGGTGTGTGATCTTCATCGAAAAATAAGTGAAAGCTGACGTAACGTGAAACAAGTTC
ATGATTCTTAATACACTTTCTTAAGTATTTTATAGATTCCACAGTTACGTACATATCAGT
ACCTGGTGCATAAACGGCAATCGATAAAGGTGCCCGCCAACGTTCCAATACAGGTATTAT
ATTGTCAAGGAACTTATAATCTGCATTAGTAACATATGTTACGGTTTCCCAACAATTAAC
AGGAGTATCCATTGGTACATAATTGTACAATACGTAGTATTTTCTACGCTTATCAACTTT
GTATTTCAATCCTGTGGATGTACATTTTAAGATGTTCTTCAATTCATCCAAGGTTTCTTT
GCTAAGTATATCAGATTCCGACGTAATTGGTTTAACAACAGTTGGATTTCCTATGTTGAC
TAATTCCTTGGATATAGCAGTACTTGGAACTATCTGATTCTTATTTTTCAATTTAATATC
AGTTATAGCATAGTTGGAAATTTTTTCAATGATTGATTCGACAGGAATGTTGATTCCGTT
ATTATTAATATAAGGAACATAATTTTCTAACTCTTTTGTCCAAGGCTTACCGCTGTTACA
GTCATACTGGCTTATCAAATTTCCATTAATTGGAATTGCATTTTTATCTACAACCAAATG
GAAAGTGACATAGCGTGCTACAAGATCACGATTTTCGTCACATTGATTCAAATATCCGAT
TACATTATTCATTGCGTAATGAAAAGTGCCAGGTGCAAAAAGAGCAAGTGATATAGGTGC
TCGCCATGTCTTCAAGTTAGGAATTAAATCATCAAGTGATGTAAGATCGGCAACAGTTAC
AAAAGTTTTATTTCCTGGGCACACAAGTTTAGTAGTCATGGGTACGTAATTCACAACTAT
TTTGTATTGACCTAATTCTGTATCTATTAATTCCATTAGTTTATTCTTACAGTTATTATC
ATTTTTTAATGATATCACTATTTGATTAGCATTGTTATCATCAACAATTGCTTGACTATT
ACCAAGATTATCATTATCATGACGATATGCACTATTTAAAGACCATATGTTGATTGTGAT
GTATGCAAAAATTACGTAATTGAACAACATTTTTTTTCAATACATCTGAAACTGCAAGTA
AAAAATGTGATTGTATAATAATTTGTATGACATTTTATACACATTTTTTAAGAATTTTAT
GACATATTAAAAATTATATGTTTTAGTATTGATTGACGAACAAGAATTC
>TOXOnig-OC_C101
GCTTGATGCTGCCTTGTAGGTAGATCAAGTTGGTAACCTAATTGCCATGATTATTATTCA
GATATATTATTATCTAGTTATAAGCTAATATAACGTGCAACAGCAGCTTTAATTAACAAA
TATTAATTATAAAAGAAATATTGTATTACAAAGTGATANNTAATTAATCAATTAATTTAT
TAATTAATATAAAATATAATGCAAATAAAATTGCGATTTTAAATAATTCTTCTCCGTATG
TAAAGCTAAAAATCATAAGACGTTAAAAAAATCTATACTATTATTTAAATGATAAATTTT
AATTAAATAAATAAAATATGTATGTTATAGGTATATCGTTGATTATTTAATTATTTTTAT
CATAATTGAAATATTATAATAATGAGAGCCCATCCGAAATGGGTGGACAAGGTGCAGGAT
AAAATAGAGCAGTGTATTTATGATTTATGTTTCAATCCTGATGGTACTCAATTACTAGTA
GCTGCTGGTCAGCAAGTGCTTGTTTACGAAACAACCAAAGGTGCTTTGATACAACCGTTA
AAAGGTCATAAGGACACTGTTTATTGTGTTTGCTATGCTAAAGATGGCAAAAGATTTGCA
TCAGGTGGTGCTGATAAATGTGTGATAGTATGGACCTCTAAATTAGAAGGTATCTTAAAG
TATTCTCATAATGACGCCGTCCAGTGTATGAAATTTAATCCAGTATCACATCAGCTGTTC
AGTTGCTCAATTTCTGATATTGCCTTTTGGTCCAGTGAACAAAAAGCCGTACAAAAACAA
AAATCAGGAGGTCGTGTCAATTGTTGTGATTGGACTAGTGACGGTCAATACCTGGCAATT
GGTTTGTCCGCAGGTTATGTATCCATAAGAAATAAAAATGGCGAAGAACAATTGCGAATT
GACAGATCTGGTGGTTCACCAATATGGAGTGTGTCATGGAGTCCATTACGTGATGATACT
AATGTCGACATTTTGTGTATAGCTGAATGGAATGGTATTTTATCATTTTATACACTAGCT
GGTCAACAAATTGGCCGTGAAAGAGTATTAAATTTTATACCACTTAAAATCGTTCATTTT
CCTGAAGGACAATATTTACTGTTGGTTGGTAGTAATAAAAAATGTTTGTTGATGAATCAT
GAAGGTATACAGTTGACTGAGGTAGGTGAAATTAATTCGGCATGGGTATGGAGCTGTGCT
ATTCATCCTTCATCTAGCTATGTAGCAATTGGATGCCAAGATGGCACTATAACCTATTTA
CAATTGACATGGAATATTGTTCATGGACTCTATGGCGATCGTTATGCTTACCGAGAAAAC
ATGACTGATGTTATAATCCAGCATTTAATAACGAATCAAAAAGTAAGAATCAAATGCAAA
GATCTTATCAACAAAATCGCCGTTTATCGTGATAAATTAGCGGTGCAGTTACCAGAACGT
GTTATTATCTATGAACCATCTGGTAATACTGATGGTATGCACTACAGAATCCAAGAAAAA
ATATCTAAAGTAATAAATTGTAATCTCTTAGTCGTCACATCAAATAATTTGATATTATGT
ATGGACAAACGTTTGCAGAGTATGTTATTTTCGCAAGTTATTGAACGTGAATGGGTGTTA
GACAGTTCAATAACGTATATTCGAGTAGTTGGTGGACCAGTTGGCAAGGAATGCTTGATA
GCAGGTTTGACCAGTGGCCAAGTCATTAAAATATATCTAGATAATCCATTTCCCGCGCAT
TTAACTAAAGTTGATGCTCCAGTAAGATGCCTAGATGTCAGCTCAATGAAAGAAAAACTA
GCGGTAGTCAGTGAAACGGGAATCCTATCAGTTTTTAATCTTTACACTGACCAAAAAATT
TATGAATTCAGTGATGTAACTAGTGTCGCGTTTAATCGAGCTTTTGAAGAGATGATGTGC
TTTTCAGGTCGTGATTATTTGACAATAAAAGTCGCTGATTTTCCAGAATACCGACAGAAA
TTATCAGGTTATGTTGTAGGTCACAATGGATCTAAATTATACTGCATTAACGGTACAAAT
ATCGTAACAGTAGATATCCCATTATCATCAACGATGTATCAGTACTTAGACGCAGGAATG
TTTGAAGATGCTTATGCCGTGGCATGTCTAGGAGTCGCTGAATCTGATTGGTTAGCTCTG
GGTACTACAGCTTTGGATAAATTGGAATTAAAAATAGCTCATGCGGCATTTGCGAGGCTA
AAGAAATTGCGTTATATCGAAGTGGTGATGGAAATTAAAGATAAATTGAAATCAGGTGAA
TGGGGACATGAAGCTTGTATGGCTACAGCTGCTGCTGCGATGGGTAGACTCAGAGAAGCT
GCTAAACTCTATCAAAAAGCTGGACTCCAACAGTATGCCCTTGATATGTATTCTGATCTA
CGGATGTTTGATATAGCACAAGAATTTATTGCTACAGGGAATAGTAGTGATAAAAAAATA
TTGTTAAGGAAAAGAGCTGAATGGGCTAAAAGCCTAGGTGAACCTCGTGCTGCTGCTGAA
ATGTTTTTAGCTGCTGGTGATGTTGAACGTGCTATTAATATTGCCTCGGAACATGGATGG
AAAGATATGCTCATTAAAATTGGCAGACAACTTGATAAAGCACAGCGTGATAGTCTTTAT
TCAATTGCCACGAAATTACGGGAATTGGGCGCGACTCATGGAGCTGCTGAGATTTTCAGT
CGTCTTGGAGATGATCCGGATGTTGCTGATGTGCTGGTTGAAGCTCAAGCTTGGCCTGAA
GCTTTTGAACTAGTTGAGAGGAACCCTAAATTGAAATCTAGGGTTTATGGACCTTATGCG
AGGTGGTTAGCAGAGACTGGAAGGTTTTCTGAGGCACAGGAAGCTTTTCAAATGGCGGGA
CAGACGGAAGAATCGATAGCTGTGCTTACTACGCTTGCTAAAAATGCGGTGTTGATGAAT
AAATTTCGTGATGCTTCTTATTTTTATTGGCTGTTGTCTCAATTGAGTATGAATTTGCCA
GTTAGTTCGGAAGAGGTTGTATCCAAGTACCAGGAATACTCGGATAAAGCTGATATCTAC
TATGTTTATGATGATATATTTCAATATATGGGAATCCCATTTACATCTCTACTACCAGAG
ACTTTATTCAACATGTCCCGGTTTTTATTGATGAAATTAAATGGAACCCGTATGACCAAT
ATTTCAACAATAACAATAATGTACGCATTGATAAAGCAAGCACGAATATTGGGTGCTAAT
AAATTAGCAATGCAGTTGCTGGAACGATTACGCGGCATGAGGATACCTGATGATTTTTCA
GCACAAATTGAAGTGGCAACTCTGGCTGCTCGTGCTTATCAATATCAAGATCCTGAGGAA
TTATTGCCTCTCTGCTACAGATGCTCAACATTCAATCCTCTTTTACCTGCGAATAATTAT
TCGAATAATCGATGTGTTCAATGTAACCTTAAATTTCATCATTCATTTATTTCATTTGAA
ATATTACCCATCGTCGAATTTGAATTGGAAGATGGAATTTCGGATAATGAAGCAAGAAAA
TTGATTGAAGAACCACTTACTATTCCTGATGATACGGAAATTACTCAGGATCAGATGACA
ATTGTTTCTGATCGGACTGATTTGTTTACTGCTCGTTTAATGCGATATGAGGACAAAGTT
GATGGATCAATAAAAGTAGGACGTAACGTTTTGATGAGTCTAGAACCATCAGAAGTATTA
ATTGTACCATGGCCAGAACCATTTAAAACCAAATATTATCGAAGAATATTAACTGATGTT
CCAGTCACCTACTGCAGTTCATGTCTAAGGTTATTCCAAAGTGAAGACTATGAGGCAGCG
ATAATTCGCTATGAACACTGTCCATTTTGTCGACATTCCAATCCAACAATAAATTAGAAA
AATTTTTTTATAAATGTACCTGACTGTATTTCGTAATAAAATTACGTACTACGTAGTAAT
ACATTTACTGATTACATTATTGATAAAATTGTTATAAACAATTTATTTAAAAATGCACAA
CAGTTATTTAAATACTTGAAATGACAAAGCTATGATAATTATTGTTAAATCGTGTTAATA
CATTGTCAAACAAATTGAATCCCGTTTTTCCGTTACAATATATTTCTTACTCAAGATGTC
ACACTTGTTCATAAAATTACATCATTATATGACAAATCACTACTGAAAATGTCACGAATT
TTTAAAACAATTATTTTTTTAATGATAATTAAAATTATTTCCAGTGATACTGAATTAGAA
ATTAATCGCGATGAAAAATTTTTTCCATTATTCAGTGTAGTACGTTTCGCGAATTCTGAA
TGTTCTGGAACCAATTCTTTCAATGGAACATGTTTTACTCGGAAAGAGTGTTATAATTAC
AAAGGAGTGTCTTCTGGAACTTGTGCTAATGGACTTGGGACTTGTTGTACTTTCAAAAAA
GAATGTGGAACTACAACAAGTGTAAATAATACATATTTCGTGAATCCTGGATACTACTCT
AGCTATGCAGGTGGTGAAAGATGTACGATAACAGTTTACAGATGTAATTCAGATATTTGT
CAATTACGAATTGATTTTATGGAATTCAGTTTATCACAACCAAATGCCAGTGGAGTTTGT
GATAATGATTTCCTTCTGATTTCTGGTGGTGCATCAACAGTTCCCAGAATTTGCGGGGAA
AATAGCAATCAACACGTTTATGTTGACTTTAATGGTGCTAATCCAATAACAATTTCCATT
GATACCAATACAGACTATTCATTTTTACGAAAATGGAATTTAAGAATTCAACAAATCGCT
TGTGACTCTCCCTGGCGGGNNNNNNNNNNNNNNNNNNNNNNNNNNNNNNNNNNNNNNNNN
NNNNNNNNNNNNNNNNNNNNNNNAGTTTCTACGCCTCTTTTAATTCCCGGAACGCGGCAA
ATGCAAAATTTGAATTATGGCGTCTGTGTCAAAATGGCGCCCGGATATTGTACGATTGAA
TGGTCGCAATCTGATGCGTTGTCTTTTACGGTTTCTGGAGATTCTGGTATTCTTGATGGA
ACACCAGGTATAGACTATTCAGTTTCAGGAGCATCATGTAATCACAATTTCGTAATTGTT
CCAAATCCTTCAGCGAATGGTACATCATATACAACTGACAGATTTTGCGGTAATGGATTT
GAAACAAAACAAAGTAATTCAAAACCATTCGTATTGTACGTCATAACAAACCCAGATCCT
AATGAAAATCAAACTCCCGTTGATGGTTTTGTTGAAAGAGATTTTTCTAATCGTGGTTTC
ATATTAAAATACCGTCAATTAGCATGTGCTGTGTAAATCTATATTTATAATTTAAGAGAA
AAAAATATCAAGTATTTTATACAGAAATTAAATAAATATATAATTTAATTTATCTTATAT
TAATCTAAAAATAAAATTAATTTCAAATAAAACGATTTAACCAGTTACAAGAGCAGCTCC
ACTGTGATTGTTGACACGTTCTGACATTGCTTGATACCAACCGGATAAATTAGTATGTTG
TAATGCGTCTTTGAATGCATCACACCCTTCAATACTGCGTAATACACCATAAACAGCAAG
ATCTGATAGATCTGGATTATTTCCACCCATGAATACTGATCCCCGTGCTTTAATAGCATC
TAGCCAGCTATTTAATGCATCATAAAATGATTCACGAACGTCTTCTTTTAAATTATGCCT
CTTCTGCAATCGTTTTCCGATTATCCACATGGCCCAAGCTCCAACGTTGATCATTATCTT
ACGTTCCCAGGTTGGAAAATATTCCTCCCACTTTCCCACTTCTGAAAACCAGTTAAATGT
TTGATAGGACTCCGATAATGTCCTATAAACATTTGGAGATAGTGTATGAACCAAAACATC
ATCGGCCCATTTTCTCCATTTACGTTCCTCTACAATATCATCAAGTGATCTGTCCTTTGG
TGCTGCTCCTTGATACATAAGAAAATATTTATTGATGATTTCATGCTTGAACTGTCCATT
GTCATCGTGCAATGCTATTACTGGATAGAATTTAGCTAAATCATCTAATTTATGATTTCT
ATCATGTAGATGAGATGCTAAAACTGATATAATCATTGAACTATCATGTAATGGACGATA
ACCTCTATCCACTTTAGCTAATAAAATAGGAACTTTTCTGTAAGACGACCAGCTTATTTC
TCTCCTTAATACTGGGTCTACTTCAACGACGTCATAAGATATTCCGTAATAATCTAAAAA
TGTTTGGACTTTACAGCAAAATGGACAGGATTGATACTGATATAATGTGAGCTTCAACTC
TGTTGGATCAACCGGCGAAATTATCCTTCTAGAAGGAGTAATTGGCGGTTTATATTTTAA
AATATCAACTTGAATTTCACTGCCTTCCAACGATATATTTTTTCTATCACGTTCAATTTT
CCAGAATGCATAACCTACACCAATTGTCGTGCCAACTGTTGCACCGATTAAACAAGCTTT
TAATAATCCTTTTGTCGGTTTAGATTCTTGTATCACAGTAGTTCGAAATGATTGAATGAA
TTTATTTTCACAAATTAATAGCTTTTTATTTAATAATTGACGTGAAAACTTTGTTGATTT
CCACAACACAGCCATGGTGTGTATTAAAATACTTTAACCAAGTATGTGGCTATTCGCCTA
TATAATTGTTTGTAACGGGAGTTTAGCGGGTTCGTTAAAATCTCGCGAAAGGATACGTTT
CTAGAAACGTTAAAGTGATTTTCTTATCAATTTGCTTACAAAGTTTAACTGAATAAAGCA
TTTCCCGCCAAATTGTAATTTATTGTTACGCCCATATTTGTAACTTTTTATTTTATAATT
GTTATTTAAATTTTTCTACAGAATTAAAAGGCTATGTTTGAG
>TOXOnig-OC_C102
AAATAACTGACGATATATAAAAATTTGTCATATATTTATTAATTAAAAATACGCAAAATT
AATGAAATAAAATTATTGAAGTAAACTATAGATACAAAAGTATCTGTTATATTAATTATC
ATTGTATATTAATTATTCAGTGATTAAATAAACATATAGACATATCGGTGATTGTGTATA
GGTGACGTGCAGCCTAAACGTGCCATATGTATTGAAGTACCACTTGAATGGTGATCATAT
TCGTGTCATCTTTGCCGGTCTTGAACTTCCTCTTTCCGTAACACGATACAATGGCGTCAG
GAACTCTCTACACTTATCCGGAAAATTTTCGGGCATATAAAGTACTGATCGCAGCTCAAT
ATTCGGGAGCTCAGGTTGTGATTGCTGATGATTTCCTTTTTGGTGAAACCAACAAATCTG
AAGAATTCCTCAAGAAATTTCCTCTTGGCAAGGTCCCAGCCTTTGAAACCAAGGATGGTG
TATACCTCACAGAAAGCAATGCCATTTCATACTACGTGGCTAATGAACAGCTGAGAGGTA
ATTCTGATAAAGAGAAAGCTGAAGTAATTCAATGGCTGAGTTTTGCTGATTTGGAGATTC
TTCCTGCCAGCTGTGCCTGTGTATTTCCACTTCTTGGAATTATGCCATACAACAAACAGA
CGATTGAAAATGCAAAGGAAGATCTAGCAAAATCATTGGGTGCTCTCAACACTCACCTTC
TATCAAAAACATATTTGGTGGGTGAACGCATTACTTTAGCTGATATCAGCGTAGCGATGA
CGCTGTTGCATCTTTATCAATATGTTCTTGAGCCTAAGGCTCGTCAGCCTTATCAAAACG
TTAATAGATGGTTCCAGACTATTGTGAATCAACCACAAGCTATTGCTGTTATTGGTAACT
TTAAATTAGCTGACAAAGCTCTTGAGTATGATCCTAAAAAATTTGCTCAAGCTTTGGGAG
GAAAGTCAAAGAAAGAGAAAGAGCATAAAGAAAAGAAAGAACAACCCAAGAAGGAAAAAG
AACAAAAGAAAAAAGAAGAACCAGCTGAAGAACCTGATGCAGCTGAAGCAGCTCTTGCAG
CTGAACCTAAATCATCAAATCCATTTGACGCTATGCCAAAAGGCACTTTTGACATGGATG
ACTTCAAACGATGCTATTCAAATGAAGATGAAGCTGTATCTGTACCCTATTTCTGGGAAA
AATTCGATCCTGAACACTACAGCATCTGGTTTGGTGAATACAAATACAATCAAGAATTAA
CTAAAGTCTTCATGTCTTGTAATCTCATTGGTGGAATGTTCCAACGTCTTGATAAGATGC
GTAAAGCTGCATTTGGTAGTTTTTGTCTCTTTGGTGAGGACAACAACAGTTCCATCAGCG
GTATTTTTGTATGGCGTGGACATGATCTTGCATTTACGCTGAGTCCCGATTGGCAAGTTG
ATTATGAATCCTATAGTTGGACTAAACTCGACCCTAAAGATCCTAAAACTAAGGAATTAG
TCAACAACTATTTCTTATGGACTGGTACTGATAAAGAAGGACGTAAATTCAATCAAGGAA
AAATTTTCAAATAAATTAAAATCCGTCTTATGCTTACAATAAGATATAACACAACTTATT
GACATTGAAATAAATAATAAAAATTCATTTATAGCTTTTTACTCTTGTGTTGAACAAAAA
AAAAAAAAAAAAATATGATAAATTAAATCCTTTTTATTAAGTTTCTTCTTATACCTCAAT
AATAATTTTAACAATTATTACGTGATTTTCATTTTTATTATTATCAAAATTCAAATAATA
ACAATATCAAAAATTAACAATTATTTTATTTAATATTAATTATTAAGAAAAAATAAGAAA
TACTAATTTTATTAATTAAAAGCCTTGTAGATCAAACCAATCTCTTACACGTGATACATA
ATCGCCACGAAATTTAATTACACCAGATGGTTCAAGAATTTGTGAACCCATTGATTTTCC
TACAGTTTCTTCAAGATATGCTCTCAGATCTTTTTCCATTTGAATTAAATCACCTTTGAT
ATTACGTATTATCGTTAATCGTCTCATACCACGTTGTTTAATTTGTAAATAAATTGGTTG
CATATGATTTCTTGTTCTTGATACAAAGTAAGGAAGTTTTTTTGCTTTTTCATTTGGTGG
TTTCCAACCAGAAGGAAACGGTTCATCAGTATATTTTGGTGCTGGAGGAATAACTTTAGG
CGGTAAATAATGTTGGACCCATTTCCATTCTTCTGGATCTTTGGATATTTCATAATCAGT
ATATTTGGTGTTTTCATTGTACATTGGTGATGATTTAAATCTACCCCATCGTTTTATGAT
CTGATTAATTGGTAAAGCAATTAATTGTTGTGATGAATTAATACGTTGTAAATAATTATT
ATTAACAATAGAACGTGCGAAAATTTTAAGGGCCGCCATTTTGAGTTGAATGAATATAAG
GGTCGGTGTCCGCCATTGGGTGCGCACGGGCGCGTCTTCCTTCACTTGGTACTCTCGAGC
ATTAACAATTTTTTAATACATTGACGTAGTTTTATTTTAATGTGAATATTTAATAAACTA
TGTACAATAGTATACATGATAGTGTGTGCAAAGTTTTTATATTGCCAAACGAACAGAAAC
ATAGGGATTTGGTACGGGAAAAGTGCCGCGTTGTTCCGTGGTTTTAATATTGTGGGCCCT
TGGTTTCTTTGTCATCCGGTATTTTAACGGGATAATTACATTAGATAAATATTAATTATG
AAAATTTTATTAAATTAAATAAAAAATAAAATAAAATATAAATTTATCTATTAAAGTGGA
TAATTTTAGTGAGGAATTTTTTTTTTTAATTAGTAAAAAATTCCGAGACGAGGGGTTGAT
TTCCTCGAAATAACAATTGTG
>TOXOnig-OC_C103
ATTACAAATTTATATTTTTATTTTTATATTTCTTAATATTATTATTAGTATCAAATAATC
TTATTATTAAAAATCTGAATTTTAATTAATTATATTTTTAGTATATATAAAAATGAATAA
TAAGTATGAATGTGGCAAGATTTAAAAATTTTTATGATACATAACATTAATTCTACGCAT
TTTTGAATATTAATAATAACAATAATAAAATGATTAATTTGATTTTAATTAAGACATCCA
CAGTAATGAATATTTGACGTTNNGAAAATACTGTAATAATTTTATAAATTTATCTTAATT
TTATATTATTATTTTGAATGTTTATCGTCGGTTCAATTTACACCAAAGTGCACTGGCTGT
AAGCAAGTGCATAAGGACACCAATACCAACAATCAATACTAAATTATTCATAACATTTAC
GTCACTTATTTCCATTTCACTTAAAAATTTAGTTGGTTTTTTATAATGACAATAAATATC
ATCGCACTTAAGATCGATACGATTAAAACCATAAATTGTATATAAAAGACTGTGGAATCC
GGCTCTAAAGTATGAAATATGAAACATCCATCGAAATCCTGCTGGTGTATCCATATAGCG
AATACAAAATCCAAAAACTGAAAACAGTACAGCAATTACAGGACCGGCGAAAACAGCAAT
CTTAACTGGAGTAGTTGCTCCAATGAAAAATCCCCAAGCTTGGGCGGTTAAACTTGCTGC
GATGCTGACAATCATGAATAATAATACACGATGAGTCTCAATGGGTTGTCCTGTTAACCA
ATAACTAACAGCTAAATATGTGCTAGCACATGCAGCTTGAAATGGTATTTCAACAAGTAA
TAAACTAATATAGTAAGGTGCTAATTTATACCATCGATTGAAATGTTCACGTGTAAGTAT
TTGCATTTCAATTGGAAAAGCTAGTGTAACAGCCATTTTACCAGTATAAACAATAAGTAA
TAGAGAACCATACAGATAAACATAATTGGCAAGAACTCCATTGGCGCGATAGCCACTTCC
CATATACAAATAACCAAATATTATACCAATCATTAAATGACATAATAAACGAGTCATCAT
TAATGAATAATCTCTTCTTAAACACATAAGTTGTCGTTTATAAAGAAGATAACATTGAGC
AAGAAATCCTGCTGGTGGTGGTGGTTCTTTAGTATCAACAACTGTGACTTTTGTGGTTTT
TTGTGATGTCGTTATTGCCTTGCGGTCTTCCCATATTTTTTCAGCTGAAGTTGATAATTT
GTCAATTGTTATACCATAGTCACCGATGGCAACCTCAATGAGAAAGTCAGCTGGATTATG
ATAAGGTGGACAATTAATTCCTATAGAGGTCAAATGTGGTAAAAATGATGATATTGGTCC
ACGGTATATACATTGACCATCAGCAAGTGCATATAATGAATCAAACATTTCAAATTGTAA
TGCCGATGGTTGATGAATTGTACAAACGACTGTACGTCTTTCTGTTCTTGCTAAACGATG
TAGAAGCGCAATACAAGAACTACATGACGCGGAGTCAAGACCTGTAGTTGGCTCGTCAAG
GAATAATACTGAAGGATTGCTTAAGAGTTCAAATGCAACATCCAATCTTTTCTTCTGTCC
GCCAGATAGACGACCGCATAATGTATCATAACAATGATTTAATCCAAGCATCTCCAGAAG
TTCCAAGACCTGAGTATGCTTGACTGTTGAACTGATGGTGTAACCTAACTTGAGATTTGC
TGCCAGTGTCATAGCTTCACCTACGGTTAATTTACCACGTGGTAAAGAATCCTGATGAAT
ATATGTTGATGTCCTTTTCCATCGTTCACTGTAAGGCATTCGTTCTTTACCATTTACCAA
AACTTCTCCCGTCATACCTTGTACGGTAAATCCCGCAAGAACATTTAATAAAGTAGATTT
GCCGGCACCAGATGGACCCATTATTGCCGTTAATTCACCAGCACGAAATTCACCACTCAC
TCCATGAAGAATTTCTTTTGATTCTGGTTTAAATTTACGAAAATTCCATGATTTAACTTG
AAATCGTATATTGTTAAATGCTAAATCAACTTCAGGACGTTTTGGGAATGCATGTTTTGT
TTCAACGATATAATTGTTGTTGCCAGTGGAAAGAGTAGGCACTTCAGCGACATTATTAAT
ACTACCAGAGTCATCTGAACCTTGACAACAGCTCAATGAAGAGCGTGTTGGTGATGTGTG
GGTTGTCTGATATGAACCACTTGTCATTGCTATGCAGTTGTTATTTTTTTCTTCAATATA
ACTCCAATCAAGTTATGATATGGGATATTTATTATATGCAGAACAATAGTTTTTAATGTT
TTTCATCGAAGAGCGTTTTTAAATTTTCCAGACACATTAATTGTAAATAAAATAAAAAAA
TTAAAAACTAATCATAAAAATGTTGATGCTTTAATAAACAACAAAATAGTGATTAATTAT
CGAATTAAAAAAAATAATAAAAA
>TOXOnig-OC_C104
TAACCTAAGATGTGACCAGAGGAGTGCCGTTTCATGTCTCCATTAATAATGATTTCCGAG
TAGCTAGATCTTTTTATACATAGTATATTAACTAATTAATTAATACCCTAAAAAATAAAC
AAATTGGTTAATTAATATGGTATAGATGGAAAAGTTAACCTAAGATGTGACCAGAGGACC
ATCAACTTGTGGATTAAGTGTCATAGTGTACTGTGCTGTGCTTTTTCTTGTCCAATTAAA
TTTTTGTGAAAGTGTTTAATTGGTTATTTATATTAATCAATTTAGTAATAAGTTAATTGG
TTAATTAGTTAATAGGAAATAATTAAATATAACAATGGAGGAGGATAATGTAAATGATGT
CGATGTTGACAGTGAAGATTCAGATCAATTTTTCAAAAGTTCATTTGCCCGATCATTTGT
AAGTCATTGTCGTGACAAAATTTTAGGTATTGATAATTTTAACAACATAAACAATAACAA
TCTAGAGGATAAATTACCGGATATACCATCAGATAATTTAGATAATTCACATAATAAAAC
CACCAGTTCGATATGCGAAGAAAATCTCAAGAATGTATCTACAAGTGAAGCCGAGAGCCA
GGAATTAAATATCCTCCGCAAGCAATATCAAGCATTGAATGAAGAGAACCGACGATTGCA
AAATGCACTGGCCAATCAGGAAACCACGCAGTTCCAGGCCATTGATAACGTAGTCCTCCA
AAATCAAATCGACACCCTTCAATGGCAATTGAAACAGACTGAAGCAAGCCGTCAGATGTA
TCGATCACTGATGAAACAGGTGATTAGTTTCCTGGAGCGTGCGCAAAAAAGTCTGGATAT
ACTTCATGCAACTTCCGTTTCTAATTCTCGAAGTAAAAGCACATCACGCAGCAGCCGCAG
CCAGTCATCAATTTACCCAGACGATTCATTAGTAAATACATCAACGCGATCAGTAAGATC
ATCAAGTCCTACTTCTTCAAAATTCACTCGTGCTAAATCAGTAGCACAAATTTCTTCCGC
AAATGGTACTACCGGGTTCCGTGACTTCACGTGGTCCGTAATGAGAAGAAATGAACGAAA
TGAACCAGTTCAATGTCCTACAACATCATTATTATTATCATCATCATCATCATCATCATC
GAGAACTAAAATATCAACATCAACGTCATTAATTGATCATTATCGTCCAGGTCATTTAAA
TCTGAATAAAAGTTGTGATGGTGTTCTTTCGAAAACCATCAACGATTCTCTTGAGAAAAC
TGAAAGTGATCACATACCACCAGATAAATTATCTCAGGAAGCATTTAGGTTGATGAGAAC
AGTCGAGTCATTATTAGCGATGCGGGGACCAGATTTAACTACTTCTTCTTCTTCAACATC
ATCATCTTCTTCATCAATGACTTCATCATCATCTGCTGTTGTAGCAGATGACGAAAATAC
ATCAAACTCAATTGATAACCCAAATACTTCGCCAGATATCAACATTAGTATCAATAATAA
ATCAATTATCAACATCAACAACAATAACTCTAACAATAATTATGATAATAACAATAATAA
TAGCTTAAGTCCAATATGTCTGGATAATACAAGAAATTATGAAGACTTTACTTCGCTAAA
TAATCGCAAAAGTTTTGATTCGAATTCGATAAATTCGTCAAGCAGCAAAACAACTGAAGA
TGAAGATCGTAATTCGACACTAACGCCAACTTCGGTGGCGTCGAAAATTAAATCAGCGTC
CAATGGACTGAGACAATTTTCCTCAACACCGAATTCAACTACTAATAGAAAAGTTAGATC
AATGGAAGCAAAAGATAATCAGTTATTGAGATTAAAAGAGAAACCACAGAGTATTAGCAG
TGCTGAAGATGAAAGTGGTTTCTCTTCAATGAATTCTTTTCATGATGTTGGTCTACCAGT
ATCTAATATTACGCCAATGAAGAGCAATGGGTATCACGGTGATGTTGGATTACCTGAGAT
ACCATTGGACAGAGTAAATCATCGCAGATGGTCTTCAACACCTGCTGAAATTCAGGCCAT
GTTTAAAAGATATAAGAATGTTTATTTATCCAGTCCTGATAATTCTGAAACCCTCAGTGT
TTGGGTTTGATGTATGATTAATGAAGATTGGATTATTGTAGACATGTGTATTTATCCGTT
GGAGATTTAATCATTTATTTAGAAATGAAACTGTAAATATTATAATTAGTTTTTAGGGTT
ATGTAATTGTTATTATAGTTACTTTCTAAATGTCTAAATGCAATGATGATTATATTGAAG
TAGTGAAGTTGATATGGAGAAATGTATCATTGTATTTTAAATATCCGTGATTTCAATTAG
AGATAAATAAAGATATTGATTATTA
>TOXOnig-OC_C105
AAAACAAATATTTTGTATTTAACAAAAGGATTTGAAGTATTCGAAAACGTAGAGTTTCTA
GAAGATTATGAAAATCAAGAGACGCAGGAAACAAACAAGACCGTTGCTGATAAAGACATC
CCTGAAAAAGGTGTTCGTGTTTTGAAAAAACCAACAGTACTCAGAATAAGACATCCAATG
AAGATAAGAAAGTTACGAGAAACTGCTTAAAAAGGCAATAGTGAAGCAGATAAGAAAGAA
GAGTTGCACGAAATGCGAATGAACATACTTCGTAAAGAATTGGAAATCAACGACACTCGT
TTGCTAGCTGCTCATCTCGACGTTGAAATAAAACAAGTCCAGAAAGAAATCGAGGTGACG
CGTATAAGAAAACTGCTAGAATAATACATTTTTATTTCTTTGTTACAATATTTTTTAAAG
CATAAATTACAACTGTGATAAATTTGTTATATTAGATTACAATTTATGACCAGTTTGAAA
TATAACAATTATTTTCTGAAATTTTATAAAAAAATATAAAACTTGTATTGATACCTTTGA
ACCATTCGGCTGATGTTTCCCAAATTCAACACCAATCTTCTTAATATGATACTCAATTTA
TAAAAAAAAAATTAGCCATACATCTTAAAATTTGCAGAAGTTAGAGCAATCATAGTTTTT
TTGAAAATTTCAAAATGCCGTAAAATTTGTATTTTTTAAGTAATATCGACAAAATTCTCA
GAGAATGAACAGCTTGTATAGATTAACATCGGTGCAAAACGGGAGCCCTATAGCTCAAAC
CGTTCTCGAGTTATTAACGTTTAAATTTTACAGTGCCAGAACATACAGACACACAAACAA
AAAAATTTGTTTGACTACTTTCAAATACGACATACGATTACGGAGCAAAAAAAAAGTGCA
CTTTACTAGGTTATATACGACTCACAATTTCGGAGCAGAGTAGGTGCACTTTCGTGGTTA
TATTCAACCCATAGACCAAGATCCCAGAGCCGCCAGACCTTCGTCATTTTCTCAAAGTTA
GGATTTTTTCTATGAATGTATATTATAGTAGGTAAGAACGAATGGCCATCAGCTAAGTTG
AGCGTCAATCATTAGGGCAGGTAACAGGTAGTAAAGGTATGAAAAAATGTTTCTCTACTA
CGTTAAAGTATTAAACCTAATTTTTTAACATGTTGTACGGAACATTATTAGAAACTCGTA
TTGACAAATGAATGACATGTCATGTCATTCATTTGCGACAAGGGCAACACAACTCAAAAT
TTTGCAATTTGGAGTCATATGTACAGTCGTACCTGGCAAATTTTATTCTTACTACAAAAA
CGATATTACGCTACATACGAAAATGAGAAAGTGAGAGAGACTGTGACTTTATGTTCTGTC
GTACTTTTGTCTGTATTTTTAAATTTTAAAATCATCATACTTAAAAATTGATTTGTTTTA
ATTGTCAAGCTTCTGGCAAATGAGCGATGTGTGAAACGTGTACTCGTGAGGCGTGAGGCT
CTACCGAGTCTCCTGATTGTAATATGATGCATAAGAAGTTGATTACTGTCACAACAGGAC
CAAACTGAATCTATGAAAGTGATTTTAGCTAGGTCTATCCATTGAGTGGACAAAGAACAA
GAGTGATTACTTTAATGAGTAAAAATCTTTCACAGTACGAAACCTAAAAACTTTTCAATA
TCTGCAAATATTCTATTTACCACAAAAAGAAAAGCTATTGTCAAATCTTTTAATGTTCGA
AACAAGAAATTAATTTGCAATACAACATTAGATAATAAAAACTACAATAATATGATATAA
CATAAAAATTGTTATATCATAAACTTTTATGAGAAAAGCTTATTTAACATTATTAAGTTT
ATATATTTGTTCTGTCTATGTAAAAATATCTAAAATAAAAAATAGTTATTTTCAAAATTA
AAAAAAATTATCGTTTTTATGTTACATCTAGTAATTCCAATAATTTAATTTATCTTTATT
GACAGATAATTTGGTCTCAAATTTTTTTCAAGAATCAACTTCGTGATCTATATCGGCTAC
GAGACTTATGGCTTCCTGATTGGCGACGTTGTGTTTTTTTTGTTTTGCGAGTACGACTAC
GACTATGGCTTCGAGATCTACTTCTACTAGAATGCTTTTTTCGTTTACTATGTTTTGTTA
TATCATTTCGTTGAATTGATGATGATATACTCATTGATGATTTTGATCGTCTAGGAGATT
TTATTCTTTCTGGGACAGCATGTGTTCCACTTCGACTAATAAATCCACCCCAAGCATTAT
GATGTTTCGGAAGAGGTGGACTAGGTGTATGACCGTCTAGATCACTAACTCGTACTTTAG
AACGAGCTTCTTCATATTTTCTTCGTAATTCTTCCACTTTTTTTTCTAAATGTTCTGATC
GTACGCGTGGTCGAGTATAAAGTCGTAATATACGTCGACAAACATCTCTAATGGCTGATT
CATTCACTTTGAATAAAGCAAACCATGGAGGTTGCGTAGGTAATGGAAGTTGTAGCAAGC
GTGCACCTAAATAAATACAAGCACAAGCAACAGTTTCTGGATGATGACGTAAAAACACAT
CTGAACGTAATGAATCATTCATGTAATTCCAACATTGTTGCATAAGAATGCGATTTTTTT
CATAACCCAGTACTTGTAAATACATTACAATGATTTTATGTGGATGTTTTACATGAACAC
AAAAACCCAATTCTTTTAAAACTCGACGTTCAGATTTTATAACTTGATTTTTCAGTGCTA
CATAATTTTGATCAAGAATTACAGGTAGTATTGGCTTTTGACTAGATACCTGTTTTATAT
GATTAAAAACATTAATTACATCCCTTATTCTTCTTGGAGCTTCTTCAATTTTGCTTGCTA
AGCAAACACATCCCATAGCAGTAGTTTCCATATTATGTCTTACTAATGATTTACTATAGT
AAAATCTTTGGAATATTACTTGACCTGTAGCCATCGCAACCTGTGGCAGTTTTAATAATA
TACCAGCAGTTTGTATTAGTTCGCAGCCTAAAATTCTTAAATCATTTTCGGTTTCCGCAT
CTAATCCATCTAAACGGGATGGTGTTGAATTAAGTTTTTCTTCTGGTAAAAGACAGTTTT
GTAATGTTAACACTATTTTCCCGTAAGGTTTCGTGTTGATTGATGATATACTTTTGGTGG
TTGGAATATTTTCTTTTGAGCACATTTTTTTAGTTATTAATTTACATAAAGACAATATTA
ATAAACGTTATTAATCTTGAATATGAATAGCTAGAAAATATGTACTTGAATAGGAAACAG
GGGGTAGTAGTAGTATTAGTTTTTAATGGCCTATATTAACCCCGTGGGGGTTTTATGTAC
TTATAG
>TOXOnig-OC_C106
AAAACTTTATTTTTAATCAAGCATTTATATATTCTTATATTATTGAAGGTCATATTTTAA
AACAATAATCATAAAATACTTATTCATACTTTGTTTTGGGCTATAAATCGCACATTGAGT
AATAATATATGAAATGTTTTTTATAGAATCTTTAAAATTTCTTAATTTTTTCTAAATATT
TTTATAATTAGTAAATTTACAATTATTAATTAAATAAAAGGCTGAATAATTGATTTCTCA
ACAAACAAGGTTAGTAATATTTTGAAAAGTTGAAAAACCATTTAATTAAACTTGTCGATG
GGATTTATTGATGATGAACTACAAGAAGTATCAAAACTCTGTGAAAATGTCGTTAAAAAT
AGCAGACTTGTGTCTTGTGTGCCTTCAATGGTTCGAGCAGAAATAACATACACAACATTT
AAAAAAATAATAGTTTGTATTCAATTCCCGAGTAATTATCCTCAAGTACCACTTTTAATT
GAACTCAAAAGCAAAACCCTGTCTTCTAAATTATTATCAAAGCTCACGGACGTATGTGAA
AATGGATGTAAAAATATTCTAGGAAAAGCACAAATTTTACCAACTTTGAAATTAATTCAA
AATTTTATTGAAGAAAATCCATTAAGTTGTTGCTATGACGAAATATTATCAATTAAAAAT
TTATTAAATGAAGAAGATTGTTTGAAATTAAAACAAAAGTCATCATCAATTTATTTAGAA
GTATGTAAAAAAAAATATTTCTATAAATGTAAATTAATTGTACCAGATGATTATCCAGCA
AAAGCTGTAAGTATTACGGAAGTTGAAACAAATTTCCCAACATTATTTCCGCGGTTTCTA
AAAGGTCAAGCTCATGAATTTGCACGTCGTTGCGTTGAACCACCTGTAAAAAAACAGCCT
AATCAAATATTTTCACCATCACCTTCATTGAATACCGTAGTATCATTTCTCATCAAATCA
GTGAAGTCATTACCAAATGAAAAATGTCAACAGTGCAAGGATCAATGTCTTCCAAATGAT
CCAGTAAAAGCAATTGTAGATGAACGTGCTGATTTACATGTAGAAAGACTTTATTGTGGT
CATCTGTTTCATCTAAATTGTCTTCTAAAATTCATGAAGACTCCACCATTCCATGGTGGT
AAAAAATGTCCATCTTGTAATCAACGAGTGTTTCATGACAAATGGGGTGTAAGTGAAAAA
TTAGCTGAAGATCGATGGGCTCATGAGCAAGCTCGTGCTAGAGAACTTGCGGAAGTTGCT
GATTTTTTTGAATAAATAATTTAAACAATTAAATAATTAATTAGATAAATAAAAAATTAA
TATTTATTATATAACGAAGGTTTGTTTTATAATTTATTTATATACAGTACAAAAATCGAT
ATATTTGAACCAAGTAAAT
>TOXOnig-OC_C107
TTCTGTTATTACAAGATAATAAACAATTTATAATGATAAATTTACTTTTTTCCATTCATT
GGCCGTTTGACAAACACCAGGACTAAGTCCTTCATTTTTTTGTGCAATAAATAAATCACG
TGCATCGATAATTATTTCACTCGGTGATTCTGATTTCAATGAATCACGAACTATTTCAAC
TTCACTGAACACTCGAATCAAATTTCGTCCTGCTAATTTTTCTAAATCTTCTCTAGTCCA
TGTGGGTTCATTTTCTTTTCTCTCATAAAGACGATCAAATAAATCTGGATATTTTGATAC
ATCTTCTAGGCCTTTTGGTGTCTCATCAACTCCATCATAATCACTACCGATTCCAACATG
ATCAACTCCAATCAAATTTCTTATATAATTAATATGAGCTACAACGTCATCGATAGTAGC
TTTTCTAGATCGATTACAATTAACAAAAAGACTGTAAAAATTAACCATTACGATTCCATT
GTTTTTTTTGACCAAATAAAGAACATCATCAGGTACATTTCGATAATTATTACAAATGCT
AAATGCAGATGAATGTGAAAAAATAACCGGTGCACGTGTGATTGCCAAAACATATCGCAT
TACGTTGTGCGATACGTGTGATAAGTCCACCATTATACCTAATCGATTCATTTCTTTAAT
AACTTCATGTCCAAATGATGTAAGATTATAAATAGAATCGTCATTGACAGTTGAAGCGTC
AGCCCAAGGTGTATTACAATTATGTGTAAGTGTGATGTAACGTACACCAAGTTCATAATA
AATTCTCAATACAGCAAGACTTGACTCCAAAGCATGCCCACTTTCAAGTCCAATCATCGA
TGAAATTTTTCCACTTTTCCATATTGATTCAATGTCCATGGCATTTGTTACAAATTGCAT
TTGTGATTGATATTTTTTTATTAATCTTTTTATTACATCAATCTGTCGTAAGGTCAGTTG
AATTGAATCTTTGTATTGAGATCCACATGCTACATAAGCCACCCAAAANNCAGTAGTTAA
TCGAGGAAGATCAGTATGACATGAATTACATGATTTTGTTCCCATAATTGAATCATTTTT
GAGATTATTCTCAAAATCAAACGCACTTAAATTATTCGCTAATTTGTTATATAAATTCCA
AGGCAAATCATTATGTCCGTCAATTAATGGAGTGTAATCCAAAACATGACTTCCTTTAAA
TGGTTTCACAGTCAATCCGACTGATAATCCCATAACTAAAATAAAAAATGCCAATCCAAA
CACACCAACACTAATATAAATCATTTTTCCCATTATTAAATAAATTAAACAAAAAATTCA
TTAAAAAAATTGAAAAAAAAAAATTTTTTTGTATTTTTTTTTTTTTGTCATTTAA
>TOXOnig-OC_C108
CCAAACTTGAAGTCAAGGCGCCAAATAACCGATTGTTTTATCAATAATCACGTTGTTAAG
ATATTTATTAATAAGTAAAAATGAAGATTGAAGAAGTTAAAAGTTCAGCAAAAACTCAAA
GAATATCAGCTCATACTCATATCAAAGGTTTGGGTCTCGATGAAAATGGTTTTGCTATTC
AATCAGCGGCTGGTCTCGTTGGTCAAGAAAGTGCCCGAGAGGCTGCAGGAATTATTGTGG
ATTTAATAAAATCCAAAAAAATGGCAGGTCGAGCTATTTTATTAGCTGGTCCACCGGGCA
CAGGAAAAACAGCAATAGCTCTAGCTATTGCTCAAGAACTTGGTAACAAAGTGCCATTTT
GTCCGATGGTTGGATCAGAAGTTTACAGTTCAGAGATTAAAAAAACTGAAGTACTCATGG
AGAATTTTAGACGTGCTATTGGATTGAGAATTAAAGAAACAAAAGAAGTTTACGAAGGTG
AAGTTACTGAATTGACTCCAGTTGAAACTGAAAATCCAATGGGTGGTTATGGTAAAACTA
TATCGCATGTAATTATTGGTTTAAAAACCGCCAAAGGTACTAAACAATTGAAATTAGACC
CCTCTATTTATCAATCATTGCAAAAAGAAAAAGTGGAAACTGGTGATGTTATTTATATTG
AGGCTAACAGTGGAGCTGTTAAAAGACAGGGTAGAAGTGATAATTATGCTACAGAATTTG
ATTTAGAAGCTGAAGAATATGTTCCTTTACCTAAAGGTGATGTTCACAAGAAAAAAGAAG
TGGTTCAGGATGTCACGCTTCATGATCTGGATGTTGCTAATGCAAAGCCACAAGGTGGAC
AAGATATTATGTCCATGATGGGTCAATTGATGAAGCCCAAAAAAACTGAAATTACAGATA
AATTGCGAAAAGAGATTAATAAAATCGTAAATCAGTACATTGATCAAGGAATCGCTGAAT
TAGTACCTGGAGTTTTATTCGTCGACGAAGTTCACATGCTGGACATCGAAACATTTACCT
ATCTCCATCGTTCTCTAGAGAGTGCAATAGCACCTATAGTAATATTTGCAACTAATCGCG
GACACTGTGTTATCCGCGGAACAGAAGACATTATAGCACCACATGGAATCCCTTTAGATT
TACTAGATCGTCTTCTGATCATCAAAACCCTGCCTTACTCCAACACTGAAATTGAGCAGA
TTATTAAATTACGTACCACAACGGAAGGATTGCAAATTGAAGACGATGCTTTAACGGTCC
TTGGTGAATTAGGAACGAAAACTACTTTAAGATATGTTGTTCAATTACTTACACCAGCAT
CTCTGATAGCCAAAGTTGATGGAAGAACGACTATTAAAAAAGAAGATATCCAAGAAGTCA
ATGACTTATTTTTGGATGCTAAATCATCAGCTAAAATTCTCACTGAAAATAAAGATAAAT
TTATGCTATAATTTTATTACTAATTATTAATTAATAATTATTACTATAATTTAGTTTATG
TTTAAAATTTTTTAAATAATAAATTGAGATTTATTTTCTTATTACGATCATTACGATTTA
ATTTAAATTAATGAATGAAATCACAGACATTTATTTTGATAGAAAATTGCTAACAAATTC
AATTAATAAAAAAATTAAATAATGTTAAGATTATAAATAAATTTATTAAATTTTCTCAG
>TOXOnig-OC_C109
GATTTTACTAAAACATTAATTCTACACGAAATGACGAAATTTCGTTTGATGCAATTAATA
ACAATGTGATTAATTGGATGTGCTTGTAATTAATAAATCAATAATTAAATGAGTTAACAA
AAAATGCTGTATAACTAGTGTAGTTTTTTTTTTTTTATTAATATATCAGTCATGGAAGAA
AATTCTTGGTTATCCTGGAGCCCTTTAAATCAGCAGGTTAGGATTAAATTTCATCAGAAA
TTCTTAAAAACTAATGACGTGTGATAAATAATTGTCTAAAGACATTTTGATTTAAAGAGC
TTATTGTTAAAGAGAAGATTTTTTTTCTAAAGTCTAAGCAAATTAGACTTATCTTTATAA
AAAAAATAAAAAAATAAAAAAAAATAAAATAGAAGCGAGTGAAATATACGTGAGTTGACT
TTAAACAAGAAACTCTGGCCAACGTGAAATGTTCATCGACAAGTTTGAAATCCGAGGAAG
TAGTTTCAAACCACCGGATAAACCAGAATTACCAAAAGAAATCTGAGAATATTAATAAAT
TAAATAAATCCTACAGTCATAATAAAAATAATGGGACCAATAATAACTCGAGATTTAAGG
AGATTGCGTATATTAATTCTCATTCAGATCAAACTCATCGGATAGTTGAAGAATCTCTGA
AGAATAATTCATCAAAACCTAACAAAAATACAGAAATAAAAAGAAGTGATTCTTTTCTCA
GACGTTTATTCAAATCTAAGGAAAATTGGTCAGTAAATTGTGACAAATTAGTTAAAAACA
TCTCCAAAAGTCCAAGATTGCGTGAAAAAAGTGATATTGATCTGCAGAATCATCCAAAAA
GTCTGGATTACCCTGTCCCTCCGAAAAGAGTAAAAAAGTTAAGAAAATCTTTATTGATCC
CAATTAATTCAGAAATTCCAGTAGCTAAGTCATCGTCCAATGAACAAAAGGAACAACTCA
AATTCGTTAGTGTATGTGAAAACAAGGATACATTTATTGAGACTGATGAAGAGAATGAGT
TTGTGTTGATCAACACAAATTACTTAAATCTCAAGGGAGATCTGTCTTCACAGATCCAAA
AGGTGTCTCATGGGTCTGAAGACTATTCCACTAGTGATAGTAGAAGTATAGACAAACTTT
GCCAGTATCAGCAACAACAACAACAACAACAACAGAAACACCAACGACTGCAACAAAGAG
AAGTATCGAGTTCACGTAGTATATCCATTGAAGATGTAGACGAGTTGATCAAATCTGACG
ACAATATCCAATTTTCAGCAGAAAATTTCAATTTAAATTTGAAAAATTTTCATTTTAATT
CAGAGCATTTTCATTCTAATCTAAATAATTCTTTAAGAAATCTTAAATTAGATAATATTG
ATCGTAGATTAAGTTTATCTGATTTTAATTTACATCATATAAAATCAAATATTTTATTGA
ATAATAAAATAAATTTTACAGATGATTCAATTTTACGGTATAAATGTAAAAGATCACCAT
CACCCGAAGACATACAAACACAATCTTCAATCAGGTCATTTAGCGTTACTGATAATTCTC
TCAGGTCACGCGATAATACAAAAGACTGCTATTCAAATTCATATAATTTAACTACTTCAG
TTAATTCTTATAATTCTTTGACAAATAACATTAATTTTTTTGATAATTACAATTCTTATA
AAATTAATGTAAAAACAAACTCTTCTGATTTAATTGTAAAAAATCAGCATTCTGAAAAAA
GTAAGAAGTTTTTTGTTAAAAGAGATAATGAATCTATTGAAGCGAAACAAAAACAAGTAA
CTAATTCTCAAGAAACTAAAAATCATTCAGACGAATATCAACTGCAACATCGTGACTACG
CAAATAAATTTAATTCAAATTGTTGTTGTTATTATTATCATAGTAATAATAATAATAATA
ATAATAATAATAATAATAATAATAATAATAATTATTATTATTGTTTTAATTGTAAATATA
ATTGGTCATTGGTGCGCAAACAGGATAATTGTTTAAAAGTTTATGGTGGATACAGTGAAA
GTGATTCAACAGTTGTAAATAATCAACATTTACTTTCTTCACTGAAAAATGAAAGGTCTG
AGTTTAAATTTTTTGTAAAGGGTGAAATTCATGATAGACATTTGTCAACTGGTGAAGAAA
CAAGATTAAATTTTCAGAAAAAGTTAAAACGTAAAATCAATTGTTTTAAATTTAAACAAA
AACATAAGCGATTTAAAGAAAGTTTTGATGTTAATAATAATAACAATAATAATACTAATA
ATAATAATAATATATTTACAAATATGAAGTTAATTATCAGAATGATGCGTGTACGTGAGA
AATTGATATATGGATTTAGTGCATTTGCAATATTATTTACATTATTACTTGTGATGGATT
TACAAATGGATTTAGGTTACAGTGGTCATCATTTAGTGCCTAGTCATGGTAGAGTTAGAA
TTGGTGATGAACCTGGTACTGATACAGTGTACAGTAACTTTCGTCGTAAGTTTCTGCAAA
GGGTTAATGCCAGCAAGGAATTAACTGCCAGTGACAATTCCATTGGTAATGGAGCTGGTG
CTGGTGCTGGTGCTGGTGCTGCGGGTACTAATTCTCGTGATACTACTGTAACTAATGGTG
GTACTGGGATAATTAATAATGCTGTTAGTTCTGGTGTTAATAGTGTTAATAGTGCTGGGT
TAGTAACTGAAAAAATATTAATTAAAGAACCACATGATAGTTTTCATGATCTTGTGGATA
TTGTTGTCAATGCTGATGGTATTGATTTAGATATTGGTGTTGTGAGAAACAGCAACGAAG
ATTATAGTGATAATCCTACTATTGGTGATCTTCGGAGGATTCAAATTCGATACAATATGA
CTACATTACAAAAATTCCATTTACAAATATCAAGATTAGAATTGTATCCAAAAAATTCTG
TGATAGTGGATCGTTTATTGAATGAAATGGCAACTAAACCAATTATTCATGTTGCACAAA
AAGAAGGAGGTACACAATTGAAATTAGTGATCGATTATCCTGATAATTTGCAAGCATTAT
TTAAACCAATGCGATTTCCTCGTGAACAACAGACATTACCCAATCATTTTTATTTTACTG
ATTTCGAAAGGCACGTCGCTGAAATAGCAACGTTTCACTTGGATAAGTTATTAGGTTTTC
GTAGAGCAATGCCAGTAACTGGAAGAACGTTAAATATGACGTCAGAAATATATGAATTAG
CTGAAGGAAATTTATTGAAAACATTTTTCGTTAGTCCTGTTGGTAATATGTGCTTTCATG
GTCAGTGTAGTTATTACTGCGATACTGGTCACGCTATTTGTGGTAACCCCAATACACTTG
AAGGTAGTTTTGCTGCTTTTTTGCCTAGCAAGGAAATGGCTAGTCGAAAAGTATGGCGAC
ATCCTTGGAGAAGGAGTTATCATAAACGAAAAAAAGCACCGTGGGAAACTGATTCCAATT
ACTGTACCCTAGTAAAAGAAATCCCACCATACGACGAAGGTCGTCGACTTTTAGATTTGA
TGGACATGTCAATACTGGACTTTTTATCTGGTAACATGGACCGTCATCACTACGAAACAT
TCAAGATATTTGGCAACGATACTTTTACACTACACCTGGATCATGGTCGTGGGTTTGGAA
GACCTTATCATGACGAGACGTCTATTCTTGCGCCTTTACTTCAATGTTGTATGATACGTC
AGACTACACTAAAGATACTGCTCAAGTACCATAATAGTAATGAGCGACTGAGCGAGGCGA
TGCGTAAAAGCATGGCGAAGGATCCCGTTGCGCCTGTCTTGTGGGAGCCGCACTTGACTG
CACTTGACAGACGGATAGGTATCATTCTACAAGCAGTTAGAGATTGTCTCAATCGTAGCG
AACATTATGATCAAGTAATTCAAGAACGTGATCAACCTAGTAAACAATCGCAACATCATT
ATCAACAAGGAAGTCATTTGTAAAAAATTATCATATAAATTAATTTTTTCATTAATTTAT
AATTATAATTTTTTT
>TOXOnig-OC_C110
ATAAATATGAAATACAATTGTATGATAAAAAATTTGTGAATGATATTAAATATTATTTGG
ATAATTTTGTCATTGTGAAAAAAGAAAAGTTTCAATATCAATGTATCCAATTTCATTGCC
ANNCCCACAAGTTTTCATATGTTTTCTAATATCACTACTCCATTTAGATTGATGATCGCA
GTATGGACATTTATATCTAGGTGGTTGCCCACAAGTTTTCATATGTTTTCGCAAATGATT
GACGTCATTAAATGAACTATAACAATTTAAATTAGCACATGAATATTTTCCAGGAACTTT
AGAACTGTATCTTTCGACAACCCAAATTTCTTGACCAGGATGACGTTTTTTCAAATGTGT
TTTAACATTACACTTCATGTGTGATAAATAACCACAATAAGGACACTGAAATCTTGGCGG
TTTTCCACAGTGATAATTCACATGAGTTCCCAAATGACGTTTTTCTTTAAACACACTTGA
ACAATTTGGATTTGGACATGGAAATCGTTTTAATTTCAATGATGATGCTTTTCTTTGGTA
ATTTGTTCGATTTCGTAATCCTTGAGAGTCGCGGTGGGC
>TOXOnig-OC_C111
GAATACCGTCCAGAGATGCCAACCGATATTTATTTAAATATATATATATTTATTTACATA
TAGATATATATATATGTCTATATACATATATATATATATATATAGATATATATCAGTTTA
GTCCACGACAGACGATTTAATTCTCAGAAAATTATTGAACAATGATGAATATGTTTTGAT
GATTTATTAATATTTATTTAATTTAATTTATAAACACACAAAAAATGGCCTTGAGAATAA
TTATTGGAATTAAATTTATTGATATTATAAATAAATGAATAAATAAATAAATAGATGAAT
ATTCAAATCTGTGTGTTAATTAAACAAAAACACAAAAAAACCAAAAAAAAATTGTTTATT
TATAATTTTTACTAGGTTATGATTGAATTTTTAAATAATACAAATAGGATCTTAACACCA
CGGCACGTCGAATGACACTCGGCCTCGAGAATAATTATTGGAATTAAAT
>TOXOnig-OC_C112
AAAAAATTTATACAAGTATGCATTTGAAATTGAAAATAAATTTAATTATAAGAATTATTA
TTGTTTAAAATACATATGTTATTTTGTTTTATATTCGATATTTCAAAAATTATTTGTATA
AGTCAGGATTATTTATATTTATTTAACAACTCTTGTTTTATTAATTGATTATAAATTATA
AAATAATGATGAATTTGTTGTAAATAAAGAATGATCAAAAAATTAATTTTGTTCATAGTT
TACATGTTCATTTTTAAGAAATTTATTTTTAAGTAGTCTCCAAGTTTCAGGATCTGTTTG
TTCAATTGTTTTCGTGACTACATCGAATTGAGCCTTGTTTTGTGGAGAACAGTTGCTGCA
ATTTGTCTTCAAGAGTTCAGGTAACATCTTTTTAATAGCTTCCATTTTGTCTGTGCAATT
TTCATCATTTAAAAAACAATTTATATATGAATTGTAAGTTTCTTTGTTTTGTTGAACATC
GTATAGTGGTTGTGCTTGTGAAGTTGAACAAAGAGCAATAACACTTAAAATGCTCAAAAT
AATAATTGATTGGTTTTTCATTTTGATATATTTCTAAGTTTTATATATACTTAAAAATTA
GTTGAAGTTTAATACTTAGGCTAACTTTCGAAACAACGTCTAATTCACAAATGTATAATT
TTGTCAATCTGACGTCGTTTATAAAGTCTTTAGCTCCGCCTAAATCACCTGATGGAGCCC
TTGAAAAATAGTATATAATTATTTTTCAAGAATCCATTAAGTATTTTGTAATAAGGAGAT
TATAGTTTTGAATACACATAAATATTCCTGAGGTTATATCAGTGCAACCAGGGCAATCAT
T
>TOXOnig-OC_C113
TTATTTAATAATTTTTTTTTATAAAATTTATGTGTTTAATATTAGTGTACAAAGTGTTAT
AAATCACACATGATATAGTTGAGTTACAATGCATAAACGTCGCAGAACATCGTCAGTAGC
TAGCAGAGGTACAGAGGATGATCCTGAAGAAGTTCTGCCTGAGCCAACTAAACGGCGAAA
AAAATTGGATCCTAGTGATTTGTGCCAACAATTGTATGATATAATCAGGAATCAAAAAAA
AGAAGACGGTACCTTACTATGTGATGCTTTTATCAGAGTGCCAAAAAGACGTCAAGAACC
AGGATATTATGAAGTAGTATCTAACCCCATAGATTTATTAAAAGTTCAACAAAAATTAAA
GACAGATGAATACCGTGATATGGAAGATTTATCAGCTGATATTCAATTAATGGTAAATAA
CGCAAAAGCATTTTATATGCGAACATCTCCAGAGTACAAAGATGCTACTGATTTATGGGA
ATTGTGTGTAAATACTAAAAATCGTATTATGGAAGAGTACGAAGATACTGAACCAAAAGG
TAAAATAATATTAAAAGTCGGTAGATTAGGTCGTAAATCATCAGCAATAAAGCAGCAGCA
TCCTGATGATAATGAAGACACTTCTGAGAGCTCAACAAATCCTGATGACGAGTCAACGCA
ACCTTATGAGGATTTATTCATGGCTGTGATGAATGCTACTAATCCAGCGGACAATAATAG
GGTTCTTAACACTGCATTCCAATTAAAACCGTCTAAAAAACTGTACCCGGAGTACTATGA
CGTTATCGAGAACCCAATTGATTTAAAAACAATAGCAATCAGGATTCAGGATGGTATTTA
TACGTGTTTGAGTGAAATGGAACGGGATTTGATGCTTATGTGCCGCAATGCATGTCAATT
TAATGAACCAGGTTCTCAGATTTATAAAGACGCAAAAATGTTGAAGAAAATAATACAATC
TGCGGTCAGAAAACAGGATACTAGTAATAATTCTAATAATTCAGTATTTTCTAAAATAAA
TTCAGCACCTTCGACTCGCAGCAGCAAACGAGCAAGTGGTGGTAATCGTAGTTATGCACA
ATCTTTGATTGCACAAACTGCGATGTTACTTGATGAAGACGAAGAGAGTGATGATGAGGA
AAACGAATCAACAGAAATTGAAGATAGTGATAATGCTCAGTGGGAGTTGTTTCAAACGAT
CAGAACTGCACCAAACAGTCAAAGTCTCAGGATGAGTGAATTTTTTTGGCATTTACCATC
TAAAAGGTTTTATCCTGATTACTATAAGATGATAAAAAATCCTATTTCATTATTGCAAAT
TAGATCTAAAATTAAGAAGGGAGAATATGGTACTGTTAGTGAAGTTGCTGGTGATATGAA
TATTATGTTTGAAAATGCTAAAAAATATAATGTTCATACTTCAAGAATATATAAGTGTGC
TGTGAAATTACAAAAATTAATGCAAGAAAAAGTACAAGAGCTTCTGGAATTTGATCAAGA
CTCTGACTCAGATTGTGAATCAGAATCAAATTCCCAACCTAAGCTAATCAAACGTGCCTC
GAATCTGCTGACTCGCGGTAAATATAAAGATAATATTCCGCTGAAAAAACGACTCCATGC
ACTAGTTAAATGTGTAATAGAATACGTGTGTGAAGATGGTCGTCAACCGATGCTAATGTT
CATGGAGAAACCATCTAAGAAAATATATCCAGACTATTATCAAGTAATCGCTGAGCCGAT
AGATATGTTGGCGATTGAAGCAAATATCAAAGCAGAGAAATATCAGAATGAAAATGAGTT
GATCCAAGATTTTAAATTAATGTTCAATAATTGTCGCCAATACAATGAAGAAGGTTCATT
AATTTATGAAGATGCTAATACACTAGAACGTGTATTGATGGAAAAAGTGAAGGAATTGGG
TCCATTACCAGATTCAAAATCAGGATCAATTAAATCAACGACATCAACACCCACTCGTAA
TGTCGGGAGACCGAAAAAAGTTATTCCACTCTATTTACAAAAATTAAGAACCATGTATGA
TACCATAAAAGACTATCATGATTCAAAAGGACGACAGTTGTCATTGATATTTATGAAATT
ACCCAATAAAAATGAATACCCTGATTATTACGAAGTTATCAAACAACCGATGAACATGGA
AAAAATAGCATCAACCTTAAAGAATAATGGTTATGATAATTTAGAAGAATTAGTCTCGGA
TTTAATTTTGATGTTCGATAATGCCTGCAAGTACAATGAACCAGATTCACAAATCTACAA
AGACGCTTTGATCCTTCAACGGCTGGTCCTACAAACAAAACTTCAGCTGAGTGAAGATGA
AGAGAGCGTTCCAGACGTGCCTGCTGCTATCCAAGAAATATTAGCAACTATCTTCACGGC
TCTGTATAATCACCAAGATGAAGAGGGTCGCTGTTACTCAGATTCAATGGCTGAATTACC
AGAGCACGATATTGTTGATGGGAAAAAAATCCGCGGGCTCTCTTTGGACTTGATAAAACG
CCGATTGGATCGCGGAGTTTACAAACGATTAGACAGATTTCAGGAGGATATATTCAACTG
TCTGGAAAGAGCCAGGCGACTTTCAAGAACTGATTCACAACCCTTTGAAGATAGCGTTGA
ACTCCAGGCATTTTTTTTACGTACTCGCGATGAAGCCACTCGTAACGGTGATTTACTTCA
CTCGCCGGCGTTGAATTACACTTTACTGGATTTGTCCAATCAAGTTGCTGAATTAAAGCG
TTTGAAGCAGCAGCAAGAATCAAATCTGTCAAATGAAGAGGAGAGCTGCGATGGTAATGA
TACCAAAGAATCAAGATCAAGTCCTTTAGTTAATAATAATAGTAGTGGTAGTGGTAATAA
TGGTAATAGTAATAGTGAAAATGGCGGGTCGATGAGTTTTAATCAAGAAATTTATCGAGC
TGGTGATTTCGCTTATATTGAACCAGCTGAAAGGGGTATGGAGCCAAGTGTCGTGCTAAT
TGAGAGATTGTGGACTAATACTGAAGGACAGCAAATGCTTTATGGTAATTTATTTTATAG
ACCCAGTGAAACCTATCATGTAGCATCGCGAAAATTTATTGACAAAGAATTATTTAAAAG
TGACGCCCACATTGCTGTTCCTTTATCAAAAGTTGCCGGTCGATGCTGTGTGCTGAGTGT
CAAGGACTTTTTTAGAATGAAACCGGAAGGATTCGATGAAAAAGATGTATATGTCTGTGA
ATCACGCTACTCTACTCGTGCGCGGGCATTTAAAAAAATCAAAGTCTGGAATTTTGATCC
TGATCATTTAAAACTAGTCTCCAGGGAAAAAACACTGGAACCCAAGCGAATTATTTCTGT
TTATAAAGAGCGATTGGAGAAACACAAAGAAGAAATTGCTGAATTAGAGGAAGGTGAAAA
GCTAACAGAAAAAGAAAAACCTAATATTATTTTATTTAATACGGATGACAATGAAAATAC
ATACTATGAGCAGTATAATACGTGTACGGGTGGATTAATCAAGACTGGTGATTTTGTTTA
CGTTGCTACGGATGGCGGGAAGCAGCAGATAGCTCAGGTTGATTCAATTTGGTCTACAAA
GGATGGGAAATGCTTTTTTAAAGGACCTTGGTTATTAACGCCATCGGAAATACCACATGC
TCCTACTAAATTATTTTATAAGCAAGAATTATTTCTTTCGCTCACAGATGCCACTCATCC
TGTTGTTGCTATTGTTGGTAGATGTGCTGTTTTAGAATATGCTGAGTATATTTGTTGTCG
ACCTACAGAAATCCCAGAAGATGATATTTTTATTTGTGAATCAATTTATGATGAAACAAA
AAATTTTATTAAGAAATTATCTCAAGAAGGTCTGAAAAAATATAATCATACATCGGCTGT
GACTCAAGACGAAACTTATTTTTTCCGACGACCAATTAATCCTGCTAAANNGATGCGTCA
CCGTTGCTACCGAAACTGGAACCCGAAGTGCTAGGAATTGGAGTAGGATTAGGAGTAGGG
GAGGACAGCATGGATGCAGGTGGACCTCCATCTGTGGGCTCCACTGAAGCTCAACCGGTG
CTCGTCAATGCCCAAACGCCTGTATCAACAAAAAAGAAAACAACGGGTAAGAAATTAGTT
ACGGGGTATATTTTATATTCGAGTAAAATGCGAACGCTGATTACACAAAACAATCCTGAA
TCGACCTTTGGAGAAATTAGCAGAATTGTTGGTAACGAGTGGAGAAAGTTGCCGGCGGGT
GAAAAACAAGTGTGGGAAGAGAGAGCTATGAAGATGAATGAAGGTACTGAAGGTAGAGCT
TTAGGATTATCAATAGGTGCTCCAGTTGATCAAGTTTTTGAATGCTGTTGGGACAATTGC
GAATGGCAATTTGAAGACATGACTGATTGTATAGATCATTGTATCGCTGAACAAAATGGA
CATGTGCAATCATCTTTTATTAATGCTCCATCTGATGTAGAATTCCAATGTCAGTGGAGA
GGCTGTGGTCGAACAAAAAAAAATGTGCCTCCTTTCCCAAGTGTACAAAGATTAGCGAGG
CATGTAAAGGAAGTTCATATTTTAAAAGGAAATGGTCGTATTATTCCACCCAATGAACGC
AGCAAGAATTTCGTGGTATCAAAAGGACCTACGATATTACCGCCTATGGACAGTGTCACA
ACTACACAAATTACTCCAGCGTCAACAATCAAACAGCCTGATCCTATTTTTGTTGCTGTT
CCTCCGAGACCAAGTAGAGTTTTACATTCGGATGCGTATTTGAGATATATCGAGGGATTA
AATGTAGAAAATCGTTACATATCCAATTGGGACAAGCAAATGAATGCAACTCCTGAAAAT
ACACAAATTCCGGATGTAACAAAATTACCAGCCGAATGGTTAGGAAATGGAGTCGGAAAT
CATGGAAATGTTGTAAATGCCTTATGGACATTGAGAAATATGATGATGAGAGATGTCCTG
GCAATCAATAAAACATTATAGTTCATAATCTATTTCAATTTGTTCGCTGACCTTGATCCA
TAATAAAAAAAAACAAGAAAGAAAATTCATGGCGGCCTCAATTATCTAGATTATGGTTAA
AGACTGACATTTTAATTACAAAAATCTCGGATAAAGTACTTGCTTAATTGTTTCACTGAC
AATCCTTTTAATTACTATCATTTTTTTTGTTTTGCTGTTTGAAAACTAGCATTGATCAAA
TGTTCACAATAGTAAATGGGTTTTATTAAAATTTATTTTGTTTCGTTGATAATATTTGAT
TACAAGGTAAATTTTTTCGTTAAAAAAAATAACAAAATATATTGAGTTTGAAATATTTTT
TTGATCTATTTAATTAATTAACAAATCGTTTTTAATTTGATTTTTTGTACAAATTGGTAA
ATATAATTAATGAGAAATACATTTTTTTTTGTGTAAACGATAAAATAATTTAATTGATAG
TTGATAACTAGTTAATTTTTGACACTAATTAATGTCTAATTTAAAAAGCCATAATAGATA
AAAAAAAAAAAANNNNNNNNNNNNNNNNNNNNNNNNNNNNNNNNNNNNNNNNNNNNNNNN
NNNNATATTATTGATATTCGATGCACTAATTAATAAATAATATAAACATTAAGTTTCTAT
AAATGTTTAAAAACGTGCACATAATGCAAATAGATTTTATTCCTAAGTGCATCGAATATC
AATAATATTAATAGTAATAACAATAATAATAATAATAATAGTAATAGTAATAATAATAAT
AATAAAGATAAAAGAACAAATAAAAAATTACATTATTTGTAAAGTGAAAAAATATTTCAA
AGATAAAAAATATATATGTATAAAAA
>TOXOnig-OC_C114
CGATTAATGAATGTATTGTTGGTGTTGCTGATAAATAACGTGATAAAAAAAAACGTGTAT
CCAAGATATTGAAAAGGTTAGCAAGATGAGTGTCGATGCTTACGGGCCAAGCAGTCAAAC
TCTAACATTTTTGGATACTGAAGAAGCAGATTTGATTGGTGCTGATACTCAAGGTAGTGA
ATTTGATTTCACTGATTTTACATTACCATCGCCGAGTCAAACACAAGCTTCGCAGCATGA
TTCTGCACAAAGTCAGCCAATTCAATCTGTCCAGATTAATGGTACAAACGGAAGTTCAGC
ATTAGATTTAAAAATATCAGGAGCAGCACAGAATCTTGCTGAATTACAATTCGAAGAAGA
AGAAGAGGAGGCTTATTATAATCGCGATTTACCTGATCATGCTTGTAAATATTGTGGTAT
TCATGAAGCATCATGCGTTGTCATGTGCAATGTCTGCAGAAAGTGGTTCTGTAATGGACG
CGGGAATACATCAGGTTCACATATTATCAATCATCTTGTTCGTGCTAAGCACAAAGAAGT
CACATTACACAGAGATGGACCATTGGGTGAAACAGTGCTAGAATGTTACTCATGTGCCGT
AAGGAATGTATTCGTTCTGGGTTTTATTCCTGCTAAAGCTGATTCTGTTGTGGTTTTGCT
TTGTCGACAACCTTGTGCTGCACAGAGTTCACTCAAGGATATGAATTGGGATCAAGAGCA
ATGGAAACCACTGATAGAAGACCGCAGTTTTCTCTCATGGCTCGTAAAAATACCATCAGA
ACAAGAACAATTGCGTGCTCGTCAAATATCAGCGCAGCAAATTAACAAATTAGAGGAATT
ATGGCGCGATAACGTTGACGCAACATTTCAGGATTTGGAAAAACCTGGTGTTGACGAAGA
ACCTCAACAAGTATTACTTCGCTATGAAGATGGTTATCAATATCAAAATATCTTTGGACC
GCTGGTTAAACTTGAAGCTGATTATGATAAACGCTTAAAAGAATCGCAAACCCAAGAAAA
TATTGAAGTCCGTTGGGATGTTGGACTAAACAAAAAAACTATAGCGTATTTTTTGTTAGC
CAAAACAGACGGTGATATGAAATTGATGCACGGTGATGAACTTCGTTTACGTTATCTAGG
TGAATTACATAAACCTTGGTCAGGAATCGGTCATGTCATAAAAATACCTGATAATTACGG
AGAAGAAGTTGGTATTGAATTAAAAAATAATTCTGGAGCACCTACTGAATGTGTAAGTAA
CTTCGTTGTTGATTTCATCTGGAAAAGCACAAGTTTCGATCGTATGCAATTAGCATTACG
TAAATTCGCTGTTGATGATACATCAGTATCAGCATATATTTATCATCGTTTATTGGGCCA
TGAAGTTGAAGAAGTGCTGTTTCGTTGTCACTTACCCAAACATTTTAGCGCACCAAATTT
GCCAGATTTAAATCGCTCGCAAGTTTATGCCGTTAAACACGCTGTTCAAAGACCCCTATC
GCTGATCCAAGGGCCACCTGGTACTGGAAAAACAGTAACAAGTGCTACTATTGTTTATCA
ATTGGTCAAACAAAATGGTGGACCGGTGCTAGTCTGCGCGCCATCAAATACCGCTGTTGA
TCAGTTAACTGAAAAAATTCACAAATCCAATTTAAAAGTTGTACGTCTTTGTGCTAAATC
GCGAGAGGCTATTGATTCACCAGTTAGTTTTCTAGCTTTGCACAATCAAATAAAAAATAT
GGAAACAAACACTGAATTGCAAAAATTACAACAATTAAAAGATGAAACTGGTGAATTATC
GTCTGCAGATGAGAAACGCTACCGATTGTTAAAGAAAACGTCAGAAAAAGAATTATTGGA
GGCCGCTGATGTTATTTGTTGTACCTGCGTTGGAGCTGGTGATCCTCGTTTACATCGTTT
AAAATTTCATTCAATATTGATTGACGAGAGTATGCAAGCTACTGAACCAGAATGTATGGT
TCCCGTGGTATTGGGTGCTAAACAGTTAATTTTAGTTGGTGATCACTGTCAATTGGGTCC
AGTTGTGATGTGTAAAAAAGCAGCTCGTGCTGGATTATCACAATCATTATTCGAACGTCT
AGTTGTACTGGGTATTCGACCATTTAGATTAGAAGTACAGTATCGTATGCACCCAGATCT
ATCAAGATTTCCTTCAAATTTTTTCTACGAGGGTTCATTGCAAAATGGCGTATGTGCTGA
TGAACGTAAATTACTGAAAATCGATTTTCCATGGCCAGTTCAAGACAAACCGATGTTCTT
TTATGTTACTCAGGGTCAAGAAGAAATCGCTGGAAGTGGTACATCTTATTTAAATCGTAC
TGAAGCATCAAACGTTGAAAAAATAACTACTAGATTCTTACGTTGTGGTGTTAAACCAGA
ACAAATTGGAATAATAACACCTTATGAAGGACAACGTGCTTATTTAGTACAGTATATGCA
GTATCAAGGTTCATTACAACCAAAACTGTATCAAGAAATCGAAGTTGCAAGTGTTGATGC
TTTTCAAGGCCGGGAAAAAGATATTATTATCATGTCATGTGTTCGGTCGAATGAACATCA
AGGTATTGGATTTTTAAATGATCCAAGAAGATTAAATGTTGCATTAACACGTGCTAAATA
TGGCATCATTATCGTTGGTAATCCTAAGGTATTATCTAAACAACCTCTCTGGAATCATTT
ATTGAATTTTTATAAAGAGCAAAAAGTTTTGGTCGAAGGACCATTGAATAATTTAAAAGA
ATCGATGATACAATTTGCTAAACCTAAAAAACTGATCAATTCAACAAATCCAGGATCACA
TTTCATGTCAACGTCGATGTATGATGCTCGTGAGGCATTAATTCCCGGCTCTGTTTATGA
TAGAACCGGTGGGCAATTAAATGGCGGTAATCAAAATAATATTGGTGGTCATAATAATCC
ATATTATCAGCGTAGTATACCATTGGATATGTTCAGTAGGACTCATGATACAATTAGTTA
CATCAGTCCTGAACGTGCGCAAGCTGCTATTAATAATGTTCCAGTACCGGTGGGTATGTT
TATGAATATGGCTCATGTACCGCCAAGATTTTATAATCAACATCAGCAAGCTATCCAAGC
GAGACAGAATCAACGACAACGTAGAACGACTCCAGGAATGAAGAAAGGCATGATGAATAA
CAGTAGTGGATCTAGGATTGGTAAGTTTAGTCAATCTGATATCAGTACCCAGCCTTACAG
TAGCCAAGCTGGTCTACCTTTGACCCAAGGTACCACTCAAGGTATGTCACAACCAGGATT
TAGTTTATCACAGCCTGGATTGAGTCAAGCTGAGCTATCACAGGATTCATTTGCCGTTGG
TGATTTTCAATCGCAAATGGATGGCTTATTAAGTCAGGATTCAACTTATCAGGGTGATCG
CATTGGTTATTATCAAGGACAATCACAACCTGGTGGACAATTCTCACAGCCGTATTGAAA
CGGTTCGTATGGCTGATGAGAGAGCAAGCATTTGCCATACGATTGTCGCGGGAGCGACTT
AAGAAAATAAAATGATTTTAAAATAATAAAAATGGCTCATTTTAAAATGATGGTTAAGAT
GATGATGAATAAGATGATGTGATGATTAAATACATTCTTCTTCGAAGTATGAGAAATTAA
TGTTTAAAAAAATGCTCAAGGTTGAATTTGACTCTTATGGGATTGTTTTTTATGGTTTTG
ATTTGATGGTTAATTGATAATTAATGGGTTGGATATATTGGTGGTATTGAATAATAATGG
AATTATGATGAAGGAAATTGACTGGAGAAAGGAATTTGGAAAAAAGAGCCAACAACATGA
GCGATTTTATTAATAACATCTAAATAAATAAGGAGGATGAATGAATCATTGATGAAGGAT
TTAATCACTATAGGATTTAATTGTTAACAATTAAATCTATATTGTTAATAAAGATATCAT
GATAATTGGAGACGGTGATTAACAACGAGGGTCGAGTGCAATTAAAAAGGATTATGAAAG
TTGAATTATTATTATTATTATTATTATTATTATTATATTATCATTATTATTATTATTATA
TATAATATATATTATTGAATTTCAGACAAAGCGAATATAGAATAGGGTACAGGTTTTTCT
GTGAAATGAATTTTCAACGGTTGGCAAACTGCTCTCGGCTTTACTCTGTTACTGCACTAT
TTTTTATTTTTTTTTTTTATTTTGTTTCTCTATTCTATTTTTTTTTTTTTGAACGTTCTT
TTTCCAACAGCCTTTTCTTTCTTTTTCTTTTTAGCTTTTCGTTTTCGTTTTTACGTTGTA
CACAGTATAGTGTACTGTAGCAGTAGAGAACAGAACAAAATTTTGTAGTGAACTTCGTCC
GGTGCCTTTTTACGGCCCGTACACACAGACCTGTTGATTTAACGGCCTTTACATCAGAGA
TTTCCTTCCACGTATTCCTCTAAATGCCAATTTAATTGAAAAAAAATTTTTTTTTCCAGT
ATACTTCGAATTTTTTTTTTTTTTTTCAATTTAATTTTTGTTGTTGCATTTTATTATTTA
CTTTAATCCACTCCAAAGAATTATCTCGTTGTTCGGCATATGAAGATTGTGTTGAGCCTG
AAGGTCATCACGTGTTGGATAATTTTTTCTCAGAATTTCTTCAACTTCTCTAATAATATA
TTATTATAGATATATTTTTAAGCAATTAAAAAAAAAAAAAAA
>TOXOnig-OC_C115
TTTTTTTTTAAAAATTTTTTTATATTAATACATCACTGTTATATAATACATAAATTTAAT
AATTATAAATTAATCATTTTTTTTAATTAATAAGTATTTTTATTATGCTTGAATTTGCTT
GGTACTTTTTGGTGGTATAATATCATGCTCAATAGCATTAATTTCCTTCAATAATTCTTG
CTTGCTACCAAAATAATCTCTAAACCACATAATATTTTCTTTCTTTTCTTCGACAGTCAT
GTATGGATTTTTTGATAAACCAATACATACAAGATCCATAAAATGCCTTATTGGTCCTTT
TTTCGGACACCAACCTTGCAGATGACGTTCCATAAATACATGCTCAGAAAAATGAATACT
TTCTTCTTCTTCCATACCAATTTCATTATTGATTGGGAATTTCCATAGCAGTCCTTTTTC
GGTCCACTGAATCATTTCTTGGAATATATTTTCAGGTGGATGAACTAACATCATTTTTAA
GTTTTTTTGTTGTAATAATTGCCATTTACTTAATTGAGTAGTTTCTTTTGACTCTGATTC
AATAGGATCGAATATATGCAATCTTTTACCACCATACAAATTTACAGATTCTTCGTGACG
TCGTATTTGATTGTATGCTGCTTTAGGTTTGAATTTTTTCACCATTTCCTGGACTCTTTC
TTTTCTTGAGATTGTTAAAACATCTTCTACAGAAGGTAATGTTTTCCGTTTAATTTCGAC
TTTCATTCCAGCAAGCAATTCACTAAGAGAAAGTTCTGGTGATTCAGATGATTTGGATTC
TATTTCTTGTGATTTTTTTGCTGTCGGTTGATTCGTTACCAATATTTTATCAAGTAATTC
AGTTTCAGTTTTTTCTTTATCACCCCCTAGAACAGCGGCAGCTTCTTTAGCTGCATCTAC
AATTTTCTCTTCTAATGTTGGTTCTGGTGGTGGTTTAGGTCGTGGTTCTTTTTTTGGAAT
AGCTCGAATAGTTTTTGTTTTTTCTGGTTTCTCAGTCATTTTTATCAATAAACTATTTAA
TAAATCAATAGTTTGTTTTTTTTCCTCTTCGGTATTTTCAATTATTTTTCTTTTTTTAAT
TTTTCTTATATTATCATTTTTATTTCCATCAGAATCCGATGAAGATGAAGTTGAAGACGA
GGATGAATCATTAGTACTCATTAATCGAGTGACCATGAATAATTGCTGTTTATTTATTTT
GTGCTTACAAATAGCATAT
>TOXOnig-OC_C116
CTTAAATAAGCCGAAAAATATATATATATAAAAATTGTACCAAGTGAGAACAAATAAGAA
GTTAAGAACGCCTCGAGAATAATCTACATAAAGAACATCTAATTTCTAATTAACAAAACT
CATTTTGTCACTAAAAAAATATAACATTTATATATTAAAATTTTTTTTTATCATTATTGA
TTAATTAGTTGTAGAATATAATTTAACAAAAGAATGGCAGTAGATATATCACCAAAGAAT
GATGGAGGTGTACTTAAGGAAATAATAAAAAATGGTGTTGGCGATGAAACTCCATCACCC
GGAAGTAAAGTTAAAGTTCATTATGTTGGAACTTTACTTGATGGAACGAAATTTGATTCT
AGTAGAGATCGTAATGAGCCATTTGAATTTAATCTTGGACAAGGTAGTGTTATTAAAGCA
TGGGATATAGGGGTAGCAACTATGAAAAAAGGTGAAATTGCAATATTAACTTGTGATGCT
AAATATGCATATGGTAAAGCAGGATCTCCACCAAAAATACCACCTGATGCAACTCTTAAA
TTTGAAGTTGAAGTTTTAGACTGGACTGGTGAAGATTTAAGTCCAAATTTAGATGGAAGC
ATTGAACGATTTCAAATAATAAGTGGTAATAAAGAAGGCGGTTATCCTAATGATGGTTCC
CTAGTAGATATTTATTTGGTGGGAAAGTATAATGATAGAGTATTTGATGAGAGAAATGTT
AAATTTAATATTGGAGAAGGTGAAGATGTAGGTATAATAGAAGGTATAGAACAATCTTTA
ACACGATTTCGTATTGGTGAAAAATCTCGTCTTAAAATAAAAAGTAAATATGCTTTTAAA
AAACATGGTAATTCTGAATTCAATATACCTCCTGATGCTGATGTTGAATATATTGTAGAA
ATGAAAAACTTTGAAAAGGCTGCTAATTTGTGGTCAATGGAACCTGAAACAAAAATTGAA
CAAGCAAAACTCTATAAAGAAAAAGCTATCAATTACTATAAAGCTGATAAATATAGACTT
GCTATAAAAATGTGTAAAAAAATAATTGAATATTTGACCAGTGAAAGTAATTTTGATGAT
AAATTACTACCAGAACGTAATAATATATTATTATCTGGGTATTTGAATCTTGGTTTATTT
TACTTAAAAACAAATGAAAATTTTGAAGCTAAAAACGCATGCTCTGAGGCCTTAGAAATT
GATTCGAATAATGAAAAAGCATTATTCAGACGAGGTCAAGCACTATTAGCATTATCATTA
CCAGAAGATGCTAAAAAAGATTTTGAAAAAGTTCTAAAAATTCAACCAAATAATGCTGCT
GCAGTTAAACAAATATCAATTTGTAATGATTTAATTAAAAAAAATTTAGCTAATGAAAAA
AAATTATATGCCAATATATTTGAAAAAATGGCACGTGCCGACAAACAGNNACAGAAAGAA
GAGGAGGTAGCACAGCAACCGGATATTATGCAAGGAACTCTTGGTGAATGGGGACAAGAA
GAAAGACCAGGTGGAAGAGACCCCACTGCATTTGAAAAAGAAAATCCAAATATACTAATG
TTGAACGCTAATGGAACCGATGAATTTAAAAATATGTGAATATCATTTATTGGATATATT
CATTTACATTTATTTATAATTACATTATTATTATTGTAATTTTATTATAAACAATCATAT
TAATCATTCCACTTGATTACAAATAAATATCTTCGATGAAAATTTAAA
>TOXOnig-OC_C117
TGTGTGTGTGTGTGTGTGTGCGTATGTGTGGTGTGTGAAAAGAGAAACATATTTTAATTC
TCAATAATTATATTGACGCTGTAAGATACTTTTATGTTTTTAAATAAAAACATAAAGATG
GAACCACATTCTATTTTTACAAGCAAGTTCCATCAGTTATTACTATTTTTCAAAGTTCAT
GTTCTTTTTTACTTGAGCGTTCAATATGGCACGAGGACCTAAAAAACATTTAAAACGTCT
GCACGCTCCAAAATCATGGATGTTAGACAAATTAGGTGGTGTTTTTGCACCTCGTCCATC
TACTGGACCTCACAAACTCCGAGAGTGTTTACCGCTTGTTATTTTTCTTCGTAATAGATT
AAAGTATGCTCTAACTAACTCTGAAGTTACTAAAATTGTTATGCAACGTTTAATTAAAAT
TGATGGAAAAGTACGCACTGACATTAATTATCCTGCTGGATTTATGGATGTGATCACTAT
CGAAAAAACAGGTGAATACTTTCGATTAATTTATGACGTTAAAGGACGATTTGCTGTACA
CAGAATAACTGGTGAAGAAGCTAAATATAAATTATGCAAAGTACGACGTGTTCAAACTGG
GCCTAAGGGTATTCCATTCTTGGTAACTCATGATGGTCGTACTATCCGTTATCCTGATCC
AGTTATAAAAGTTAACGACACTATTCAATTAGATATTGCATCTGGTAAAATAATCGATTC
TATTCGATTTGAACCTGGTAATCTATGTATGATTACTGGAGGTAGAAATTTAGGACGTGT
CGGTACCGTTGTCAATCGGGAACGACATCCAGGATCTTTTGATATTTGTCATATTAAAGA
TTCTCAAGGACATACTTTTGCTACCAGATTAAATAACGTCTTTATTATCGGTAAAGGTAC
TAAACCATATGTTAGTTTGCCCAGAGGAAAAGGAATCAAGCTATCAATTGCTGAAGAACG
TGATAAAAGACTTGCTGCTAAAGGGATAAATTAAGATGTTTTTATTATTGATATCATCTC
ATTTATGTTTATCAATTTATAAAATCTAACGTAATAATAATAAAACACATCTTTTTCAAA
GTATTAATAATATTAATATTTGTTTTTATTCTTTTAATGAATTTTATATAATACTTTAAG
GTTATTATTAAATTAAACAACATATAAAACTACTGATTATTATTATCATTTAATAGAATT
GATAAAATTATCAAATAACGTCCGAACAGGATGTTGATTTTTTCATATTATATTATTACT
TGGAAGACACGATATCTCAAAGCCAAGAATTTTTA
>TOXOnig-OC_C118
AAAATAAAACTAAATGAAACAATTAAAATAAAAAAAAAAAAAATAAAAAAAAAAACAAAA
ACAAAAAAATAAAAAAAAAATTAATTATAATTAACAAATGATGATTTTTAAAATGTTTGA
AATAATTTTTTATAATTAGTTTCTAAATTCAATGTTCAAATTGTTATTATTATAGACAAA
TAATGAATGTTTCAGCTAAAAACCCAGTTATTATAAACAAATAAAATATCATTACTGAAA
AAAATCCAATTGTTATAAACAAATTGAATATTTTCGATAATGAAGATTCCATTTTTATTA
CCTAAATATTTCTGATAATTTTTTTTTTTGCCATTTTCTTTTATTATTTATTATAATTTC
AAATAAAATTATAAAAAAAAAATTTTCAATTGTTAAATGTTAATGGCAATAGAAAAGATT
TTTGTAGCAGTGGCCGCAAAAATATAAGGCTCGTTTTCAAATTCGGTTATAGAAATATCA
ACAATTGGATTATCATTTACAACAATTACTTTTTTTTCATCGGTCTTCCAATTGTATTTC
AACAAAGTGTTTAAGTTTTTAAAAGGTATCACGATTATCTTACCTGATCTTGTTCCTATA
AACAAATTGTTACCATGACTGATTACACATTCAAATTCTTCCTCCTCAATCTTATGATAC
TTCCAATTCATGCCACACCCATGAACAATGAATGTATGATCAGCAACACCAATCACCGCC
ATCCTGAATGTAATCCCAATTTTTTTCCTACTAATAATACCTTCTGGTAATGGCATTCCG
CCAAAAGTGCTGCACGACTGGAAGTGTCTCTTATTCCTGTGGAGTATATTTTCCGATATC
TGGTACATGTTCAAAATACCATATCTGCTCACGCTTACCAGGACTGGTTTTGTTTTGATC
GCAAACAATTTGAGAACTCGATCACCATTAATATCGAATTTCATTTGGAATTCAATTATA
AGTTTACCGGGATCTATTGAAGGATCTAATTTTGGATTACTGGCATACACGTATTCATTC
ACACGGCCATTGAATTCAATAAAACAATTGTACATTGTACTGACACAGATATTGTGCGCA
CGAGCGTCCATATTAAAGACGGATTTTTGGTTGATGTTCCAGAATTTGACATTCTCATTA
CTGGAAAGCGATACTGCTAATAAAATTCCCTTACCTCCACACCATAACTTGATCTCTTCC
ACTTTTCCTTCATGTTCTCCCTCAAAAATTTTGCTGATCTTCAATTTTTTCTCATCCTCT
TCCTCATTGATTAGTGAAAAAAAAAATATTCTGCCATCATCAGTTCCCACCGCCATCACA
TCACTCCAAATATCGGTACAAGTAATAACAAAATGATCGCTACTGTTTAATTTATGAATT
TTAGAGACTCTAGAATCATTAATTGAAAACCCTTTCCACTTGTGATAGGACTTGAAGATG
GAAAACCAAATCCTGGATTCCTTAATCAGGTCAATTTCCTCAATCAACATTTCCGGTTGG
GATTTCGCCAGGACTTCGTGATGATAATGATCGTCGATGACATTTCTGCAGCGGCGATGC
CAAGCGAATTCCAAAATGAAGGAATCGATGATCAAATAGAAGGTTCTATTCAATTCTTGG
ATCCTTAGAAGGGTATAGGGGTCGTCGACTTGACGGAAAATCGATTCCCAGACTTCATAC
GGGAAAATCGAGAGTTCTGTTTGATCTAGGAATGAAGATGATGGTGATTTTAATTCAGAT
GGTGGATTTTGGGATGATGATGATGGTTGGTAAATTTCCGGATCGTCTCTTTCCATTTCT
TTAGAATTTGATTGACCAATTCATTTTGAGTGAATTAATAACGTCAATCATATTTCACCA
TTTTAATAATTAAGCAATGACAATAATTAACATTCGAAATAATTAAATTAATTGTTAATG
TTACAATAAACATAATTATTCCGATAATTGCGCGTAATTTTTCTAATTATTTTTAAATAA
TAAAAAATCATAGTTAATTTTTTTATTGGCCGATAAAATAGCGGCCATTTTTATCACTTT
ACGGATAAATTTATAGTTTAGTGCCATCTAATGATTTAAATTAGTGTTAATTGAGGGTCT
CTAGATCTTTATGGGCGCCATATTAACTGTTATTTCGCTTTTTGTGACGTCATCAGCACT
GGAAAAGCCACGCATTGAAAGTCACATTTTATTCAGAAAATAGTTAAGTAAATCAATTAT
AAAAATGCAATCTACTGTCCCAGCAGTTTTTATGGACCTTCCGACTGAGGAACAAGCACA
GGAGCTGAGAATTTACTTTAAAAGTGTTGGTGCTGAGATCAGCGAAGAAAAATCGCCACG
AGGAATTGAAGATGATCTACACAAAATCATTGGAGTTGTTGATGCTTGTTTTAAAGAAGG
AAATGAAACGGATATTGAAAATACATTAAATGATATTGTATCTATTCTTATTCACATACC
TGTAGAACGTGTTGAGAACTTGGTCCTCGTTTTCTGCGACAAATTGAAAAAAGCACAAGG
CCAAAAGCTTGGATTGGTCTGTTTAAAAGCGTTATGGCTGCTTTTCCAATCTCTAGAAGA
GAAATCTCCAATGAGATACCACGTTTACTACCACTTAGTCCAAGTAGCACGAAATGTTGG
TCAAGTTCATGCCGTTTTCAGTGGAGTTGAACAATTAAAAGAACAATTCAAAGCATTTCC
ACCGAACAATGAACAGATGCAAAAATTATTACGACTTTTACACGAAATTCTTTTAAGTTG
TAAACAAGGAGATCAAGCGGCAGCAGTGATGGTCGAACTTTTGGGGACTTACACCGCAGA
AAATGCCAGTGAAGCTCGTGAAGACGCACAACATTGTATCCAAGCTGCTCTTGCTGATCC
AAACACATTTTTATTGGATCCATTGTTGGCTTTGAAGCCCGTGAGGTTTTTGGAAGGAGA
ATTGATCCATGATTTATTGTTCATCTTTGTTCAGGAAAAACTTCCGGCTTACATCACTTT
CTATCAGAATCATAAAGACTTTGTTGAGCATACTGTCGGTTTAAACCATGAACAAAACAT
GAAAAAAATGCGATTATTGACTTTTATGCAATTAGCAGAAACAAACCCAGAGATGTCCTT
TGAAACAATTCAAAATGAACTCCAAATTGATGAACAAGATGTCGAGAGTTTCATTATCGA
TGTTTTAAAGACAAAGTTGGTGAGAGCAAGAATGGACCAGGCAAACCGTAAGGTCTTGAT
CTCCAGCACAATGCACAGAACCTTTGGACGACCTCAATGGATGCAGCTTCGTGATTTGTT
GGCTGCCTGGAAAACTAATCTTGCTAATGTCCAGGAAGGAATGAAGTCTGTCGCAAAAGC
TCAACTGGAATTGGCATCAAAAACGCAACCTACTGCTGCTGCTCATTAAAAATCATATGA
AATTTTTTTATATGCTCTAATTAACATTTTTTTATAATAATCAATAATTAATTAATTGAT
AAATATATTAAATAATAAGAAGTTGATTAAGAATTAATATAATTTGTTTTTTTTTTTTTT
TTATAATAAACGATCGGTAATAAATTAATTACGCAATTGAACGACAAAAATTCTAAGAAG
AATTATAATTTCCGGTTTTTAGTATGACAAACAATTGGTAATTAATTAATTCGAAAATTA
ACATATTAAGAAATTAATTGAAATTCAGAAATTGTGGTTATTTGATAAATAAATAATTAT
TTAAAAATAAATAATGGGTTAAATTCAGGAAAACACCATGTAGATCTTGCTTTGCGGTTT
TAAGGAATTTATTGAAGTCTAAATTATATTTTCTTATGCTTTAATTAATTATTAAT
>TOXOnig-OC_C119
ATAATATTAATAAAAATATTAATAATAATAATAATAAGATGATTATTAATTATTACGAAT
AATAATATTTTAATCATAAGTAATAATAATAATTATCAGTAATTAAATTATTATTGATAT
CTAAAATAACCAATAATAATATTATTAATAATTATATCATTGTTTATAATCAATAAAATA
AAATAAAATTTTTTTTAAATATTCTTATTATATTAGTAAGGTGTTAATTTTATAAAAAAT
AATTATTTTGTTAAATAGAAAAATTAAATACTTATAATAATAATAATAATTAATTAATTA
ATTAAAAAAAATAATAAATCCAATGATTCCTACAGGATCAACGTATCATCGTCTACCCGA
CTATGAAAAAATAATTAGCTCTGTGTTATTAGTATTATGTCTCTATCTTTTATCAATGTA
TATCACTATTGCTATACTTAATTATAAAGTCAGTAAATTAAATTTAAATATAGAAACAAA
TCTAGATAAAAAATCAAACTTTCATATCACAATTGATGTCGTTACTGGAGTAGGAATGAC
TTTAACTCTAGGAATTATACCAATCGCCATTTGGATTCACCAACACACATTAGAATAAAA
TTAATTTTAAAAACTGTATATCTATAATGAAAAATTTATTAAAAATATCTCCTTTATTTA
GTAGAGTATTAAGTTTAATTAAACGTCATTAAGAGGATAAAATATAATTAAATAATTGAT
AATTAAATTAATTTAAAATAAATATCAAAATGAACATTCAAATGGAACGTTTTATACCTG
AACCGCCTCAACCATTTCAATTTAATAATTCAACTCATTTTCAAAAACCGTTTTCGTATA
TATTAATAATAATATGTGCTATATTTATTATATTTGACATTGTCATATTTATTTATAATA
ATAAAATACGTAATACTACTTCAACGTCAATGAAAAATCGATATCCAAATTTTAATCAGC
ACGTTATGAACGGTATTGTAGGAGGCTCATTTGGTCTACTTTCAATTCTTATTTTCTTAT
CAGTTTGGCTTCGTTTTATGGTTTTATATTAATTACTCTTCAGAATAATTATTACAAAAT
GATAATTGATCAATTATTAATGATATTTAAATATACGATATTATAATTAAATAAACGCCG
TAAGTCATGTTATTGTAGAACGTAATCTCGAAATGACCACCAATATTATAAATAATTATT
TAACAAAATTTTAATGGTAATTTAGATGATTTATTAACATTTTATTTAAAAATTAATGAA
TTAATTTTCGGTTATTTGGTCGATTTTCATTGATTAAATTGAATTAAATGGTTAATATTT
AAACAATAATTTTAAAAAATTAATAAAATTGTGATTGGAATGCATGTCAATATTTTATAT
TAATAAATATTAATGAGTATATTAAAAATGTAATATTAGTACTACTAATGATACATGTAA
TTAATGAATAAAAAATAATAAATATATATAATATCATTATAGGTATAAAAAATTTATATT
AATGTTAAAAATGTGCAAAAAAAATTCACGACATTTCGGATTAATATTTTTTATAAAATA
TTTTTATTATATTAGTAGAAAGCCAAGCTTATGAAAAAAAATATCTTTCTAAATTAAATT
GATATTAATTGATTAATTAAATAAGCAATATAAAATAAAATGAACACACCTGCATCAACT
TCTCGTTTGCCACCAGGTTCCAAATATTCTAGAGCACGTCCGGGATATCAAAATATAATC
AGCTATGCAATGTTAATATTATGCGTGTATATTTTAATAACATATATTAATATCATTATT
TATAATTATAAATTAAGTAAAATAAATTTAAATGATGAACGAGATCTTTATAAGAAAAGA
GATTCTCATGTTATCATTGATACCATTTCTGGAATTGGAATAGCTTTAACTCTAGGAATT
GTATCAACCGCCTTTTGGATTTATAGCCACAATTTAATTAATAATTAAATTCAAATATTT
CAACTTAAAAATTTTAATAGAAAATTTAACCTTTATTTAGTAGAGTATTAAGTATAATTA
ATCGTTGAACATAATTAAATAATTGAAAGTTGAATTAATTTAAACAAAATGATTATAAAT
ATGGACAATAGAAACCCTTTTATCGCGGAATCACCGCAAACTAACCCAATACTTCATTAC
GAAAAGCAAATATTTTATATATTATTAACTCTATCTGGAATTTTAATTGTTTTATACATT
GTTATCATTGTTTATGATTCAAAAATACATAATATTACTTCAACATCGTCTGCAAATTAC
AATAAACTTAATAATTATCATAAAGTTATTTATGGCACTGCCGGAACTTCTGTTATTTTA
CTTTTAAATGTTGTTGCAATAGGAATTTGGATTCGTACAAAATTATTGTTTTAATTACTC
ATTAAAATAATTGTTGAATTAGCCAATTATCAACTAAAATTTAAAAAAATATATTAATTT
GATTTAATAACCGCCGTTTATACCTCAATTAACTTATAACTTGACTCTAAAAATTCAAAA
CAATCGTTTCATTAAATTTTATATGACTTTATTGTACTTTAAAAAAAAAAGAATATTATT
TAAAATTTAAACAATTATTTTTTGAATATATTTACTTCACTCTGATTGGTTAAATTGAAT
ACAGCGCTGTGATTGGTTTAGAATAAAATTCAAGATGGCTGAAAGAATGTAAATAAAAAT
ACATGCCGGTTGTCGAGTATTGTACATAAATATAAATATTAACTTATAAACAAGTTAATA
TTTAATTATTATAAATAAATTAGTTAATTAATTGATATAAGTAATGAATAAGAGAACTAC
AGTATTATATCTAGTACTCAATATATTTTTTTCAATTTTAATAGTACTGTTAAATAAATG
GGTATATTATCAAATTGGATTTCCGAACTTAACCTTATCGTTGATTCATTTTATTATAAC
ATTTATTGGATTAATAATATGTGAAAAATTTGATGTATTTTGTATAAAAGACGTGGCGAT
TAAAGAAATGATCTGGATTGCCATGACATTTTGTGGTTTTGTAGTATTGACAAATTTAAG
TCTAGCGCATAATACCGTGGGGACATATCAGATTGCTAAAATGTTAACAACACCCTGTGT
AATTATTATGCAGATGATGTTTTATAAAAAACACTTTAGTGTTCATGTTAAATTAACCCT
TATACCAATTGTATTGGGGGTTATAATTAATTTTTACTATGATATACAATTCAATATTCT
AGGAACTGTTTATGCTACTTTGGGAGTACTTGTTACATCTCTCTATCAAGTTGTAAGTTA
TTATAAACAATGATAATTATTTATTATTGTTATTAATAATAATAATAATAATAATAATAA
TTAAGGTAATGGATATGGATAGAACTATGTATGAAAGAGGTATCCATTATGGACCAGTTT
ATCGGCCTTATAGAATTACATTGAGGAAGGGAAGAGACGCTGAAGCTCCTGGTTATGCTT
TGTTAGCAGATCTACAA
>TOXOnig-OC_C120
ATTATAATTATTATTATTATTGATATTATTATTATTTTTAATTAATTAATTAATCAATTA
AATTTACTGATATTGATTAATCAAACTTGTCCACCAACATCTGCTTGATATCTCAATGTA
AGATATTCAGCAGCTTGTGTCATTCGTTTAATGCTACGATGAAGACCATGTAAATGACGT
CGGAAATTTTCAGCAAGTTGATTAGCAAACCTATCACTTGGTTGGTCTTCACTTTCTAAT
CCTGAATCATTTTCAACTCCGATATCAGAATCAGAATCACTTGAACTCAAACTAGAAATC
AATGATGATGCACTTTGCATTGATGTAGTGCTTGGACAACGTGTATGACCCAGTCTTACA
GTACTCTCTACAGATTTTTCTGGTGCTGATCCATTTGTTGTTGATGCTCCAGTGGATGTT
GTTGAAATAGTAACGGTTGATCTTAATTTTGTTGGACGTGGTGATACTTCCGCTGTTTCT
TCGTCTTGAACCTCAATACCGGACTTTTGTGACCACAAGAGCTCCATTTTCATTGTATTA
ACAATATTATACAATCGATACAGATCTGTATTGGGCATTGTATCTTTTATTGTACTCTTG
CCTTTTTGAGAAACTGTATCGCCTGCATCACCCACTGCTAAATCCAATAGTCTGGATGGT
ACGAGAATGGTCTCTTCCATTTCATTCACTGCTTTTACAAACTTTTCCATTGAATTTAGA
ATACTAGCGTTGCTAAACTCTGGCTCGTCGTGCCAAGTCACTCTACGTAAGCTTGTTCTG
TTATTCTCCACATTCGACGGCATATCATTGTAGTTCATCATGGCACAATTTTGATTTATT
TGATTAAAGCAATTCAATAAACTATTTATTTAAATATTACTATTATTAATAAATAAATTA
TTAATAATACTTATTAAATAAAATAATTGTTTGCTAATAAACGACACTTGTTCGTTACTA
AAAAACTAAATGTGGAAATTCACCAAAGCTATCCAAATGATTTTCTTATTTAATAACGAC
GATTGTCTTCTATTTATTGAATTTGAAACGTATGTTTTTATTACTATTTTATTTTATTAA
ATAAAAAATTTAAAAAAAATAAATAAATAAATAAAAACGTACTGTAATTAATGTGTAACT
TAACTTACTTATTTATTTAAATTGAATATGCGCGATAAACGAGCAACGTACAAGGCTCAA
GACGAAGTGACTTACGGCTTGGAAATTTCTTTTACTTAATTTACAAACGATTTGGGTGTT
ACGGGTGTGTATAGTGTATGTATATAGTATTAAATACACTATATATATTTGTATATATAT
ATAATATTATATTTTTTATAAAACGTGCTATTTAATATTTCGATAAGTTAACGTCAGATA
TGAATATCTCAATAATTTATTTGTTTTTTTTATTTAAAATTTTTTATTATTATTATGTAT
ATTGGCTTTAAAAAACGTATCAGAAAAATTTTAAGAGTTTAAAAGTATTTTGACGTAAAA
CGCAGACATTTCTCATATTTTGTATGCTATCATGCTCCACCGATCACGCACATTTGATAC
ACGCTATTAGTCGTGTGTCCGCCTTGATTTATCGTGACTACAAGATTTTATTCAATTGTA
AAAATCCACTGAGTTGAATTGAGTTTATCGTTTATCATTTTCATTTTAATACAAAATTCA
TTTTTTAAAAACTACTAATAAATTAATTTTACATTAAATATACATTTTTTTTATCATAAA
ATAATAAATTATCAAGTTTTTAAAAAAAATCAATTAATACACAGATAACAAAAAAAAATT
GAAAATTAATTAATATTATTAAGTTTATGAAATATGTTTTTTTTTTTTTTTTTAGAGAGC
TAGATTTTTAAATTATAATTAAACAATTATTTTTGGTTATCACGAGCCTTTAAAAAATTA
TCTATAGATTATTATCAGACTAATTATTGTTCTATTGCTTAAACAATATTATTTTTTGGA
ATGTTAAGTCGAGTAGATGGCTCAAAAAATATTTGATTCTGCGATAAATATGACGGAGTC
TTTGGTAAATTTGAATTCTGAGGAATTTCATTTATTGTCAAATTAACATGGTCACAATTA
ATTGTAGGTCTGATTATATCTTCTAGCCAGTTTTCACGTGCTGCAAATACAATCATCCAG
AAGTAAATAGAAATCAAGAGGTAAATACCCGAGAATGACGAATGCCAGTACAGGGGTGAC
GAATGGCTATAATTAGTGTTGCTATTAGCTGTTAAATCAATTATCAAAGCAGTTGTTTGA
TCAGCTACACTGATAATTTGTACGTACATCCAAGGTAGGGCATATTTTGGTTTTTTCACG
ATAGTCGCGAATGCTAATAAGGTACTGGAGATTAATAATAACAATGCGTAAACTAAAAAA
CTGAGAAAAACAACTAGCAATTCATCAGTAAATCTGAATTTTCTGATATACTGAGTCCAA
TGGAGTCCAAGAATAGTCCAAGTTTTGACAGTCGAATAAAATTCCGAATCTTCTATCTTG
ACGAAATAAGCACTCATCACGACATTAATCATCAAAATAGATATGGACAGTGATAATGCA
GCAATTATTCTAGCTGATATAGTTAAACTAATACAACACAAACGTTTCATTATGTTGAGA
TTAATTTAAAATTAAAAATTTAATCTTGCTATAACCAACGAATTAATCGTATAAAAAAAT
GTTGATAATAATCACAACAATAACGTTATAAAAATAGTAGATGAATAAATTGTATTTATA
TCTTGGATTACGAGGATGTAATACAAATTACACACTGAATAAGAACTGTTGTTAACAAAT
GACAAAGTTTATTCTATTCAAAGCAACTGAATTCGAGGACACCGAGCGATAATGATTCTA
GCAAGAAAGGTAAATACACCACATGGGGCCACACGCAAGTGTAGTTTATTTAATATAGTA
ATACAATTGTAATGAATATAAATCGACACGTTTAATATTATTAACTGAATGCCAAAGATA
TGTATACTCGGTATTTTTATTTTTATTATTATCACAATTTATATTTATTATTAGAAGCAT
AAATCCAAATATTTATTTTTTATTCAACGTATATTTTAAGAATTAAGCTTTGTTTTTTTT
TTTTTTTTTTTTTTAATTTTTTTTTTTTACTATATTTTTCAAAATTTTTTTTGTTTGTTG
TTTTTTTT
>TOXOnig-OC_C121
ATATCTTTATGGATATAAAGATCCAAAAGAGATAAAAAAAATCAGAGGAAATAAGAAATA
TCCATTGTGAATTATTTAATTCAATTGGATCATACAATAAAAACTTTAAATGACTATTTT
TAATTATAAATCTTTAATTGTCATTATGATTATTATAATTATTCTAACATATTTGTACAA
TTCGATGAACAATTGAATTAAGAATTTATTTCATTAATGGAATGGAGATATTTTTTACTA
AAAAGTGCATTTATCAACTGGATTCATTTTGGAATTTCGTGGACAATTGAAATCTTCTGA
AAACTCAGGAGAATTTGATAATGCACCGTTTATACGAATATTATTGGGTGGATGAGTACT
ATTAAGATATTTTTTCCATTCATCTATAGAATTTGCTTCACATCCAGAAGTTGCGAATGA
TAACCAAAATAATTGATTTGTTGTAAATGGTATCAAAGGCAAATTATGTTCAGATCCATT
TTTTTTAACCCAATCTTTATACGTTAAATACGCCATTCTTATACTCATATTATCTGCTGC
TATTTCTTGTATAAATTGACTCCCATTGACGTTTTGGTTTATTTCATGGATTGTATAATT
ACTGTATTGCTTTATTAGACATTCTGCAAAGTTGGAATATTTTTTTTCTATTGCTTCAGA
CCACCAACTATTATTTTTTTTGTGGAACGCATGAGACGTTGTTAATAAGTGTCCCATCTC
ATGGGCTATGGTTTCCCCCATTCTTCCGTAATTAAAATATTGAGGGTGATTTGAATCATA
AAAAAATCGATCCAAGTATCCCAGTTCTATCCAGAGATGATTGGATTGCGGAAAATAATA
AGCATCAACACCTATATCATGTTTGTAGGTTAATCTATTCACCAAATGTACATTTGAGAG
TAGAATATTTTTCATTTCATGAGTCCAGTGAAACATACTTGCATTTAATAACAGTTCAAG
GAAATTATTATCATAATTTATTTCCAAATGTCTATAATAATCGTCTAATTTTTTGTCATC
AAAGAATTCATCTGGAATACCAACTTCAATGGTAATATTTTTAAAACGTTCCAGGAAATT
ATTTTTATGTTCGTCATTTTCAAACCAATCGGTTTTGGAGCTAAATGTTTCTAGATATTT
CTTCTGTAGATCAGACATTAAAACTTTAACACCGTCTTTTGTGGAATTATTTACAAATTT
ACGTGCGTAGGCAGCATGAGTACTGGTCATAAGATAGGTAAATGTCAACTCATTGCAAGC
CAAGCTCTGGGGGGGCAGTTTTTTCGTAAACAAATAATCTAGTTTATACAAATATAGGGT
ATTAGCAATCATGTAATCAATGAAACTGTCTAAAATAGTCCATATCATATAATTAGCTTG
TACTTCTGTTGGCACGGTTTTTATTAATTTTTCAAAATTCGTTATGTATTCAGGACTTGT
TACGTTTACTAATATATCATCGTTGAAATCGGGAGCTAATATTGTTACTGGCAATGTAAA
ATATTCATCCCAATTAATTGTCGGCCATTTTCTTTTTATTTCTTTAACGGTCATCATTGT
CGAGTTATCTGCATTAGGACTATCATTATTATCACTGTTATTATAAAGACCGTGATGCAT
ATTTACTAAATTTGTTTCAAACGCCAATGTTTTCGCCATTTCTTTTCTTGCGACTGTTTC
ATCAGCACCCAAAAATTTTGCGACATTTACCATGTAGGAGTAATAATATTCCATCAACTT
ACTATCATCCAAATCATCATACGAAAATTCGAATATCGGTGGATTCAAAAAAAATTTGAG
AATTCCGTCATCGTTGAATGCTCGAAAATCCATAAAACTATGGTTGATCAAACTGAATGT
TTTACGGTGTTCTTTTGTAAATTTCGTCCATGAGAAATTTATTTTATTATTTCTCCGAGT
ATTTTTTAAAACTGGCCAACCACCTAATTCATTGATCTTCTTCATTATATACCATACATC
ATCTTGGTTGTCGGAATAAAGATTGTTATATTTAGTGTATTCGCAAGATTTATGAAAATC
GGAAACCATCTTGAGTGGCCTGATATTGTCTATTGATTCCATCAACTTTGATATATTCGC
TGTTCTATAATTTATATTCTCTGATAATTTTCGATATTCCGAAATATGCATTTTTCTTCT
GTATTTCACTGGCTCATCATTATATTTCCCACAAGCATATTTATAAAAATCGTCACAGGG
ATTAATATTTTCATCCATATTTTTCATAATAGTATATCCAATTTCATATCGGCTCAAAAT
AGATTGGTTATTCACAGCTTCAACATGTTTTTTTGATGAATCATCTTTTTTTCTACACGA
ATCAATTGTTGTAGCAGAAAATAATAAATTAAAACTTATTATAAGGATAAAATTATGGAA
ACTGAAATAATTCGTATTTTTCATTTTGAAAAAATATATTTCAAAATGTTTAATCAATAA
ATTTATTTTTCTTTATAATTCGTAATCACTGCATTGACCAACGTTATATCTATTGATATT
AAAATAATTTACTGAACTTCACTTCTAGCTGTTTTGAAAGCGAAAAATGTATATTGATAA
ATTTAAAAATTCTTAATTAAAGAATAACCGCTTAATTAC
>TOXOnig-OC_C122
TCAAAACGAATGCCTCAAGGTGATAAACAAAGCATGAGAGATCTTTCACAAAATGTTACG
AAAAATCTTAAAAAATTCACGGAATCAAAACGAATGCCTCAAGGTGATAAACAAAGCATG
AGAGATCTTTCACAAATGATTAAAAAAATGCCCCAATATCAAAAAGAACTCAGTAAATAT
GCTACTCATTTACACTTGGCTGAAGATTGTATGAAACGTTATCAAGGCAATGTTGACAAA
CTTTGCAAAGTTGAGCAGGATTTAGCAATGGGTACAGATGCTGAAGGAGAACGCATTAAA
GATCAAATGCGTAATATAACTCCAGTTTTATTAGATCAAACTGTTGATAATCTTGATAAA
TTACGTATTATTACATTATATGTTTTAAGTAAAAATGGTATTACTGAAGAAAATCTTAAT
CGCTTGGTACATCATGCTCAAGTATCACCAGAAGATAAGCAAACTATTTTGAATTTGGCT
CAGTTGGGTATCAATGTTGATGGTAAAGGACGTAAACCATACACAGTTCCTCGTAAAGAA
AGAATCACTGAACAAACTTATCAAATGAGTCGTTGGACGCCAATTATTAAGGATATTATG
GAAGATGCTATCGAAGATAAATTGGATTCTAAACATTTTCCATTTTTAGCCGGTCGTGCT
GTTAGTTCTGGATATCATGCACCCGCTAGCGCACGTTATGGTCATTGGCATAAAGATAAA
GGACAACAAACAGTTAAAAATGTTCCACGTCTGATTGTTTTTATTATTGGTGGTGTCTGT
TTTTCAGAAATTCGTTGTGCGTATGAAGTAACAAATGCATTGAAAAATTGGGAAGTTATA
ATCGGTTCATCCCAAATTATTACACCGAAATCATTCATATCAGAATTGAGCAAAGTCCAC
ATCTAAACAACAATGACTGACTTTATCTACAATATTATGACTAAATGGATTAATATACAA
TCAATTATTAATTTAAATAAAATCAGTAATATTAATATAATTTTAATGATAATGAGAATC
ATTGTTTAATGATTAAATAAATTACTGAAAGAGAAATTGATGAAATAATTAAAAAATCGA
ATTATTCGTTTAGATTATCAACAAAGTTAAGTGCCTGCGAGTATTTAATTGAAATTGTAT
TAATATTATTAATTTGATTTGAAATTATTATTAAATTAATTTAAAAAAAAAAAATTCAAT
ACATCAAAAATTAAATAATTGCTATGAGTAATGAAAAAATGAATGAAATTTGATTATATC
GTTTACTCGCGTTTAATTTAGAAATTAAATGAAAATTTTATTCCAGATAAAATCGTGATA
ATTGTATAAATAATTATTAATTAATTTACTTGTTTTTAAATAATTTTTTTCTATTGGAAA
AATTGGTCAAATTGTAAGGGTGGTATAGATAAAAAAAAAAAAAATGTAGTATAAATATAG
AGTAAATATCGATGGAATACAAGATCAAAATTAAACGAAAATTAAAAGAACGAATACAAT
GATGAGTGCAAATCTAGTATTATTTTTATTATTCACATTTATCAATGTTAATTAGTTTTA
TTTTTCAATTTCAATTAATGTAGNNTTTAACAATGATCAAAATTTATAAACTTTATAATC
TTGAATTTTCAAGTAGTTAGAAAAATTAACATTTTCAAAAGTGAAAATACTACTTGCCAC
AGTAAAAAATAAATTTTATCTTCATGTTAGGTTTAAGATTAATGATTACAATTAAATCGC
TAGAATAATTAATGAAATCATTAAATTATTGAATTAAAGTTAGTTTAAATAACAATGGGA
AAAAAAACAAAACCAATCCGAAAAAAGCACTCATTGCACTATTAAAATCATCTAAACTAA
AAAAAATATTATTTTCCATTCAGAAAAAAAATCCTCTTATAATAAAGCACTGTTTATAGT
ATTAGATTGCTTTTAATCTGTTAACTCTAATTGTTCGCTATAAAAAGAAATAAAACATAT
AGTAAATAAAT
>TOXOnig-OC_C123
GTGTAAAGTGTACAAAATAATATGGAGGCTCAAAAACAATTTAAATACAACACTGACAAT
ATTAGAATTTTTTCCAGCTCAAAAAATAGTAATAGCCAATCAACAGTTCATTTGTCAATA
CCTTGTCCTAGACGAACTCAAGGCGATGGGATGGAGAATGTATCAAATTTAGTTGATGAT
ATTGAATTAAAAAAAACTAGCCTAAGTGATCAGTTAATTTATCATCCAGCGAATCTAAAG
CATTCGTGTATATCACCAGTAACCCCAACAGGAACAATAGTCAAATTAACGCCAAAAAAT
GTAACGCAGACTAAAAAAGAAAAAATCCTGAATTCATTGAAGAAGTCCAAGGAGCCCAAA
TTTGTTCCATATGAACCTTACAAAGCAGCTGTTAATCCAATAATACCTCATGAAAAAAGA
TTCATCAAAGGATCACGAAATAATTTAGACATTAATGAGATGGTCGCTCAAATGTCAATC
CACAAATCAATTGAGATCGAAAAAAATGAGCAGCAGAATTTAAAAAACATTGGAGATCAC
AAAGAACTCAAACAGTGGGAACTCGAAAAGAGACTCTACGAAGAAGAGCTAAAAAAATTG
AAAGACGAGAACAGTCAACTGGAGAATCAATTAAAATTCCAGGCTCAGGTCAATGGAGAA
CTGAAGAATTTGCTGGTCGCTGCTGTTGGTGAAGATCTAGAAACTAAAGTTCATTTATTA
ACCGAAGACAAACTTCAATTAGCACAAGCATTGCTGAACTCAGCAAAACATCTCAGTACC
CATCAAGAGCAAACTGAATGGTTAGCTGGACAATGCGAAGTCTGGAGAAGTAAATTCCTC
GCTAGTAGTCTGATGGTTGAAGAATTAGCCAGGTGGAAAGCTGCTTTGGGCCAAAGAACT
ACTGATCTTCAAGAAGCTATCAAAAGACTTCTAGAAGAGCACAGCAAAGTTAGGGATACT
TTGATGAAGACCTACCGTTCTTTGAATGTCTTGCGGGAGAACTTTGATACCGTTGGAACT
CTCAACTATCGCAGACCTGAACTGTCCAGTACGAATATCATGGAATTAGCTGATGGATGC
TGTCAAATAGCCGAGATTCTGAATGTCCAGTTGTTGAGCAGTTTGGATCCTGTTAGAAAA
CACAAAGAGATTGATACGACTGGGTTGAACATGAAGACTGTAGCTGAAAAAAATGCTGAG
CAGTTGCTGATGAATCCTAATATTATGTTGTCCAGGCAGGATGCTGCTTGCAGTGCTGTC
ATGGGTGCTGCTTTTGCGTTGACTGGAAAAATGTGTCTTCCGTCTATCATGAGTGAAAAC
GCCATAGCTTGTTGTCCTCATTGCAGTGGAGAGATAAAACAGGTGTGATTTATTTTCATT
AATTAGCTAATTAATTTATTTAATTCATTAGTTAATTAATTAGTTAATTATTATTGTTGA
TATAGGTAATTTTTTTTATTAATTTTAATTGTATAAAGAAAAAAATTGCATTTAGGTCTG
CGATTCACTGCCGACTGTTTGATATGTAAATAAAAACAATTATTTAATTAATTAATTAAT
TAATATATAAATAATATAAATTTATTAACTATTAAAATATTTATATATATAATAATTAAT
AATAGTTTAATTACATAGTTGCAGTTAATTAAATTAATAAATGAGGAATTTATTTTTTCA
TGTTAATAAATTATTACTGAATTCAGATGACGTTGTTTCNNNNNNNNNNNNNNNNNNNNN
NNNNCTTTGTGACTTTGTAGTTTAATAATTCTTTGAGCATGCCAGTTGGCTGAACTTGAT
AGCACAATTACCGTGAAATCTTTGAATACCTCATGAAGAATTTTATTCAGCAACTCCGAA
TCAGGTTCTAGGTCTTCAATAATTATCATACTGCGATTAAAAGCAGCAGAGTTCAAATAA
ATCCTAGCGAGAAATAATAGCTTTCTTTCAGTGACGCTGAAGACGTTGCTGGCATCACTC
TCTAGTTTATCATTTAATTTTGAAATTTTGTCCCACAAGTGGATCTTCTGAAGTGCTTCA
ATGATTTCCTTATCAGTACGTCGATTGTGTGGTTCTAGATTATAACGAATACTTCCTTCA
AAGAGTGTTGGTATCCTGGGAATATAATCCACGTACTGTCGAAGGATATCCACATGAATT
TCTGTGATGTTGAGATTTCCTCGTAAAATATTTCCGGAAAAAACTTCGGAAAATTGTAGT
AAAGCTTTTACCAGGTCTTTTTTTAATTCTGAATCATTTCCGTCGATTGCAACTTTTTCT
CCGGCATAAATCGAAAAATTTAGCGGCTCATGATCAATCGAATTGGTTAATAAGACATTT
TGAAAATGAATACTAGGTAGTGATGGCCATTCCCGGCGATTATCAGCACTATCTTTAATT
TCTTGCGGAATATTCTGTACATAACTATCAACAAATTTAACAGCCATGAGATTGCCATAG
GTGTCAATAACAGCACTGCTGATATGAACAATACTCTGAGTCAATTGAATCGTGCAAATG
AAAGCCAATCCCAACACTTCATACCGATCCCTAACCTCATTTACCACCACACAGATCAGC
ATCACCACAAATAACGTAATTGCTGATAATATTTTAATCCTGAATTCAATCCACAACTTA
GCAGAATCCAGCATGAAGTTGTAGGTAGTGTTGATGTCGCAATATTTATAAAATTTCTTG
GCGAATTCTCGTTCCTTCCGGTATGCCTGGATCACGGTCCTCTCGTTGACTGAATTCACT
ACGTGGTTGTAAATCGGCGTAATCGATTCGATTTTTAATGCATTTAGGGCTAGTATTAAT
TTATGAAGATAGAGGTTGTAGATTAATACTAAAGTTAGGAATGACAGCAGTGGTATCAGC
AACCAGGGACAGATGATTCCGGAAATTATTGAAGTGATGGTGATTATTCCGATGTGCATT
AGGATTGTTATTTTTAGTTTTGGCAATGTATAATCCACTTCTCTGATGTCATGACTGCAG
ATGTTGATCAGTGCTGATGAAGAAACCGTAGAAAATACTGATATATGAGCACGGTTTATT
TTCGCTAGCCATCTTTCGTGGATATTTTTAGCTGCATTGAATATATCCTTATTATAAAAA
ATAGTTAAAATAATTCCCAGGATGATGATGAATCCAATCACTGATGCTAAAATTATTGCT
ATATGCGTCGTATTCACCAGAATCTTTCGGGCAATGTAATAAAAAATCAACGGAGTAGCA
GCAATTGGTACTGAATACAACAAGGTCATGCTGAAGACCACCTCACTCAAACATTTCCCT
TTATCATCATCATAACTTCTATAATCAATCTGCGATCTAATCCCGTAAACCTTACCAGAA
CTCTCTAGTTCATTGTCTTCTTTGTTGATCTTCAGGTCATTAATACTAGAAGAAATTTCA
GACATCGAACTGGAGAGTCCGCCAGTTTTGAACTTGGAATTAACAAGCAGCTGTCTGGAA
TTCCCGCGGAATTTTTTGCTGAATGATTCTATCAGTTCTTCATAGTTCTTGTTCCACTGA
TAGAGATCGTTATGGTGTCCTTGATCAACTATCCGGCCATTTTGTAGTACATAAACCGTA
TCACATTTGTTCAGAAACTGGACTTTATCTGATACCATGATCACCGTTTTCTTGTTCAGC
AACTGGGCAATAGTTTTTTCAAAAATCTCCAGGCTTTCAGTCATCTCCAAGTCCCTCAGA
GGATTGTCCAGCAGACAGATATCCCTGTTGGTATAAATTGCCCGAGCTAGAACAATTTTT
TGCTTCTGCACTAGAGTCAAATCAACAGAACTGACATCCGTATCGTCAGATCCAGGAAGT
ATACCAATGTCTCGGTTCAAATTGCAAGCTTGGATGGTCCTGTAGTACCAAGACGAATTA
AAGGTCTCGCCCATGACGATATTTTCCTTCAGGGTTCCTTCAAATAATTCAAAATCTTCT
GGTACGTATGATAAATTACCATCGATGGTCACTTGGCCGTTAATTTTGTTCAGTTGACCC
ATGATTGATAGCAGAAGTGATGATTTTCCACTTCCTGGTGCTCCGCAGACTCCTATTAAT
TTTCCTTTGGGAACGTAGAAGTTGATGTCTGTCAGTTCTGGTGATGATTTGGTGTTTGGA
TGGGATATATTTTCAGGTTCTGAAATAAAAAGAGTAGATCGAAGAGATTTTTCTGAATGA
TAATCCCACGAAAAATGACCAACATTGATGGTGATTGCGTAATTCTTATCAATCGGTTTA
TCAGTGTAACGATCAGCATCTTTTAGGGTTAAAATCCTTTTTAATTTATTCAAGGACACT
AGGCCACGAGAAATGCTGCTCATTGCTATCCAGCTGCTTCTTATACAGAATTTTAAATTT
AGCAGAATCAGAATCAGACATGGAATGTACTTTGCTGAATCAATTAATTTATGAGTCAAA
AGATAAGCCATGGTGATAGCACTGACAGTAAAAATTGGAATCACATGAACCATACAAAGA
CTACATCCTTCACTTAACGCTCCCAATTTAATTTCATCCAGTTCCTTAGATCTAATTGAT
TTTATCTTGGCCATGAAACATCGATCCCATTGGCTGATTTTAGCTAGATAAATTTTGCCA
ATGAACTCTTCCAGAAGAGCTAGACGTTTCAGTGAATAATCCATAGCTCTTGAAGCAAAA
GTGTTGGTCAAATAGGCATTTAGGATCAAACTGAGGTACAGGATTATCAAGGAAAATAAT
CCAATCAGTGCCCAATGACCCATTGACCACCAGATGTACAATGAGGTTAGGAGTATGATC
AAAGGACTGGAAATTAGCAGTGGTCCATTTGTTATCAGTTCATTGAGGGTCTTATTGTCT
GGTACAAAATAGGTTAGAGTCTGATGAACTGGAGCCTTAAATCTCACAGAAGATTTAATT
AATTTTTTGTAAGCCAGTGATAAAAAAGCCGAACGTAACCTCGTTGCTGTTCTCAAGTTC
AAAGCAGCACTCCAAGCAATTAAAAAATATGAAACCATTTCTGCCAAAACCAGGATCCCG
ATATGACTGATAATAATCACCTGGTCCATCATTATCACATGATTAAGGTTAGAATTAGAA
TTAGAAGTATTTTTTAAAGTATTTGTATTATTCCCGCCAAAAATAGTTGAATTGTTTACA
GCGCTGGTTGTGAAATTCATCACAGAAATAATTTCAGCACTGCTGGTGTTTTCTCTGGAT
ATCTGAATTCGTTCTTCAGTTGTTGAAAGTATTTTCTGAAGTATAATTATCGGACTGCTG
AGGGAAATGAATAATCCGATTAAATAAATGAATGAACTGATGAGTACGCGGGTCTTGATG
AATCTCCAGGCAATTTTGGGAACTGATGCACCAGCTTGACCTGTCTCGACGACATGGGTA
TGCCATAGAGCATCTATTCTAGACCCATTCACTTGGCAAGACTCCTGGGTAGCAATTTTA
GGCAAGGGTTTATCTCTTAATCCATTTTTGTACCCAGCACTCACATATTCACTTAACCAA
CTAAATGATACACTTGATAGTAATCCTATTTTATCCAACGGAATTTCTGATCCAGGAATT
CTAGCAAATCGAATAGGCAAACAATTAGCTAAAGCTGTCGTATATCTTGATAATCGGTTA
CGAGGTACATACGTAGAGCTATATTTATCAGTTTTTTTCCTCGGAAGTAATTTTTTCTCG
CCATTAAAGTCAAATCCAGTGCTGCCAGAGCCATCATTGAGAATACCCAATGATGAGGAA
GACATTCCTCACGAACTGATGAATGGAAAAATCCCCAAACAATTGATAATAATTTTTTTT
CAATATTAAATATTAAATATGTAGTTAATGTTTCAATAAGTGTTTCTATACAAAAATGTT
TTGGCCTGGGGTATTGATGGCTTATCAAGCCACTCCTGGGTTGATAGCTATCAGCTATCA
GCCGAGCAAATGTTTATCTGATAAAAGTCAATGTCGAGACAAATTCGTGGATCCAACGGT
CACGTTCAGTATGTTCATATTTATATTCGATTTGTCACTTATTAAAATCAATAAAAAATA
ATAATAAATTATCATTTCGAAACGTTTAATTATTTAATTGTTAGAATAATTTTAATGGTT
CTATTATTTATTTTTTTTTTTAAGATATAGAATGTTGGTAGTGAGTTGAAGACTTACGTT
TGAACACTGACGTGTCTTAGCTATGTTGATAAAATGATGACAATTTGAAATACTGTCTTA
TCTCGAAAATGACCCGCATTCACTTTGCTTATCGGATATACGTGATATACATTAGATTAA
TTAAAT
>TOXOnig-OC_C124
ATCATGTTATAATTTTTGAACAATATCAAATTTGTCTTTAAATCCAATAGTTTCTTTTTT
AGGATCATATTTTTTACGCGCAGCTAATTGAGCACGTAATTCCTTGGCACTCATTCTAAG
ATTTAGACTGTCTTTACTACTTGAAATAGAATTTCCATTTACAGAATTTAATTCTTCATT
AAATTCATCTTTTTCAGTTATTATTAATGTTGAATTATTACTATCGGATAAATTATTTTT
ATAATTATTAATATCATCACCACTAGGTCGATTTTCTTGTTGAGTATTGTTAGATATATG
TTCATCTCTCAGAGGACTTTCATTTGAAAATGTAGCTGTTTCGGCTATATTGCCGCTATT
GGAAGGCATTTCATTTGAAACCATTGATTTATGCGTATTATTGTTGATAGAATTGATATT
TTCATTGGATTTAGATTGATGTTCAATGGAAGTTGGATTTTTTTCAGGTGTTTTGTTCAC
CTTGATACCCATCATTGTACCTTTGATAATGATGTTGTTAACTCTAAAATATTCATCAGC
CTCCTGGTCAACAACGAGTAATTTAGTTTCATTTGGGAATGCTTTAATTCGATCTACTAC
TTGTTTATGTGTTTCATTGGCGATATTAATTTCATTAACTTCAATAATACGATCACCTAG
TCGCAATCCAGCAGCTTGACTTGGTGAACCATCATCGACTTTACCAATAAATTGGCCTTC
TTTGCCTCGTTCTGCATGTAAATTGAATCCATAACCGTCAAAATCATCCCACTTAATAAT
GTGGCACAAACGTGCACAAGGTATTTTATCATTATTTATGGACATAATGATGACGATTTA
TTCAATGATATATTTTTATATACGTGATTGAAAATTGGACAACCACTTTAAATATCGTCT
CAATG
>TOXOnig-OC_C125
AAAAATAAAGTAAATAAATAAATAAAAAAATTGATTAATTAATATCAAATGAATTTTTAA
AAATTAAATAAAAAACCTAAAATTCATTTTATATAAAAATAAGAAACAAAAAAAAACTCA
CGGTTTCGGAGTAACGGCTATGAGAATTATGAAGATCCTACCGGAACTTGGTATATTTTT
TTTTTATTATTATTTATCATTTTTTTCTCGAACGTGATCCTAAAAGAAAACTGCGTATCA
AAAACCCCCCCTTGTTCGCGTGAATTTTGTTCTTATGTTTCTGATCGCGAATTTCGAGTC
AGCAATTTTCTGATCGTCATCAGACACCAACCATCAACCGCTTAACAGCTCGTTCGTTTA
ACAGCAAACTCTGCATACATCGTCAGCCCCGCAACCTCGGCTTACTGCTTACGGCTCACA
CGGCATACGGCTTACTCTCAGCTACCCCCATCACTCCACACGCCACTCCTTTCCACCGCC
TTTTTAGTCAAATGTCAGAATAATCTGCATTCTAACTCGGGCACCTGCATCTCACTTAGT
TGTACTTTCATACTCATTAGCGCTTCAGTCTCTAGACTTGGAGCGACTATTTTCTCTTTC
TGCTGATTTACTACGAGAACGAGATTTTCCACGTGAACTTTTACTATCAGAACGTGAGCG
ACTATGACTGCGGCTGTAAGAACGTCTACGGTCTCTATCACGGCTTCGTGACCTAGACCT
GGATCGTGAACGTGATCGTCTACGATCTCGACTGCGGCTTCGTGATCTTCCTCGACGACG
ACTTCCACGACTTCTGTGAGGTGAAGTTGGTCTACCATACCGTGCCATTTGAACTCTCAA
CTCCCTACCATCCAATAATCGTCCATCCATGGCATCAAGTGCATCTTCAGCATCACGTTT
ATCGTAAAATCTGACAAAAGCAAATCCACGGCTCTCGCGTGTAAAACGATCACGAGGAAT
ATAAATGTCACCGACTTCTCCACATCTTTCGAAAACACGTCGAAGATCCTCTGGCGTTGT
TCTGTAAGTTAAATTATCTACTTTCAACGATACCATCCCGTCTATACGGGGAGGCGGACG
ACCGTAACTCATTTTTATTAATAATTAAATTATATTAATTTAATTGTCCAATATACAAAT
AATTTTATAACAAAATATATATAATAATTTTGTAAATTGACTGCCGTATGCACTCTGAAC
AAAGACAAGATGGCGTATGAAACAGTATGAGGATGAGATGCTTGATGACGCCTTTATTC
>TOXOnig-OC_C126
CAACGGAGCGTTGGCCGATGTTTTAAATAAATAGTTTTTAATGTTTGATTAATTTTTTTC
TTTTATTATTATTATTATTATTATTATTATTAATATTATTAATATTATTATTATTATCAT
CATCATCATTAATAAATTTTGAATTAAATTCTTTAGATCCTTCTATGGATAATTTAGAAA
GTAGATCTTTTTTATGTTGAGCTTCCATCAAAGCTCCAGTGATATTTCCCAAACTCGATG
CTGGTATCGATGATAACAGACTGCTATTTAATGGAATTTTCGTTACACTGGATTTAGACC
TTGGTCGTATTTCATTTTGCAAGTCTAAATTAATTGCTTCCAGTCCTTTGGAATTTAAAA
TGAGCAGAGGTTCCTGACAGGTGGGATCATCTTTTAAATTACGTAAACTACTCCAACGAG
GTGGTTGAGCAAAGTCTTGTATTTCGTGTATAGTTGATCGCCGACAAGACGAACCAATAA
TTTGAATTTTTTTTAAATTTGAAAGTTGTGACTCTTGTAGTTTTAAATTTGTAATTTTTA
ATTGACGTCTCTCTTTTAACACCTCATTGGGATCTCTCAGATGCCACTCGACTGGATGCA
TCATCATCATAGCAACAATACCATTCAAACTTATTGCTCCAATCATAGCTGCTGTTCCAC
GAAATCCGTAAGCTATCATCATTTTCTCAATCATCATTGGATATAAAATTCCACCAAGAC
CAATAATTACTTGAGCTCCACTCATAACTTGAGATCGTTTTTTAACAAAATACGCATTAA
AGCTAGCATTACTTATCGTATTCATCAAACCAGCTCCTATTCCTTGGATAAAAAAAATGA
TCGCTAATTGATAAACATGAATAACAAATGCTGATAATATATTAGGAATTGAGAACAATA
TTGCTGCAGTTACACTCACTAATCTCATTGAATATTTTTTCAGTAAAGCATTTGTTAAAA
GTCCTGCTAATGAAAAACTAATCATAAAAACAGAATTAAGAAGAGTCATCGCTGCACCAG
ATTGTCCAGATGATTGCAAAAAATCACCAAATACTATTCCAAAAGATGCTCCAGCAGAAA
ATGTCGTTATAAAATTAATAACCATCGAAATGGCGATCATCCACCCCCATCCGCCATCAG
GCGCCAAATCTTCAAGTGTTAATTCAATTTCCTCAATTTCATTTTCATTATTTTTTTTCA
ATAATTTTTCTTGCTCTTTTTCTTTTACTGATTTATCTCTTTCACTCACACTGTTTTNNN
NNNNNNAGTAGTCGTTGAGCTGTAATGTAAAGATCGCCTCCAATATATTTTGGATGTCAC
ATAACGTGTATATATGTATATAATATAATAGTAAATTTGTTGCCTTGTAACTCAAGTGAA
TTATAGCCTTTTATACATT
>TOXOnig-OC_C127
ATTTCGTATAACTGGAATGTACAAATAAAAATGTTGTCATGGTTTTGTTATTAACGCGGT
AAATGTGATTGTATTAATCAATTTTTTTGTGTTAATTGCTGTAAATAAATAAATATACGT
GATATTGAATTCAAATTAATTATAAAATAATCTTTTTGAGACTCAGAAATCATAATATTG
ATGATAAATTTGTTTTGACGAAATAAATTAACCTGTGATTAGTAATGACATATTGCCTTA
GATTATAATGAATTAATTAATAATAAATAATAATTGACCAAGATGATGAAAATATCAGCT
TTGAATGAAGAATCTAGCGAGGAAAGTGATGAAGAAAATGTACAGACAATTACTAAAGAA
GCACAAGAACAAATTGCCTTGTCGGAGTATAATAAAGCATTAGAACTAAGAAAAGAGAAT
AAAATTGAAGATGCTTTGAATATTTTGAAAGAATTATTGGAAACTGAATTATTAGATCAG
GTGGAAAAGCCGGAAGTACCTGATGGAAGAACAAGACCAATGCTGTCCTTGAAATATTGC
TGTTATAAAAATATAGGAGCAATTTACAGTCAAAAGGAGAATTATGAAGAAGCTATTAAT
TATTATTGGGAAGCAGCAAATCTTGATGCAACGGATGTTATGCTGTGGTGTCGTATGGGT
ACACTGGCGATGAAAACATCTAATCTAGAATTTGCATGCTCAGCATTTAAACAAGGTTTA
AAATGTAATCCAAATCACTGGCCCTGTTTAGACAATATTATTACAGCAATGTATGCTGTA
CCTGATTATATGAACTGTCTTTTGTATATATCCATGGCTTTAGAACGTGATCCCAGTTAT
ATAAAAGGTCTAGCTTTTCGAGAAGACATTTTTCGGGAAATTCCATACTTTGCGGAAAGC
TATCAGCTGTTTAATCCTGATTGGGCGCTGGATCCACCTCTTGATACTAAATTTGATAGA
ACTGTTGGTGATCAGTTTATCACTGAAGCTAAGGAAATTGCTGCTAAGTGGATAGAATTT
TGTAGACCCGAGTTTGAACCTAAACCTGTTCCTGATCTTTCACTTCATAGGCCATTGAAA
AATTATACCTGGTTGGAATTAGGTGAGAGTCTTGTTGATATGCATAAGTATATGACTGAT
AATAATTTAAATTTTATTAGTAAAATAAAATTGGACATTCAGGGTGATGAGTCTGAGGTG
TTAGTTGGTGAAGATGTGGAAGAAAAAACGGAAAATGAAGAGATGGATGTTAATTCTGAA
TTAGAAAGTGTTCCTGATGTTGATATGGAGTTAAAAACTGATAGAAATTCAGCGGAGAAT
GAGGATGATCAGGAAGTTCCTGATGTTAAATTGGACAGTGAAATGGATGTCGATGGTGAT
GATGAAAAATCTAGCTCTAATGATATTCGTATTGTTGAAGATGAGGATCCATCAAAAATG
GAATCAGATGTAGAGCAGCAGGATCAAAATGAAAGCAAGTTACAAGATAGTGCAGAGCTG
CAGAGTAGCAGTATAGTTGATGATGATGTGGAGATTATCAATTCAAGTAATGGTGCTAAT
GAAACTATTGATAAATCAACTGAAGATTTGCAGGACAAAAGTGATGTTAAAAATGATTCT
ATTGATAAAAATATTAATAATAATAAATTAGCAGAAAAATCTAATGACAAAAATTCTAAA
CCGGATGATAAGGGTAATGACAAGTCTGAGGTCAAAGAGGAACAACAAAAAGTCAAAAAA
AGACGCAGGAGTTCTTTGTGTTTTTTACAACAGTGGGCTTGGAGTAGCAGCAGTATGCGC
AGATCATCTAGAGTACGTGGATCAAATAGAAGAGAAGCTGAAAGAGAAGATGTCCAGCTT
GAAGAAACGATGCGAAGAATATTCCCATCGACTTTACTACCTGATTCAGCTAAGATAATC
CGTGATGATCCTATTAAAAGTATGGATGACTCTATGGATACCATGGATTTGTATCAATTA
TTTGCGAATCAAGAAAATGCAAACAATGAAGACAACTCGAAAAGCAAAAGTCCAACTCCT
TCTCCTGACAATGAAATTCAGAAATATTTCGGAACTGAGATTGAAAAAAATCAAGTTGCT
GATTTTGTGAATCAACACAGTGGTAAAAGTAATATGATGATTATCATTGCTAAGTTCACT
GAGTTTTTATGCACTAAATGGAATCATGAGTGGCCAAAAGAATTGCTGGAGATTTATCGG
CAGTCATATTTATTTACCCGAGAGCACATTCCACATGCTTCGCCATTTGGTGATGAATCT
GAAGAAGAATCAATTTTAAAATACGACGCTGAAATGACTTTGTTGTTTAGTGAACTCCAT
ACTGATAAATGGCTGGATAATAAACCAGAAATACTGCCTTCAGGGACTGTAGATAAGTTT
GGTACTGGTATACCATCTGAAGAGTTAGGGTATATTATATTCGCTAGTGTACGTGATGAT
TTATTGAATGAAGAAAATTTAATATTTTTATTGAGAGTTTTGTGGGTGAAGGCGAGTATT
TTTCTCTGTCAAGGTGATATAGATATTGCTATCAAAAGTTTAGAGTTACTTCTTCATGAT
ATGGAGGAGTTCAGGGAACATTTTCCTACTCTGTTAATTAAATTACCGAATTGTAAGCAC
AATTCTCGAATCGCTCTTCCAATAGTTCAGAAAAAATTGACATCAATTGAACGGGGACAG
AAACTTGGAGAAATCCAAAAACTTCATGAAGAAAAGAAATTCTATGAATTGTCTCTTATT
CTTAAAGATACATTTAAATTTGCCAAGCAGCCGAATGATATGTTTACAAATGTTAAATTG
AATATTGATCGAATAAAACAGCTGTCGATGCTACTGGAGAGCTTGTGGCAACTGGAGCAG
TATGAAGATTGCTATGTATGGGCTGAAGTTTGTCTACATGAAGCATGGCAGTGTTACAAT
AACACATCAGATGAGACTGATCAAAAAAAATGGGCTTCAAGTGTTTTAAATTCATTAGAA
AAACTAGAATCATCTGTTAGTATCATTGGGTCATCAATCACAAGATATCTACCTGAATCA
AAAGCATCACGATTGGTTCAGACGTTAGTTCAAATAGTTTGTCATCAGATGGATGTACCA
GATACTGCAGTGGAGATGCCTCTAGAGAGTGTGACACCTTGGATCTTATTACATCACATT
CTTCAATTTGAAGATGACCGAGAGCGTGCTAAATCTCGAATTACACCCAAAATAAAACCC
CCAGATGAACAGGGATCCGATGATAATGAAGATGATGATGAGAATGAAGACAAAGATATT
CCTGCTCCCATCATGGTACTCTTCATTGGCCATGATTTCCTCGGACGTCATTCTTGGTGC
TGTATCAATGAAGCTAAGCTTCTGATTTTCACAATTAAAACAGTGATACCGAGAATGCAG
GGCGCTAGATATTCCGCAGCTCGCGAAAAAATCACTAAACATCTGGAGCAAGCCTTTTGG
TGTCTATATGGTCATCCTAACAGAGCCAATAAGACAAAACCAAAGCACCTGGATGAACAT
GGAGTCCCGCAAATTCCATTAAGCTGGGAAATAGCTCAATTATTATTTGAATTTTATAAA
CCAGAAACTCTTCCGGAGTTTGATACTCCACGGGCTTTATCAATAAGCGCGGATACGAAG
ATTTTATTTAAGAGAATTAATTCGTTGGTACCAAAAGAACACGATCCGAGTGGAATGATT
GATGAAATTAATGCTTATATCGTGGGTGATGTAGACAAAATGCCTAAAGTGAAGAAACCA
CTGCCTTATCAGATTGATTCTTTATACTATCTTCTTGGAGATTATTCATTTAAAAATAGC
AACTGGCAATCGGCTGCTAAATATTATTCAATGGATATCTGTTTACATCCTGAGTCTTTC
AACTCATGGGTAGCGCTCGCTATGTCTGTAAGCACACTTATAGGAACTCATTTGAATAAT
TGTAAACCTTTTTCAGACATCACTAAATTATTATCCCAAGCTAAAATTGCTCAATGCTCT
TATCAGCAAGCAGTGGAGATTAAACCAGGTCACAGTGTCATTTGGATTGAATATGGAAAT
TTTGTTTACATGGTTCATTCATTTTGTTCTCGATTACTTAAACAAGAATCGGATACGCTG
AGTATGGAGAAATTTGGTATACTTGAAACTAGAAAAGAAGATACATTGGATATTGCAGCT
AATTGTTTTCTTTCAGCGAATCGTATTTATTTAGCTAATATTGATGATGCTCCTCATATG
ATTGATGAGAGATGGTTATATCATTATATGCTAGCAAAAATCGCTGAGAAAAAAAATAAT
GATCCTCCTGTATTTTTGGAACACTATGCTACGGCCAGTGAACTGTTGCATAGGAATAAT
GCTCATTATCCGAGAAAAATCAGCCATAAGAATCCGCATCCGCTGTCAATTGAAGCGCTG
GAGGTTCATTATCGTATTCATGCTAGTATTTTGAAGTATCTAGAGCAGCATGAGAATAAA
CCTTTGAAAAAATCATTGGGGGAATTGTTTTGGAAGAATCTTCTTGAATGTGCTAGTGGA
CCATTCATGCAGTTCTCATGTAAATTGAGAAATAAGCAGAAAGATTCTAATACAATGGAT
GTTGATTATAAAATTCCGGTTAAAGAGCCGGAGAATTCTGTAGAGGTGCCAAAGATCCAG
GTGATTACGGAAAAACGTCAGAGTGTTGAAGAAATTCCTATTACGGAGAAAAGTAGTGAA
GGTAATAAGATGAAGATTGATAAAAAGAGACCACGTGATCCTGTTGCTGATGAACCGGCT
AAGAGGATGAAGGTTGGAAATGTTTCGCATCTCCAGTTGATGCATGATGTCGTAAGCCTG
ATTGATGATCTGATCTCCAATGTTTGTGATATGGTACTGAATGATCAAAAGGAAGCTGAT
GAAGTTATGGTGATTTCCAGTGATGAAAGTGACTGTGCGAGAACCTCTAAGACTCGCAAT
GAGTATGAGAAAATAAGAGCCATGGAGAAGAGAGAGGAAGAGGGAAAAAATAAAAATGCA
CAGGAAATAATGGATGCTCTGATGAAACATACCATGGCGATTAATCAAGCTAGTTCTTTG
TCTCATGATAATCGTGATGCTGATTTGCAGTCTAATGAAGATGCTTATTCAGCTAGGGAT
GCTAAAGATGATAAAGATAAATTTGCTGAGAAGAAAAAGACCCAAGTTAAAGCAACTAAG
GAAGAAACGACGATCAGTCGACGTGGTTCTCAAGAAAGCACTACCACGACTTTGACTACG
ACTACTACGGAAACTAATAATTCGAGTTTTAGTAGCAGTGATGAGTCTAGCAGCAGCAGT
GATGACAGTTCTAGTAGTAACAGTTCTAGTGCTGATAGTGACAGTGATTCCAGTGACAGC
GATACTGATAAGAAAAAATCTAGTCCTAGTCCTGTTAATGAAAAAGAGGAATATTACACG
GAAGGAGAAGTCGCAAGATTGATTTCATACTGCCTAGCTGGACTAGAGCAGTGTGTTTTA
AGATTTCCGGAGCATTATAAATCTATTTATCGTCTTTGTCATTTTTATTTCAACCACAAG
ACCGCTAAAGACAATGACAAATGCCGAGATCTGTTACTGGGTACTTACAAGTGTCAATAT
TACTCTGGACTCACTTTTCAAGGACTCTTTGCTGATCGAAAGAATACAAACTTTTTTAAT
GGAGTATGGAGAATTCCAAATGATGAAATAGATCGTCCAGGAAGTTTCGCTTCACATATG
TCACGATGTGTTCACTTGTTAATGCAGGTTTTAAAAGAAACTGATGACAGCCGTATGTTG
ATGGAACTGTGTGTTCAGTTACGAAAAACCCCAGATGCAGACAAAAAATATGTACGAGAT
TCGGAACGTGAGCAGCTGTCTCGCCAAGCTTTGACGCTTTGTTTGCAATCACTGCGAACT
CGAGTACAATCAATGGGACCTCCAGATCCCGCTGATAGTACCCAGCTCTTCCGAAATGAT
CCCAGAACTCGCACTTTACTAGATGTTTACAAAATATATCAACAAGTATCGAAGAATTTC
CAAGGCAAGGAAGTCCAAGCCTTCGCTACTCTTCTAGTCGATACCTACAAAGTTTACACC
GATATGAAAACATCCGAAGGAAATCTTCTGGAAGTAGCTATGCGATTCTGTCAACAGCAA
ATAGTTGCCAATAAAATCGCCGCCGCAAATTCTCCGCATCAAAATCAAAATATCCAGCCA
CCTCCTATGACTTCAGCGCCCGTTTCTGCACCGGTAATCCAATCTCAACCAGTACCAACA
TCACCACAAGCTTCTCAACAACGGAAAATAAATAAAAACCCAGGAACTGGACGACCCAGA
GGTCGCCCACCGAATGTCAATAAAAATCTACAGAACCTAGTGAATCCAATGAACTTATTT
AATGCTAAAAGAGGATTTGGAAACTACTTGGGAGCTGCAGGAAATCAGCCAATGATGAAT
CCCTACTGTCTAGATTCCCTGATGAATCCAAATGCCATGATGTCGATGCTAACTACGGGA
[truncated: 25,943,554 more chars]
