# Supplementary material for: An Overview of Ovarian Calyx Fluid Proteins of Toxoneuron nigriceps (Viereck) (Hymenoptera: Braconidae): An Integrated Transcriptomic and Proteomic Approach
Source: Biomolecules. 2023 Oct 19;13(10):1547. doi: 10.3390/biom13101547 (PMC10605793; doi:10.3390/biom13101547)
Supplement: Supplementary file 1 [file biomolecules-13-01547-s001.zip › Supplementary Material S2.xlsx]

## Sheet: Tnig-OvCalyx-Assembly
Name	Sequence Data	Sequence Length	Sequence Description	Blast Top Hit Description (HSP)	Blast Top Hit Accession	Blast Top Hit Taxonomy Name	Blast Top Hit E-Value	Blast Top Hit Similarity	Blast Top Hit Length	Blast Top Hit Alignment Length	Blast Top Hit Positives	Enzyme Code	Enzyme Name	Mapping Gene Name	Mapping GO ID	Mapping GO Term	Mapping Taxa ID	Annotation GO ID	Annotation GO Term	InterPro Accession	InterPro GO Term	InterPro Name	InterPro Signatures	Tnig-Male_NG-8251 - total_raw_count	Tnig-Female_NG-8567 - total_raw_count	Tnig-Teratocytes_NG-8251 - total_raw_count	Tnig-VenGland_s_6_1 - total_raw_count	Tnig-OvCalyx-OLD_NG-8251 - total_raw_count	Tnig-OvCalyx-NEW_NG-8567 - total_raw_count	Tnig-Male_NG-8251 - log2 total RPKM	Tnig-Female_NG-8567 - log2 total RPKM	Tnig-Teratocytes_NG-8251 - log2 total RPKM	Tnig-VenGland_s_6_1 - log2 total RPKM	Tnig-OvCalyx-OLD_NG-8251 - log2 total RPKM	Tnig-OvCalyx-NEW_NG-8567 - log2 total RPKM	Tnig-OvCalyx-NEW vs Tnig-VenomGland - Fold change	Tnig-Female vs Tnig-Male - Fold change
TOXOnig-OC_C1	tactattattgttattattattgttgttgttgttattgttattattactattattattactattattttcagtggtatcaatattattttcatcacacttgattcttttattactcgaagaaggtgaattaatttttttttcattaaaactagctgatgacgcagcaattgatgaaggtgatattgaaccaatattttttttatcaatactaatattattagtattattgatagtaccagtactggtactagtgttagtactgatgctggtagaagtacgtgtatccaagctttttcttgcataagctttctcaactgtttttttaccagtactccattgtttcatactactcgtactagttgtttttaaactcttattcattgtttctaatgaagatc…	1372	SH3 domain-containing kinase-binding 1-like	gi|665811799|ref|XP_008554382.1|PREDICTED: SH3 domain-containing kinase-binding protein 1-like [Microplitis demolitor]	XP_008554382	Microplitis demolitor	2.9E-132	76.16%	582	302	230			LOC100163454;sh3d21;sh3d21;sh3d21;LOC100163454;EAI_13334;EAG_07146;sh3d21;sh3d21;sh3d21;EAI_13334;sh3d21;EAI_13334;sh3d21;G5I_02679;sh3d21;EAG_07146;EAI_13334;EAI_13334;G5I_02679;sh3d21;sh3d21;LOC100163454;EAI_13334;EAI_13334;LOC100163454;EAI_13334;sh3d21;EAI_13334;EAI_13334;LOC100163454	GO:0006913-IEA;GO:0005525-IEA;GO:0003723-IEA;GO:0003924-IEA;GO:0016020-IEA;GO:0016310-IEA;GO:0004809-IEA;GO:0016301-IEA;GO:0030488-IEA;GO:0032259-IEA;GO:0008152-IEA;GO:0008150-ND;GO:0007165-IEA;GO:0007264-IEA;GO:0008033-IEA;GO:0015031-IEA;GO:0005575-ND;GO:0003674-ND;GO:0006886-IEA;GO:0005622-IEA	nucleocytoplasmic transport-IEA;GTP binding-IEA;RNA binding-IEA;GTPase activity-IEA;membrane-IEA;phosphorylation-IEA;tRNA (guanine-N2-)-methyltransferase activity-IEA;kinase activity-IEA;tRNA methylation-IEA;methylation-IEA;metabolic process-IEA;biological_process-ND;signal transduction-IEA;small GTPase mediated signal transduction-IEA;tRNA processing-IEA;protein transport-IEA;cellular_component-…	7029;7955;7955;7955;7029;610380;104421;7955;7955;7955;610380;7955;610380;7955;103372;7955;104421;610380;610380;103372;7955;7955;7029;610380;610380;7029;610380;7955;610380;610380;7029	GO:0003924;GO:0005525;GO:0005622;GO:0006886;GO:0006913;GO:0007264;GO:0008033;GO:0016020;GO:0016301;GO:0016310;GO:0032259	GTPase activity;GTP binding;intracellular;intracellular protein transport;nucleocytoplasmic transport;small GTPase mediated signal transduction;tRNA processing;membrane;kinase activity;phosphorylation;methylation	noIPR;noIPR;noIPR;noIPR;noIPR;noIPR;noIPR;noIPR;noIPR	;;;;;;;;	null;null;null;null;null;null;null;null;null	SIGNAL_PEPTIDE_N_REGION (PHOBIUS);NON_CYTOPLASMIC_DOMAIN (PHOBIUS);SIGNAL_PEPTIDE_C_REGION (PHOBIUS);TRANSMEMBRANE (PHOBIUS);SIGNAL_PEPTIDE_H_REGION (PHOBIUS);CYTOPLASMIC_DOMAIN (PHOBIUS);SIGNAL_PEPTIDE (PHOBIUS);TMhelix (TMHMM);TMhelix (TMHMM)	478	1920	33	190	644	2997	2.22235	4.39128	-1.77281	2.14917	2.77253	4.91183	6,786 up	4,496 up
TOXOnig-OC_C2	caatgacagcaggtgatgaagccaacaaaaaaaaaaaacaacaaaaaaaccgtggatagtcgataaaaaattcactggagatcatcagaaggtcctgcaagatgtgaataaagctaaaatgaattaatatggattatcagtgttttattaaatattataattacactctatgttcttaagtaacctcaaaaactcaagatgattaataaattaaagtgtaataaatataaattaagtattggagcatgaattttggataagtacttttgcaagtcatcttgagatgaataaatcaagaagtggaatggataaaaggaccagccaattgcctgcttggctttggccaacattaaatcttctgccaccagtttatcgaaggatttgggaggccgttaaaga…	2602	synergin gamma-like	gi|665801478|ref|XP_008548752.1|PREDICTED: synergin gamma-like [Microplitis demolitor]	XP_008548752	Microplitis demolitor	0.0E0	78.05%	723	738	576			LOC100167810;LOC100167810	GO:0016020-IEA;GO:0016021-IEA	membrane-IEA;integral component of membrane-IEA	7029;7029			IPR011992;noIPR;noIPR;IPR000261	;;;protein binding	EF-hand domain pair;EF-hand domain pair;EF-hand domain pair;EH domain	G3DSA:1.10.238.10 (GENE3D);PTHR15463:SF2 (PANTHER);PTHR15463 (PANTHER);PS50031 (PROSITE_PROFILES)	1790	3017	36	254	2259	3759	3.20389	4.11995	-2.57062	1.64466	3.65974	4.31532	6,367 up	1,886 up
TOXOnig-OC_C3	cttttgacgtggaacccgtagaacaagtaaaaataatcataaaaataatccaatcttgtataaaaaaaatatattgggtataatttttggctaaggattgttactggctgacgattgctgatgaccaaagttataaaatcgtcataccaactagtatacnnnnnnnnnnnnnttattttttttatcattattatttttcttcatgaaaataagtaaaaattttttaatagtattaatttaagatttaattaattaattaattgagtgttcaattgaaaaatggccagtccacgaacacgtcgagtgttaggagaattaaaacctcgagatgaaaataataaatgttttgaatgtgaagcacacaatccccaatgggtctcagtaacatacgggatttgg…	2055	ADP-ribosylation factor GTPase-activating 1-like	gi|665807371|ref|XP_008551959.1|PREDICTED: ADP-ribosylation factor GTPase-activating protein 1 isoform X1 [Microplitis demolitor]	XP_008551959	Microplitis demolitor	1.2E-175	76.65%	448	454	348			LOC411477;Phum_PHUM582440;X777_05131;Phum_PHUM582440;DereGG13833;Phum_PHUM582440;EAI_01719;SINV_14456;EAG_05137;L798_09845;DereGG13833;SINV_14456;Phum_PHUM582440;DereGG13833;DereGG13833;Phum_PHUM582440;LOC411477;LOC411477;DereGG13833;Phum_PHUM582440;DereGG13833;LOC411477;Phum_PHUM582440;EAG_05137;LOC411477;Phum_PHUM582440;DereGG13833;L798_09845;LOC411477;EAI_01719;EAG_05137;G5I_05233;G5I_05233;X7…	GO:0005096-IEA;GO:0016020-IEA;GO:0016021-IEA;GO:0043547-IEA	GTPase activator activity-IEA;membrane-IEA;integral component of membrane-IEA;positive regulation of GTPase activity-IEA	7460;121224;443821;121224;7220;121224;610380;13686;104421;136037;7220;13686;121224;7220;7220;121224;7460;7460;7220;121224;7220;7460;121224;104421;7460;121224;7220;136037;7460;610380;104421;103372;103372;443821;104421;7220	GO:0005096;GO:0016021;GO:0043547	GTPase activator activity;integral component of membrane;positive regulation of GTPase activity	IPR001164;IPR001164;IPR001164;noIPR;noIPR;noIPR;IPR001164;noIPR	GTPase activator activity;GTPase activator activity;GTPase activator activity;;;;GTPase activator activity;	Arf GTPase activating protein;Arf GTPase activating protein;Arf GTPase activating protein;Arf GTPase activating protein;Arf GTPase activating protein;Arf GTPase activating protein;Arf GTPase activating protein;Arf GTPase activating protein	PR00405 (PRINTS);SM00105 (SMART);PF01412 (PFAM);PTHR23180 (PANTHER);PTHR23180:SF287 (PANTHER);PTHR23180:SF287 (PANTHER);PS50115 (PROSITE_PROFILES);SSF57863 (SUPERFAMILY)	4205	5411	140	4371	5333	6539	4.77652	5.30322	-0.27078	6.09021	5.23949	5.45453	1,553 down	1,440 up
TOXOnig-OC_C4	ctttcatattatatagaattagtaaaaataacataacatctgttaacttgtattatatgtatgtatagctgatgtttttttaatatcaacctgtttttttaaatctattttcgtaaaatacattatnntatgcatgtattttttttatacatgcgaccgtttaatgagttgaatgtatatatgtatgtatatatatatatatatcagtgtgatttcatagataaattttcaatcatttacaagtgtcaattactttcaacttttttgaagaattcatcgttatttttatacatcattgatgtctgcttcagtttcataaaaacaaaggaatccttgcatcacacgtgtatcataatttatttttatctccaactctataattgtttaaaaaacaatcta…	3576	zinc finger 598	gi|665786398|ref|XP_008552183.1|PREDICTED: zinc finger protein 598 [Microplitis demolitor]/gi|607305194|gb|EZA46188.1| conserved uncharacterized protein [Microplitis demolitor]	XP_008552183;EZA46188	Microplitis demolitor	0.0E0	77.52%	910	974	755			X777_15085;LOC100119750;LOC408345;LOC100119750;Phum_PHUM591820;ZFAM7;LOC100119750;LOC408345;EAI_05154;L798_13186;SINV_10212;Phum_PHUM591820;YQE_07477;EAI_05154;LOC408345;X777_15085;G5I_11207;LOC100119750;Phum_PHUM591820;LOC100119750;LOC100119750;EAG_08679;LOC100119750;ZFAM7;LOC408345;L798_13186;LOC408345;G5I_11207;LOC408345;LOC100119750;K425_395;YQE_07477;LOC408345;SINV_10212;EAG_08679;K425_395;L…	GO:0008270-IEA;GO:0046872-IEA	zinc ion binding-IEA;metal ion binding-IEA	443821;7425;7460;7425;121224;6669;7425;7460;610380;136037;13686;121224;77166;610380;7460;443821;103372;7425;121224;7425;7425;104421;7425;6669;7460;136037;7460;103372;7460;7425;69319;77166;7460;13686;104421;69319;7425;121224;7425;7460	GO:0008270	zinc ion binding	IPR015880;IPR013083;noIPR;noIPR;noIPR;IPR007087;IPR007087;IPR001841;noIPR	;;;;;metal ion binding;metal ion binding;zinc ion binding/protein binding;	Zinc finger, C2H2-like;Zinc finger, RING/FYVE/PHD-type;Zinc finger, RING/FYVE/PHD-type;Zinc finger, RING/FYVE/PHD-type;Zinc finger, RING/FYVE/PHD-type;Zinc finger, C2H2;Zinc finger, C2H2;Zinc finger, RING-type;Zinc finger, RING-type	SM00355 (SMART);G3DSA:3.30.40.10 (GENE3D);PF13920 (PFAM);PTHR22938 (PANTHER);PTHR22938:SF0 (PANTHER);PS00028 (PROSITE_PATTERNS);PS00028 (PROSITE_PATTERNS);PS50089 (PROSITE_PROFILES);SSF57850 (SUPERFAMILY)	1336	3964	109	134	2189	5692	2.32312	4.05507	-1.43109	0.26334	3.1556	4.45518	18,275 up	3,321 up
TOXOnig-OC_C5	ttttttattaaaaataaaatttatacataaataaaatgtatgaagataatagctatatatatataattttaatttttaaaatatctatgtaatgtttaaaaattttaacttaattttatctcgatttttaatacttattttagaacaataaaaaataactaatcaaaattatttcaattttttatattaaaatttattttactattttgtaaaagaactgcatgcttgacaagagcatttgataggtaagaatattgttttttgcatttttgttttatcttcacaaattacattgacgttaattggtttcaaagatccaaaaggttgacaacatttacattctcgtaattgttttgaatatacaggatcaaagtacatctgtgtttcacatattccctg…	11638	Hemocytin	gi|665794918|ref|XP_008545182.1|PREDICTED: hemocytin-like [Microplitis demolitor]	XP_008545182	Microplitis demolitor	0.0E0	78.25%	3916	3633	2843			P98092;P98092;G5I_01517;Hml;EAG_01600;Hml;Hml;P98092;G5I_01517;Hml;Hml;Hml;Hml;G5I_01517;EAG_01600;Hml;EAG_01600;P98092;Hml;X777_12152;X777_12152;X777_12152;P98092;P98092	GO:0008061-IEA;GO:0007155-IEA;GO:0006030-IEA;GO:0030246-IEA;GO:0005576-IEA	chitin binding-IEA;cell adhesion-IEA;chitin metabolic process-IEA;carbohydrate binding-IEA;extracellular region-IEA	7091;7091;103372;7460;104421;7460;7460;7091;103372;7460;7460;7460;7460;103372;104421;7460;104421;7091;7460;443821;443821;443821;7091;7091	GO:0005576;GO:0006030;GO:0008061	extracellular region;chitin metabolic process;chitin binding	IPR002557;IPR000742;IPR001846;IPR002172;IPR001007;IPR014853;IPR000421;IPR001007;IPR001846;IPR008979;noIPR;noIPR;IPR014853;IPR000421;IPR002919;noIPR;noIPR;noIPR;noIPR;noIPR;noIPR;IPR013032;IPR001007;IPR013032;IPR013032;IPR000742;IPR000421;IPR001846;IPR000421;IPR000742;IPR001007;IPR002557;IPR001846;IPR001846;IPR001846;IPR001846;IPR002557;noIPR;noIPR;IPR008979;IPR002919;IPR002919;IPR002919;IPR002919…	chitin metabolic process/chitin binding/extracellular region;protein binding;;protein binding;protein binding;;;protein binding;;;;;;;;;;;;;;;protein binding;;;protein binding;;;;protein binding;protein binding;chitin metabolic process/chitin binding/extracellular region;;;;;chitin metabolic process/chitin binding/extracellular region;;;;;;;;;;peptidase inhibitor activity;;	Chitin binding domain;EGF-like domain;von Willebrand factor, type D domain;Low-density lipoprotein (LDL) receptor class A repeat;VWFC domain;Uncharacterised domain, cysteine-rich;Coagulation factor 5/8 C-terminal domain;VWFC domain;von Willebrand factor, type D domain;Galactose-binding domain-like;Galactose-binding domain-like;Galactose-binding domain-like;Uncharacterised domain, cysteine-rich;Co…	SM00494 (SMART);SM00181 (SMART);SM00216 (SMART);SM00192 (SMART);SM00214 (SMART);SM00832 (SMART);SM00231 (SMART);SM00215 (SMART);PF00094 (PFAM);G3DSA:2.60.120.260 (GENE3D);G3DSA:2.10.25.10 (GENE3D);G3DSA:2.10.70.10 (GENE3D);PF08742 (PFAM);PF00754 (PFAM);PF01826 (PFAM);PTHR11339 (PANTHER);PTHR11339 (PANTHER);PTHR11339 (PANTHER);PTHR11339:SF229 (PANTHER);PTHR11339:SF229 (PANTHER);PTHR11339:SF229 (PA…	80	20348	8	59727	143	24360	-3.44108	4.7125	-6.9017	7.36092	-2.48301	4.85027	5,698 down	284,755 up
TOXOnig-OC_C6	gtaaaaaagatggaataattactttacataaaattaattattcggcatttaaacacgtgaaatgataaaataaaattaaaattcgttaaattaattcacatgttttttaattatttgaaaattatatatttttattggtggaaaagtttaagttttaattattgaaatatatatacttgagaaaagtatgacagtttatcacgacgaagttgaaattgaagattttgaatacgacgaagacgaggatatttatacgtatccatgtccatgtggagatcgatttgaaataagtagagagaatttatttgctgatgaagtagaagctacttgtaattcgtgttctcttgttgtaaaagtgatttacgataaagaaacgttgctagaaaagttagaggagat…	1324	DNA-directed RNA polymerase III subunit RPC7-like	gi|665807065|ref|XP_008551799.1|PREDICTED: DNA-directed RNA polymerase III subunit RPC7-like [Microplitis demolitor]	XP_008551799	Microplitis demolitor	7.6E-71	70.06%	308	324	227			EAI_16491;LOC100123857;LOC100123857;DmojGI12885;DgriGH14909;LOC102655679;LOC100123857;DvirGJ13027;EAI_16491;DgriGH14909;DmojGI12885;EAI_16491;AgaP_AGAP012416;DvirGJ13027;AgaP_AGAP012416;AgaP_AGAP012416;DmojGI12885;EAG_11298;AgaP_AGAP012416;AgaP_AGAP012416;AND_000485;DmojGI12885;AgaP_AGAP012416;DvirGJ13027;AgaP_AGAP012416;AgaP_AGAP012416;X777_09210;LOC100123857;DgriGH14909;DvirGJ13027;X777_09210;X…	GO:0003899-IEA;GO:0001056-IBA;GO:0006384-IBA;GO:0000790-IBA;GO:0032774-IEA;GO:0006359-IEA;GO:0005666-IBA	DNA-directed 5'-3' RNA polymerase activity-IEA;RNA polymerase III activity-IBA;transcription initiation from RNA polymerase III promoter-IBA;nuclear chromatin-IBA;RNA biosynthetic process-IEA;regulation of transcription by RNA polymerase III-IEA;RNA polymerase III complex-IBA	610380;7425;7425;7230;7222;7460;7425;7244;610380;7222;7230;610380;7165;7244;7165;7165;7230;104421;7165;7165;43151;7230;7165;7244;7165;7165;443821;7425;7222;7244;443821;443821;13686;7165;7222;77166;104421;7165;104421	GO:0000790;GO:0001056;GO:0005666;GO:0006359;GO:0006384	nuclear chromatin;RNA polymerase III activity;RNA polymerase III complex;regulation of transcription by RNA polymerase III;transcription initiation from RNA polymerase III promoter	noIPR;IPR024661;IPR024661	;regulation of transcription by RNA polymerase III;regulation of transcription by RNA polymerase III	null;DNA-directed RNA polymerase III, subunit Rpc31;DNA-directed RNA polymerase III, subunit Rpc31	Coil (COILS);PF11705 (PFAM);PTHR15367 (PANTHER)	2468	3179	53	534	3114	2945	4.64199	5.17013	-1.03791	3.69139	5.09754	4.93796	2,372 up	1,442 up
TOXOnig-OC_C7	aaaattttttttttaaatataaacgataaagaaaaaaattaccaattaatagatcggtatataatttatattgtttttatttaaattacctatagagctagaatttacaagttaaatagatcactagcaatgatcctaaatatatttttataattaattaatcaaataaaaaaatttatcgatcaatttctccaaatacaacatccagggtaccaatgatagcaacgatatcagctagaaaatgtttgggtcccatatgttgaagagcagctaaatgagcaaaacctggtgctttgattttgcaacggtatggtttactactaccgtcactcactaggtagactccaaattcacctttaggtgcttcaattgctgtgtaagttgcaccaggtggtactt…	1586	NADH dehydrogenase [ubiquinone] iron-sulfur mitochondrial	gi|607304918|gb|EZA45923.1| NADH dehydrogenase (quinone), D subunit [Microplitis demolitor]/gi|665787576|ref|XP_008558027.1|PREDICTED: NADH-ubiquinone oxidoreductase 49 kDa subunit [Microplitis demolitor]	XP_008558027;EZA45923	Microplitis demolitor	0.0E0	94.65%	467	467	442	EC:1.6.5.3	NADH:ubiquinone reductase (H(+)-translocating)	DereGG16443;T1PH29;Ndufs2;ND-49;K425_661;DperGL18172;DperGL18172;DwilGK13585;AAEL011381;DwilGK13585;ZHAS_00020488;Ndufs2;DwilGK13585;DgriGH23924;DereGG16443;DgriGH23924;ND-49;DperGL18172;DgriGH23924;ND-49;G5I_05954;DperGL18172;AAEL011381;ND-49;ND-49;T1PH29;ND-49;Ndufs2;DwilGK13585;X777_13123;DereGG16443;DperGL18172;AAEL011381;AAEL011381;DgriGH23924;nuoD;ND-49;G5I_05954;EAG_01234;EAG_01234;DereGG1…	GO:0003954-ISS;GO:0005747-ISS;GO:0051287-IEA;GO:0016491-IEA;GO:0006120-ISS;GO:0005739-IDA;GO:0048038-IEA;GO:0046331-IMP;GO:0008137-ISS;GO:0055114-IEA;GO:0048812-IMP;GO:0016651-IEA	NADH dehydrogenase activity-ISS;mitochondrial respiratory chain complex I-ISS;NAD binding-IEA;oxidoreductase activity-IEA;mitochondrial electron transport, NADH to ubiquinone-ISS;mitochondrion-IDA;quinone binding-IEA;lateral inhibition-IMP;NADH dehydrogenase (ubiquinone) activity-ISS;oxidation-reduction process-IEA;neuron projection morphogenesis-IMP;oxidoreductase activity, acting on NAD(P)H-IEA	7220;7370;7425;7227;69319;7234;7234;7260;7159;7260;74873;7425;7260;7222;7220;7222;7227;7234;7222;7227;103372;7234;7159;7227;7227;7370;7227;7425;7260;443821;7220;7234;7159;7159;7222;7070;7227;103372;104421;104421;7220;7234;7070;7234;7070;104421;7227;7227;7213;7070;7425;103372;7159;7227;7425;610380;7227;7070;7227;7425;7222;7234;7213;7260;7425;7220;7260;7222;7227;7159;7227;443821;7234;7227;74873;104…	GO:0005747;GO:0006120;GO:0006744;GO:0006814;GO:0008137;GO:0015992;GO:0046331;GO:0048038;GO:0048812;GO:0051287	mitochondrial respiratory chain complex I;mitochondrial electron transport, NADH to ubiquinone;ubiquinone biosynthetic process;sodium ion transport;NADH dehydrogenase (ubiquinone) activity;proton transmembrane transport;lateral inhibition;quinone binding;neuron projection morphogenesis;NAD binding	IPR022885;IPR001135;IPR029014;noIPR;noIPR;IPR014029;IPR022885;IPR029014	oxidation-reduction process/oxidoreductase activity, acting on NAD(P)H;oxidoreductase activity, acting on NAD(P)H/NAD binding/oxidation-reduction process/quinone binding;;;;oxidoreductase activity, acting on NAD(P)H/oxidation-reduction process;oxidation-reduction process/oxidoreductase activity, acting on NAD(P)H;	NAD(P)H-quinone oxidoreductase subunit D/H;NADH-quinone oxidoreductase, subunit D;NiFe hydrogenase-like;NiFe hydrogenase-like;NiFe hydrogenase-like;NADH:ubiquinone oxidoreductase, 49kDa subunit, conserved site;NAD(P)H-quinone oxidoreductase subunit D/H;NiFe hydrogenase-like	TIGR01962 (TIGRFAM);PF00346 (PFAM);G3DSA:1.10.645.10 (GENE3D);PTHR11993 (PANTHER);PTHR11993:SF10 (PANTHER);PS00535 (PROSITE_PATTERNS);MF_01358 (HAMAP);SSF56762 (SUPERFAMILY)	37792	18931	195	2275	29803	15153	8.31817	7.48374	0.58101	5.52186	8.09567	7.04073	2,865 up	1,783 down
TOXOnig-OC_C8	cactccacattcatttttacacatatataaatgctatttaaacatctatgtagacatatgtgtgctcatattagtacgtaaacatacgaacatcacaaaacaaaagaatacatcagccagagccaggccagaggtgttttgttgagtctaactcggcaaagtgccgcgaaccacagcatatcgagttgattccttcagctaagtagtcgatggggtgataacacagtctttatctgaatacattgtgtcacatatnnnnnnnnnnnnnnnnnnnnnnnnnnnnnnacatatatatatacatttatatacacctagagtgtatgtatatacattaatatcatcgtgtatatagtgctttatccagcaggtcaggacaaggaccgcttaattgcgctgtgt…	4109	Metastasis suppressor 1	gi|665798007|ref|XP_008546858.1|PREDICTED: flocculation protein FLO11 [Microplitis demolitor]	XP_008546858	Microplitis demolitor	0.0E0	76.24%	982	1052	802			G5I_07828;SINV_13386;LOC411219;LOC411219;LOC411219;EAI_00823;TcasGA2_TC008993;TcasGA2_TC008993;EAI_00823;X777_13481;LOC411219;LOC411219;G5I_07828;LOC411219;X777_13481;SINV_13386;EAG_13482;LOC411219;EAG_13482;LOC411219	GO:0003779-IEA;GO:0007009-IEA	actin binding-IEA;plasma membrane organization-IEA	103372;13686;7460;7460;7460;610380;7070;7070;610380;443821;7460;7460;103372;7460;443821;13686;104421;7460;104421;7460	GO:0003779;GO:0007009	actin binding;plasma membrane organization	noIPR;noIPR;noIPR;IPR013606;IPR030127;IPR003124;IPR013606;noIPR	;;;plasma membrane organization;actin binding;actin binding;plasma membrane organization;	null;null;null;IMD/I-BAR domain;I-BAR domain containing protein MIM/ABBA;WH2 domain;IMD/I-BAR domain;IMD/I-BAR domain	Coil (COILS);Coil (COILS);G3DSA:1.20.1270.80 (GENE3D);PF08397 (PFAM);PTHR15708 (PANTHER);PS51082 (PROSITE_PROFILES);PS51338 (PROSITE_PROFILES);SSF103657 (SUPERFAMILY)	1153	7334	290	182	9604	13847	1.91016	4.74227	-0.2198	0.50461	5.08852	5.53731	32,733 up	7,121 up
TOXOnig-OC_C9	caaaaaagaggggaaggatccatgtcaggtataaatttgaaaaattttgttacaaaaaatatttggagttgtgattttgtcttgtgcgtttaccagtgaaaaaaaaaatttttagagtaatatttttgctgccagtatttatttgtaataatcaacatgtatctcatatatgctcaacttttgctcgcaattatggtgacttcttcaccttctcaacgaactaaaatcattgaagtaactgatctatataaacagaatggcgagccaaaggataaaatgccagatccatttaatttaaatgatagtccaactgatattcacgacttgtatgaaatcaaaaaggacatcacttatccaaatgcaagaaaccggaggagtatgaccgatttacctgctctt…	1279	---NA---																	noIPR;noIPR;noIPR;noIPR;noIPR;noIPR;noIPR	;;;;;;	null;null;null;null;null;null;null	Coil (COILS);NON_CYTOPLASMIC_DOMAIN (PHOBIUS);SIGNAL_PEPTIDE_N_REGION (PHOBIUS);SIGNAL_PEPTIDE (PHOBIUS);SIGNAL_PEPTIDE_C_REGION (PHOBIUS);SIGNAL_PEPTIDE_H_REGION (PHOBIUS);SignalP-noTM (SIGNALP_EUK)	123	64941	3	0	170224	192655	0.36526	9.5725	-5.13098	-9.86224	10.92	11.0195	1932035,433 up	591,090 up
TOXOnig-OC_C10	aggattacataagttaacattttagattattaattattataccgtaaaagggaattaaaattaaaataaatgaaaaatgttaacttatgtaatcctatgtactgattaacgatggctacattccagcatgaccagactttggtcgactggagctaacagacaaataacgctccttcgagagtttatatcccgtactttaatttatttttttagtatttcttatcattatcaatatcatcatttaataataattataatagtaataataataataataataataataataataataataataataataataaaagtaataataaaaataataattatcattcaataatcaatctttcacatcactatttgtttaaatgataacacccctaattctctagc…	1111	acidic leucine-rich nuclear phospho 32 family member A	gi|665820974|ref|XP_008559408.1|PREDICTED: acidic leucine-rich nuclear phosphoprotein 32 family member A [Microplitis demolitor]	XP_008559408	Microplitis demolitor	6.1E-3	100.00%	262	22	22									noIPR;noIPR;noIPR;noIPR;noIPR;noIPR;noIPR	;;;;;;	null;null;null;null;null;null;null	TRANSMEMBRANE (PHOBIUS);NON_CYTOPLASMIC_DOMAIN (PHOBIUS);CYTOPLASMIC_DOMAIN (PHOBIUS);TRANSMEMBRANE (PHOBIUS);CYTOPLASMIC_DOMAIN (PHOBIUS);TMhelix (TMHMM);TMhelix (TMHMM)	226	2515	14	914	515	3743	1.44609	5.08516	-2.70543	4.71979	2.75446	5.53693	1,761 up	12,458 up
TOXOnig-OC_C11	ggagaggaaagtaaatcccaaacgaacgtataaactacgacgtatgtgtttatgattgtgttggtaaacacgcttataaaagacctgaacaaccgatccagaaagtagttcggtggttgttgatcagtttggttttgtcgagccatttcaattagaaatagtaaaaaaataattataagcaatcaagatgtcagcagcaggaccagaagtgattcctggcacagtagcggcaactactgctactgctgctggtatatcagcatcttcagtgtttttagcactgcttgttcccgcgcttgttttgtggtgggtttacttccgaatttcacgacgtcatatgattgaacttgctgaaaaaattcctggtcctgatggatttccaattattggaaacgcgct…	2173	cytochrome P450 4g15	gi|665796681|ref|XP_008546138.1|PREDICTED: cytochrome P450 4g15 [Microplitis demolitor]/gi|607304211|gb|EZA45458.1| cytochrome P450 domain-containing protein-3 [Microplitis demolitor]	EZA45458;XP_008546138	Microplitis demolitor	0.0E0	97.86%	559	560	548			AgaP_AGAP001076;CpipJ_CPIJ009415;CYP4G11;CYP4G11;CYP4G4;CpipJ_CPIJ009415;EAI_01232;K425_791;AgaP_AGAP001076;CYP4G11;CYP4G11;V5T6Q9;K425_791;AgaP_AGAP001076;V5T6Q9;Cyp4g11;CYP4G4;CpipJ_CPIJ009415;CYP4G11;EAI_01232;CYP4G11;EAI_01232;Cyp4g11;CpipJ_CPIJ009415;ZHAS_00007557;G5I_10447;CYP4G43;Cyp4g11;AgaP_AGAP001076;CYP4G4;CpipJ_CPIJ009415;AgaP_AGAP001076;CYP4G11;CpipJ_CPIJ009415;G5I_10447;X777_16044;C…	GO:0005506-IEA;GO:0016491-IEA;GO:0046872-IEA;GO:0016705-IEA;GO:0016020-IEA;GO:0016021-IEA;GO:0020037-IEA;GO:0055114-IEA;GO:0004497-IEA	iron ion binding-IEA;oxidoreductase activity-IEA;metal ion binding-IEA;oxidoreductase activity, acting on paired donors, with incorporation or reduction of molecular oxygen-IEA;membrane-IEA;integral component of membrane-IEA;heme binding-IEA;oxidation-reduction process-IEA;monooxygenase activity-IEA	7165;7176;94128;7460;7130;7176;610380;69319;7165;7460;94128;7165;69319;7165;7165;7460;7130;7176;94128;610380;7460;610380;7460;7176;74873;103372;7425;7460;7165;7130;7176;7165;94128;7176;103372;443821;7460;74873;7165;94128;7176;104421;7425;7176;7176;443821;7460;7460;7425;104421;7165;443821;7165;94128;7176;69319;7176;7425;7425;94128;104421;74873;7460;7165;94128;104421;103372;7425;7176;7176;443821;94…	GO:0004497;GO:0005506;GO:0016021;GO:0016705;GO:0020037;GO:0055114	monooxygenase activity;iron ion binding;integral component of membrane;oxidoreductase activity, acting on paired donors, with incorporation or reduction of molecular oxygen;heme binding;oxidation-reduction process	IPR002401;IPR001128;IPR001128;IPR001128;noIPR;noIPR;noIPR;IPR017972;noIPR;noIPR;noIPR;IPR001128;noIPR	heme binding/oxidation-reduction process/oxidoreductase activity, acting on paired donors, with incorporation or reduction of molecular oxygen/iron ion binding;oxidoreductase activity, acting on paired donors, with incorporation or reduction of molecular oxygen/heme binding/oxidation-reduction process/iron ion binding;oxidoreductase activity, acting on paired donors, with incorporation or reducti…	Cytochrome P450, E-class, group I;Cytochrome P450;Cytochrome P450;Cytochrome P450;Cytochrome P450;Cytochrome P450;Cytochrome P450;Cytochrome P450, conserved site;Cytochrome P450, conserved site;Cytochrome P450, conserved site;Cytochrome P450, conserved site;Cytochrome P450;Cytochrome P450	PR00463 (PRINTS);PR00385 (PRINTS);G3DSA:1.10.630.10 (GENE3D);PF00067 (PFAM);PTHR24291 (PANTHER);PTHR24291:SF49 (PANTHER);PTHR24291:SF49 (PANTHER);PS00086 (PROSITE_PATTERNS);NON_CYTOPLASMIC_DOMAIN (PHOBIUS);CYTOPLASMIC_DOMAIN (PHOBIUS);TRANSMEMBRANE (PHOBIUS);SSF48264 (SUPERFAMILY);TMhelix (TMHMM)	2246438	2998130	8	84	16566	31989	13.7573	14.3366	-4.48061	0.30823	6.79414	7.66441	163,844 up	1,494 up
TOXOnig-OC_C12	attatttttagtttaataacagcaaccacaataattattcagaatattttattacaaaatacatttaataggaatggagtcacttatcattaatgttttatcataatatcttaatatttatattaaatttaagatactaataattaacttaataaattatcagttacttaatttattaattattatcaaagaccattaaatctcttattaattaatacgagagaaaaaaaattaaataagaagaaaaataatcaaaaattaagattacaaaggaaaggtttaaaaaatcaagtggctttgaaataatcatcattggatgtcgtgtaaatatggccttcggaagccaaaaaatcaagaatactatcaacctttgattttaaattagcaggaacttgtttt…	1265	replication A 32 kDa subunit-like	gi|665807611|ref|XP_008552092.1|PREDICTED: replication protein A 32 kDa subunit [Microplitis demolitor]	XP_008552092	Microplitis demolitor	1.9E-88	72.62%	250	252	183			DperGL19582;DpseGA21663;DperGL19582;CpipJ_CPIJ006691;DpseGA21663;DpseGA21663;DpseGA21663;DpseGA21663;DpseGA21663;DAPPUDRAFT_226387;DpseGA21663;CpipJ_CPIJ006691;DpseGA21663;DAPPUDRAFT_226387;DpseGA21663;DAPPUDRAFT_226387;CpipJ_CPIJ006691;DpseGA21663;CpipJ_CPIJ006691;CpipJ_CPIJ006691;DpseGA21663;DperGL19582;CpipJ_CPIJ006691;DAPPUDRAFT_226387;DpseGA21663;DperGL19582;DperGL19582;CpipJ_CPIJ006691;Dper…	GO:0003677-IEA;GO:0006281-IEA;GO:0006260-IEA;GO:0006310-IEA;GO:0005634-IEA;GO:0003676-IEA	DNA binding-IEA;DNA repair-IEA;DNA replication-IEA;DNA recombination-IEA;nucleus-IEA;nucleic acid binding-IEA	7234;46245;7234;7176;46245;46245;46245;46245;46245;6669;46245;7176;46245;6669;46245;6669;7176;46245;7176;7176;46245;7234;7176;6669;46245;7234;7234;7176;7234;46245;46245;7176;7234;7234;7234;7234;7176;7176;7176;7234;610380;7176;7176;7234;7176;7176;6669;7234;7234;7234;7234;46245;46245;7176;7176;7234;7176;46245;7176;7234;6669;46245;7176;46245;7234;46245;7234	GO:0003676;GO:0006259	nucleic acid binding;DNA metabolic process	IPR014892;IPR011991;IPR004365;IPR012340;noIPR;noIPR;IPR012340;IPR011991	;;nucleic acid binding;;;;;	Replication protein A, C-terminal;Winged helix-turn-helix DNA-binding domain;OB-fold nucleic acid binding domain, AA-tRNA synthetase-type;Nucleic acid-binding, OB-fold;Nucleic acid-binding, OB-fold;Nucleic acid-binding, OB-fold;Nucleic acid-binding, OB-fold;Winged helix-turn-helix DNA-binding domain	PF08784 (PFAM);G3DSA:1.10.10.10 (GENE3D);PF01336 (PFAM);G3DSA:2.40.50.140 (GENE3D);PTHR13989 (PANTHER);PTHR13989:SF16 (PANTHER);SSF50249 (SUPERFAMILY);SSF46785 (SUPERFAMILY)	1407	6649	40	721	18833	17233	3.89704	6.30046	-1.37813	4.19032	7.75973	7.55256	10,283 up	5,290 up
TOXOnig-OC_C13	ataggttacgtttcatttgtgctaaaaagtggaacaaatggtttattatagaattttttttagacattgatatacatttatgaataaatatctaattaaaaatgtatttagtagtttagtgtaatgttatgtaaatttaatgagttttaaaatagtttaattgaataacaaaaaatgtggacagttaaatcaccatctttaagaattgacgtagctgatttgaagtgtaaaaatggttgtggttattttggaaacgatgaatgggaaggatactgcagtaagtgttatcgtgaacatctacaaaagaagcgagcacttagggaacgacaaacacaaacacatcatcatgaaattgagactacatcgaaaccaggaactcatggagtaaataaaaatgag…	4170	T-complex 1 subunit alpha	gi|665801608|ref|XP_008548823.1|PREDICTED: rab5 GDP/GTP exchange factor [Microplitis demolitor]	XP_008548823	Microplitis demolitor	0.0E0	95.93%	610	615	590			Phum_PHUM125100;EAI_16686;AAEL009320;AgaP_AGAP004238;LOC409134;LOC100115577;Phum_PHUM125100;Phum_PHUM125100;LOC100115577;CpipJ_CPIJ004080;LOC409134;Phum_PHUM125100;LOC100115577;CpipJ_CPIJ004080;CpipJ_CPIJ004080;LOC100115577;LOC100115577;X777_02215;AND_003645;AAEL009320;LOC409134;LOC100115577;LOC100115577;LOC409134;Phum_PHUM125100;EAG_03441;X777_02215;tcp1-alpha;CpipJ_CPIJ004080;CpipJ_CPIJ004080;Z…	GO:0000166-IEA;GO:0005737-IEA;GO:0051082-IEA;GO:0005524-IEA;GO:0006457-IEA	nucleotide binding-IEA;cytoplasm-IEA;unfolded protein binding-IEA;ATP binding-IEA;protein folding-IEA	121224;610380;7159;7165;7460;7425;121224;121224;7425;7176;7460;121224;7425;7176;7176;7425;7425;443821;43151;7159;7460;7425;7425;7460;121224;104421;443821;7004;7176;7176;74873;43151;7176;7165;7460;7425;7004;121224;7425;121224;7165;7159;74873;7425;7176;121224;43151;7176;7159;610380;7165;7460;136037;43151;121224;7176;443821;7176;7165;121224;7165;104421;121224;7425;7004;43151;7159;7159;136037;7460;71…	GO:0005524;GO:0005737;GO:0006457;GO:0051082	ATP binding;cytoplasm;protein folding;unfolded protein binding	noIPR;noIPR;IPR002653;IPR003123;IPR003123;IPR002653;noIPR;noIPR;IPR002653;IPR003123;noIPR;noIPR	;;zinc ion binding/DNA binding;;;zinc ion binding/DNA binding;;;zinc ion binding/DNA binding;;;	null;null;Zinc finger, A20-type;VPS9 domain;VPS9 domain;Zinc finger, A20-type;Zinc finger, A20-type;Zinc finger, A20-type;Zinc finger, A20-type;VPS9 domain;VPS9 domain;VPS9 domain	Coil (COILS);Coil (COILS);SM00259 (SMART);SM00167 (SMART);PF02204 (PFAM);PF01754 (PFAM);PTHR23101:SF69 (PANTHER);PTHR23101 (PANTHER);PS51036 (PROSITE_PROFILES);PS51205 (PROSITE_PROFILES);SSF57716 (SUPERFAMILY);SSF109993 (SUPERFAMILY)	10532	19514	641	4880	69668	42183	5.08021	6.13285	0.90321	5.22822	7.92605	7.12314	3,719 up	2,074 up
TOXOnig-OC_C14	ataaattttgacggaaatgaaatatgaactaaataaatagaaaataagaaataaataaaatacatactattcgagtaatatggtattacaaaaaaaataccacagtcgattctttatcaaataaataccacataaatataataattatttttcttcagtaacagccaattaaaatttatgataaataataaagtttattttattttagatcttagaagaatcgagagaaggaaattattgataaaaatatactaaaatatatacgggaagcataatgtacagattgtatttatttcaactgtcagttatgtacatattgtataattaatgcgataaaaatcgttcttcgacaaagttacattgaatgtcagaaaaaaatgaaatataaaagaatttttc…	1408	tRNA-specific adenosine deaminase 2-like	gi|215422331|ref|NP_001135855.1|adenosine deaminase, tRNA-specific 2, TAD2 homolog [Nasonia vitripennis]	NP_001135855	Nasonia vitripennis	9.4E-67	82.72%	169	162	134			DwilGK11635;DsecGM15219;DwilGK11635;DsecGM15219;DgriGH13454;DwilGK11635;DsecGM15219;Phum_PHUM450450;DwilGK11635;DvirGJ24425;DyakGE10118;DyakGE10118;DgriGH13454;Phum_PHUM450450;DwilGK11635;DvirGJ24425;DwilGK11635;DvirGJ24425;DwilGK11635;DmojGI24773;DwilGK11635;DgriGH13454;DwilGK11635;DvirGJ24425;DgriGH13454;DgriGH13454;EAI_02895;DwilGK11635;L798_14200;DgriGH13454;DgriGH13454;X777_09251;EAI_02895;D…	GO:0008152-IEA;GO:0008270-IEA;GO:0003824-IEA;GO:0016787-IEA	metabolic process-IEA;zinc ion binding-IEA;catalytic activity-IEA;hydrolase activity-IEA	7260;7238;7260;7238;7222;7260;7238;121224;7260;7244;7245;7245;7222;121224;7260;7244;7260;7244;7260;7230;7260;7222;7260;7244;7222;7222;610380;7260;136037;7222;7222;443821;610380;7230;136037;136037;7245;103372;610380;7230;443821;121224;7230;7245;7230;7230;7244;7222;7222;103372;121224;7244;7230;121224;7244;443821;7222;7238;7230;121224;7244;7245;7245;7222;7238;7245;7260;7230;121224;7230;7245;7260;104…	GO:0008152;GO:0008270;GO:0016787	metabolic process;zinc ion binding;hydrolase activity	noIPR;IPR002125;noIPR;noIPR;IPR016192;noIPR;noIPR;noIPR;noIPR;noIPR;IPR002125;IPR016193	;zinc ion binding;;;zinc ion binding/hydrolase activity;;;;;;zinc ion binding;catalytic activity	null;Cytidine and deoxycytidylate deaminases, zinc-binding;Cytidine and deoxycytidylate deaminases, zinc-binding;Cytidine and deoxycytidylate deaminases, zinc-binding;APOBEC/CMP deaminase, zinc-binding;APOBEC/CMP deaminase, zinc-binding;APOBEC/CMP deaminase, zinc-binding;APOBEC/CMP deaminase, zinc-binding;APOBEC/CMP deaminase, zinc-binding;APOBEC/CMP deaminase, zinc-binding;Cytidine and deoxycyti…	G3DSA:3.40.140.10 (GENE3D);PF00383 (PFAM);PTHR11079:SF92 (PANTHER);PTHR11079 (PANTHER);PS00903 (PROSITE_PATTERNS);SIGNAL_PEPTIDE_C_REGION (PHOBIUS);SIGNAL_PEPTIDE_H_REGION (PHOBIUS);NON_CYTOPLASMIC_DOMAIN (PHOBIUS);SIGNAL_PEPTIDE_N_REGION (PHOBIUS);SIGNAL_PEPTIDE (PHOBIUS);PS51747 (PROSITE_PROFILES);SSF53927 (SUPERFAMILY)	447	990	50	728	1089	1573	2.08825	3.39831	-1.21072	4.04975	3.49303	3.94447	1,075 down	2,479 up
TOXOnig-OC_C15	cgtccttgaccgtagatgaagctgtgctaagccagctagctcacgaaattcaagtattgaagcttttgttgtttgtcaggattattcaccacctgatggttatgtaccacatatgctgaatccattattgacccatgaaccattaaattatgaggagttgattggtgttaataaatatgtagtaccatttgtagcttgtggtgatttaacgcaacctgattctgatgcttgttatccactttcttttggtaatgaagaatacgttta	267	ribosomal RNA methyltransferase 1-like	gi|607305208|gb|EZA46202.1|putative ribosomal RNA methyltransferase-like protein [Microplitis demolitor]	EZA46202	Microplitis demolitor	4.1E-44	92.68%	365	82	76	EC:2.1.1	Transferring one-carbon groups	EAI_10528;KGM_18460;LOC100121804;X777_11466;G5I_05390;KGM_18460;SINV_05439;KGM_18460;LOC408687;LOC100121804;LOC408687;SINV_05439;LOC408687;EAG_02393;KGM_18460;LOC408687;SINV_05439;X777_11466;LOC100121804;SINV_05439;G5I_05390;LOC408687;G5I_05390;X777_11466;LOC408687;G5I_05390;SINV_05439;LOC408687;X777_11466;EAG_02393;LOC100121804;LOC408687;EAI_10528;LOC100121804;SINV_05439;KGM_18460;KGM_18460;Q1WC…	GO:0001510-IEA;GO:0005737-IEA;GO:0002128-IEA;GO:0051301-IEA;GO:0002181-IEA;GO:0008033-IEA;GO:0008175-IEA;GO:0008168-IEA;GO:0016740-IEA;GO:0030488-IEA;GO:0032259-IEA	RNA methylation-IEA;cytoplasm-IEA;tRNA nucleoside ribose methylation-IEA;cell division-IEA;cytoplasmic translation-IEA;tRNA processing-IEA;tRNA methyltransferase activity-IEA;methyltransferase activity-IEA;transferase activity-IEA;tRNA methylation-IEA;methylation-IEA	610380;13037;7425;443821;103372;13037;13686;13037;7460;7425;7460;13686;7460;104421;13037;7460;13686;443821;7425;13686;103372;7460;103372;443821;7460;103372;13686;7460;443821;104421;7425;7460;610380;7425;13686;13037;13037;7998;407821;7425;7460;103372;103372;7460;407821;104421;407821;443821;443821;610380;407821;7425;103372;13037;443821;13037;13037;104421;7460;7425;610380;104421;7460;104421;7460;610…	GO:0002128;GO:0002181;GO:0005737;GO:0008175;GO:0051301	tRNA nucleoside ribose methylation;cytoplasmic translation;cytoplasm;tRNA methyltransferase activity;cell division					195	224	5	28	717	355	3.29018	3.65312	-2.13391	1.74804	5.28881	4.19557	5,454 up	1,286 up
TOXOnig-OC_C16	aatttttaattatttttttttttgatcctacaataaaacacttagtatttatttatttaaattctaacgaaaatggcattcagtattttgtttatttatttatttaattatttatatgataattatttaatccttcggtttatttatataaaaaaaatataaaattttatctactcaatggaaacgattggacaaatcgtattttatttgtactatccgaatgccattttagtattttttattatgttacaatcttttatttatttactttaatttatcaattattcattaatttttttattttttttttattaataattaatcttttattcattaattaataactttaaattgatattctcaggagtgtcctaactaaaacacaatattagtgaactt…	6237	nuclear pore complex Nup153-like	gi|665819623|ref|XP_008558683.1|PREDICTED: nuclear pore complex protein Nup153-like [Microplitis demolitor]	XP_008558683	Microplitis demolitor	0.0E0	68.81%	1508	1635	1125			EAG_09869;L798_09837;X777_03776;TcasGA2_TC003451;G5I_09555;EAG_09869;LOC100121608;LOC100121608;LOC100121608;LOC727447;LOC727447;LOC100121608;LOC727447;LOC100121608;EAG_09869;LOC727447	GO:0008152-IEA;GO:0008270-IEA;GO:0016874-IEA	metabolic process-IEA;zinc ion binding-IEA;ligase activity-IEA	104421;136037;443821;7070;103372;104421;7425;7425;7425;7460;7460;7425;7460;7425;104421;7460			IPR001876;IPR001876;IPR013913;noIPR;noIPR;IPR001876;IPR001876;IPR001876;IPR001876;IPR001876;IPR001876;IPR001876;IPR001876;IPR001876;IPR001876;IPR001876;IPR001876	zinc ion binding;zinc ion binding;;;;zinc ion binding;zinc ion binding;zinc ion binding;zinc ion binding;zinc ion binding;zinc ion binding;zinc ion binding;zinc ion binding;zinc ion binding;zinc ion binding;zinc ion binding;zinc ion binding	Zinc finger, RanBP2-type;Zinc finger, RanBP2-type;Nucleoporin Nup153, N-terminal;Nucleoporin Nup153, N-terminal;Nucleoporin Nup153, N-terminal;Zinc finger, RanBP2-type;Zinc finger, RanBP2-type;Zinc finger, RanBP2-type;Zinc finger, RanBP2-type;Zinc finger, RanBP2-type;Zinc finger, RanBP2-type;Zinc finger, RanBP2-type;Zinc finger, RanBP2-type;Zinc finger, RanBP2-type;Zinc finger, RanBP2-type;Zinc f…	SM00547 (SMART);PF00641 (PFAM);PF08604 (PFAM);PTHR23193:SF23 (PANTHER);PTHR23193 (PANTHER);PS01358 (PROSITE_PATTERNS);PS01358 (PROSITE_PATTERNS);PS01358 (PROSITE_PATTERNS);PS01358 (PROSITE_PATTERNS);PS01358 (PROSITE_PATTERNS);PS50199 (PROSITE_PROFILES);PS50199 (PROSITE_PROFILES);PS50199 (PROSITE_PROFILES);PS50199 (PROSITE_PROFILES);PS50199 (PROSITE_PROFILES);SSF90209 (SUPERFAMILY);SSF90209 (SUPER…	1300	14752	355	622	3396	25839	1.48121	5.14844	-0.5301	1.67552	2.98666	5.83522	17,872 up	12,704 up
TOXOnig-OC_C17	agtaatgtattgataaaaaaatagctaaatatctggtaaaaataccagatacataactcaatacctgactatacttaaaaatcatatataaagcgccatcttgaatttttatttcaagaattatgctccttttttttaattgctacagtttgatgcagtttgatgataaaaaaagagcaagttgggtggatatggttccaaattgacaattaataattgtcaatttgtgtaaataaattaatttctgccaaaagttttttggattttacattaaaacaattataaatttaataaacaacaatagttatatagaaatagtcaagttttttagtgatagttgattggagtattttttaaaaatgatacgattcatcttaattcaaaatcgtgctgggaaaa…	1003	AP-2 complex subunit sigma-like	gi|512903816|ref|XP_004925710.1| PREDICTED: AP-2 complex subunit sigma-like isoform X1 [Bombyx mori]/gi|512903820|ref|XP_004925711.1| PREDICTED: AP-2 complex subunit sigma-like isoform X2 [Bombyx mori]/gi|665800770|ref|XP_008548363.1| PREDICTED: AP-2 complex subunit sigma [Microplitis demolitor]/gi|646712999|gb|KDR17519.1| AP-2 complex subunit sigma [Zootermopsis nevadensis]/gi|572308719|ref|XP_0…	XP_004925711;XP_004925710;XP_006620169;XP_008548363;EZA45259;ADC34230;KDR17519;AGM32865;XP_975476	Microplitis demolitor/Coptotermes formosanus/Tribolium castaneum/Bombyx mori/Apis dorsata/Solenopsis invicta/Zootermopsis nevadensis	1.2E-94	100.00%	142	142	142			ACYPI001489;D910_07757;AAEL014375;DperGL27163;ACYPI001489;DwilGK12771;LOC100116036;DsimGD19995;AP-2sigma;AgaP_AGAP001703;CpipJ_CPIJ009504;DereGG14749;DperGL27163;AP-2sigma;DsimGD19995;AAEL014375;DsecGM15088;ACYPI001489;DperGL27163;AP-2sigma;DereGG14749;DsecGM15088;AP-2sigma;DperGL27163;DyakAP-2sigma;DsimGD19995;DvirGJ14442;CpipJ_CPIJ009504;DanaGF17262;DereGG14749;AP-2sigma;DAPPUDRAFT_303876;DsimG…	GO:0010906-IMP;GO:0016192-IEA;GO:0006901-TAS;GO:0016183-TAS;GO:0016020-IEA;GO:0016021-IEA;GO:0030122-IMP;GO:0030135-TAS;GO:0030117-IEA;GO:0008021-TAS;GO:0015031-IEA;GO:0007269-NAS;GO:0022008-IMP;GO:0008565-IMP;GO:0008565-IEA;GO:0006810-IEA;GO:0006886-IEA;GO:0006897-IMP	regulation of glucose metabolic process-IMP;vesicle-mediated transport-IEA;vesicle coating-TAS;synaptic vesicle coating-TAS;membrane-IEA;integral component of membrane-IEA;AP-2 adaptor complex-IMP;coated vesicle-TAS;membrane coat-IEA;synaptic vesicle-TAS;protein transport-IEA;neurotransmitter secretion-NAS;neurogenesis-IMP;protein transporter activity-IMP;protein transporter activity-IEA;transpor…	7029;77166;7159;7234;7029;7260;7425;7240;7227;7165;7176;7220;7234;7227;7240;7159;7238;7029;7234;7227;7220;7238;7245;7234;7245;7240;7244;7176;7217;7220;7227;6669;7240;7234;7234;7227;7240;46245;7176;7238;7165;121224;7238;7227;7238;121224;7165;7240;7234;7244;7220;7176;7244;13686;136037;69319;7159;46245;7240;46245;7217;7213;7245;7260;7165;7176;121224;136037;7091;7260;77166;7245;7260;7176;7176;7227;72…	GO:0006886;GO:0007269;GO:0008021;GO:0008565;GO:0010906;GO:0016021;GO:0016183;GO:0022008;GO:0030122	intracellular protein transport;neurotransmitter secretion;synaptic vesicle;protein transporter activity;regulation of glucose metabolic process;integral component of membrane;synaptic vesicle coating;neurogenesis;AP-2 adaptor complex	noIPR;IPR016635;IPR022775;IPR016635;IPR000804;IPR011012	;protein transport/protein transporter activity;;protein transport/protein transporter activity;membrane coat/intracellular protein transport/vesicle-mediated transport;transport	null;Adaptor protein complex, sigma subunit;AP complex, mu/sigma subunit;Adaptor protein complex, sigma subunit;Clathrin adaptor complex, small chain;Longin-like domain	G3DSA:3.30.450.60 (GENE3D);PIRSF015588 (PIRSF);PF01217 (PFAM);PTHR11753 (PANTHER);PS00989 (PROSITE_PATTERNS);SSF64356 (SUPERFAMILY)	3227	3622	32	1839	2319	2415	5.42942	5.75892	-1.36525	5.87598	5.07286	5.0523	1,769 down	1,256 up
TOXOnig-OC_C18	ttaattgattgattgattgataagttggttgtttaattgattaattgaaaaattaacttttggttaattaattattttgtcggagattggtaaccgctggggtcaaaggacaaggctaagacgtacatagatttgggagaaatgccagttggcttgaaattcatccagtcatcttggtgaattgaatataaagctcaagtgtaagaaagatttaatgccactgaatttaattttactctcaactggtcattaactgtgagaataacaagtgaataaagtaaatcgtcattgaattgacaatttggtgattaattgaagtttgaaagaaattatttgctattaattatcatcaagatgagtgctgctattccggaaggtgtgctaaattgcgtgaaaatg…	2797	neurochondrin homolog	gi|665818435|ref|XP_008558044.1|PREDICTED: neurochondrin homolog [Microplitis demolitor]	XP_008558044	Microplitis demolitor	0.0E0	92.47%	741	744	688			L798_15273;L798_15273;SINV_07156;EAG_15011;EAG_15011;SINV_07156	GO:0008152-IEA;GO:0016787-IEA	metabolic process-IEA;hydrolase activity-IEA	136037;136037;13686;104421;104421;13686	GO:0008152;GO:0016787	metabolic process;hydrolase activity	IPR011989;IPR008709;IPR008709;noIPR;noIPR;noIPR;noIPR;noIPR;noIPR;noIPR;noIPR;noIPR;noIPR;noIPR;noIPR;noIPR;noIPR;noIPR;noIPR;IPR016024	;;;;;;;;;;;;;;;;;;;binding	Armadillo-like helical;Neurochondrin;Neurochondrin;Neurochondrin;Neurochondrin;Neurochondrin;Neurochondrin;Neurochondrin;Neurochondrin;Neurochondrin;Neurochondrin;Neurochondrin;Neurochondrin;Neurochondrin;Neurochondrin;Neurochondrin;Neurochondrin;Neurochondrin;Neurochondrin;Armadillo-type fold	G3DSA:1.25.10.10 (GENE3D);PF05536 (PFAM);PTHR13109 (PANTHER);CYTOPLASMIC_DOMAIN (PHOBIUS);TRANSMEMBRANE (PHOBIUS);TRANSMEMBRANE (PHOBIUS);CYTOPLASMIC_DOMAIN (PHOBIUS);NON_CYTOPLASMIC_DOMAIN (PHOBIUS);NON_CYTOPLASMIC_DOMAIN (PHOBIUS);TRANSMEMBRANE (PHOBIUS);TRANSMEMBRANE (PHOBIUS);CYTOPLASMIC_DOMAIN (PHOBIUS);NON_CYTOPLASMIC_DOMAIN (PHOBIUS);TRANSMEMBRANE (PHOBIUS);TRANSMEMBRANE (PHOBIUS);TRANSMEM…	11922	16401	336	451	6919	9512	5.83522	6.45829	0.54751	2.3687	5.17036	5.55046	9,074 up	1,540 up
TOXOnig-OC_C19	ggatatcaaaaattaatttacaaattaacagtgtatcataacctcaaataaattttttaaaatggcgacttctggacttgctcaagaaaaaatttggttaaacaaatctacttacgatgctgctgagcgttcttactatgaaagtctgtctaagnnnnnnnnnnnnnnnnttgaataatattggtggagattcagcagtgccatctcaggatgttttggcgcgaatcagttatcttgaaaaagataaccaagaacttcatgctacagtaaacaaattaaacaaacacgtttctgaattagaagcagttattaaaaaattagaagctacggtgattggttcaagtccagctccttatctcgcggtttgtcctgctaaacctagtgcagataaacctgata…	957	elongation factor 1 delta	gi|665801312|ref|XP_008548660.1|PREDICTED: probable elongation factor 1-delta isoform X2 [Microplitis demolitor]	XP_008548660	Microplitis demolitor	1.2E-101	91.43%	241	210	192			eEF1delta;KGM_04645;I4DIY3;AAEL009313;LOC100117276;LOC100117276;DanaGF15753;I4DMJ6;Q1W2A4;EAG_12217;LOC100117276;eEF1delta;I4DMJ6;AAEL009313;LOC100117276;LOC100117276;KGM_04645;Q1W2A4;eEF1delta;I4DIY3;R4WQU1;LOC100117276;eEF1delta;eEF1delta;KGM_04645;LOC100117276;LOC100117276;DanaGF15753;LOC100117276;DanaGF15753;LOC100117276;EAG_12217;LOC100117276;Q1W2A4;AAEL009313;EAG_12217;AAEL009313;I4DMJ6;R4W…	GO:0003746-IEA;GO:0006414-IEA;GO:0006412-IEA;GO:0005853-IEA	translation elongation factor activity-IEA;translational elongation-IEA;translation-IEA;eukaryotic translation elongation factor 1 complex-IEA	7460;13037;66420;7159;7425;7425;7217;76194;36148;104421;7425;7460;76194;7159;7425;7425;13037;36148;7460;66420;329032;7425;7460;7460;13037;7425;7425;7217;7425;7217;7425;104421;7425;36148;7159;104421;7159;76194;329032;7425;13686;7159;7460;7159;7425;13686;7159;7460;36148;7425;7460;329032;13686;7460;7217;66420;7460;7159;7425;7217;7425;7159;7425;329032;13037;7159;7460;7460;66420;7217;7425;7460;7159;74…	GO:0003746;GO:0005840;GO:0005853;GO:0006448	translation elongation factor activity;ribosome;eukaryotic translation elongation factor 1 complex;regulation of translational elongation	noIPR;IPR014038;IPR018940;IPR014717;IPR014038;IPR018940;noIPR;noIPR;IPR001326;IPR001326;noIPR;noIPR;noIPR;noIPR;noIPR;noIPR;IPR014038	;translational elongation/translation elongation factor activity;;;translational elongation/translation elongation factor activity;;;;translational elongation/eukaryotic translation elongation factor 1 complex/translation elongation factor activity;translational elongation/eukaryotic translation elongation factor 1 complex/translation elongation factor activity;;;;;;;translational elongation/tran…	null;Translation elongation factor EF1B, beta/delta subunit, guanine nucleotide exchange domain;Elongation factor 1 beta central acidic region, eukaryote;Translation elongation factor EF1B/ribosomal protein S6;Translation elongation factor EF1B, beta/delta subunit, guanine nucleotide exchange domain;Elongation factor 1 beta central acidic region, eukaryote;Elongation factor 1 beta central acidic …	Coil (COILS);SM00888 (SMART);SM01182 (SMART);G3DSA:3.30.70.60 (GENE3D);PF00736 (PFAM);PF10587 (PFAM);PTHR11595 (PANTHER);PTHR11595:SF21 (PANTHER);PS00824 (PROSITE_PATTERNS);PS00825 (PROSITE_PATTERNS);SIGNAL_PEPTIDE_N_REGION (PHOBIUS);SIGNAL_PEPTIDE_C_REGION (PHOBIUS);SIGNAL_PEPTIDE_H_REGION (PHOBIUS);SIGNAL_PEPTIDE (PHOBIUS);NON_CYTOPLASMIC_DOMAIN (PHOBIUS);SignalP-noTM (SIGNALP_EUK);SSF54984 (SU…	6781	8734	375	3602	52897	19609	6.56846	7.09651	2.25323	6.91359	9.6522	8.14145	2,342 up	1,441 up
TOXOnig-OC_C20	ttaattatttattttaattactacgtccataattatgtaaccattaatctcggaattaagtgtaaaaattggttaaatcttttaaacgatcaccaaaagtcttttttttggacgaaatcttttttaactgcgaattttccattgacttccggtattcagcgactctttggataaatattttgatattataccgttcattgatagtcgttccttcaacatgtgctatgaaatcattgataaatccactgaacatggtcgtttccacgaaccattctaggaaatatcgataggctttgcttggagatgatttaataaatgattctttctgaaaaatgattttcccatcctgctgagtaaccaaatgtttctcaaaatgcgcacaagtctccacaaaaaccc…	5469	serine threonine- kinase SIK3-like	gi|665820650|ref|XP_008559235.1|PREDICTED: putative leucine-rich repeat-containing protein DDB_G0290503 [Microplitis demolitor]	XP_008559235	Microplitis demolitor	0.0E0	87.56%	1157	579	507			X777_14872;EAI_02691;EAG_06516;EAI_02691;EAG_06516;EAG_06516;EAI_02691;LOC100120317;LOC100120317;LOC100120317;LOC100120317;LOC100120317;LOC100120317;LOC100120317;LOC100120317;LOC100120317;LOC100120317;LOC100120317;X777_14872;LOC100120317;LOC100120317;LOC100120317;EAI_02691;LOC100120317;EAG_06516;LOC100120317;LOC100120317;EAI_02691;LOC100120317;LOC100120317;EAG_06516;LOC100120317;X777_14872;EAI_02…	GO:0000166-IEA;GO:0016310-IEA;GO:0004672-IEA;GO:0016301-IEA;GO:0005524-IEA;GO:0006468-IEA	nucleotide binding-IEA;phosphorylation-IEA;protein kinase activity-IEA;kinase activity-IEA;ATP binding-IEA;protein phosphorylation-IEA	443821;610380;104421;610380;104421;104421;610380;7425;7425;7425;7425;7425;7425;7425;7425;7425;7425;7425;443821;7425;7425;7425;610380;7425;104421;7425;7425;610380;7425;7425;104421;7425;443821;610380;7425;7425;7425;7425;7425;443821;7425;7425;443821;7425;443821;104421	GO:0004672;GO:0005524;GO:0006468	protein kinase activity;ATP binding;protein phosphorylation	IPR005112;IPR005113;IPR001194;IPR005112;IPR005113;IPR001194;noIPR;IPR001194;IPR005112;IPR005113	;;;;;;;;;	dDENN domain;uDENN domain;DENN domain;dDENN domain;uDENN domain;DENN domain;DENN domain;DENN domain;dDENN domain;uDENN domain	SM00801 (SMART);SM00800 (SMART);SM00799 (SMART);PF03455 (PFAM);PF03456 (PFAM);PF02141 (PFAM);PTHR15288 (PANTHER);PS50211 (PROSITE_PROFILES);PS50947 (PROSITE_PROFILES);PS50946 (PROSITE_PROFILES)	2976	17914	498	1019	16520	33298	2.86565	5.6182	0.1478	2.57726	5.45854	6.39068	14,058 up	6,739 up
TOXOnig-OC_C21	tgcgaaagcattgttttaattctcttcggccgccatttaacgttcaactcagaactggcacggaccaggggaatccgactgtctaattaaaacaaagcattgtgatggccctaacgggtgttgacacaatgtgatttctgcccagtgtaatgaatgtcaacgtgaagaaattcatttaagcgcttataaacggcgggagtaactatgactctcttaaggtagccaaatgcctcgtcatctaattagtgacgcgcatgaatggattaatgagattcccannnnnnnnnnnnnnnnnnnnnnnnnnnnnnnnacgggcttggaaaaattagcggggaaagaagaccctgttgagcttgactctagtctggcactgtgaagagacatgagaggtgtagaata…	1585	hypothetical protein MTR_5g051010	gi|357488193|ref|XP_003614384.1|hypothetical protein MTR_5g051010 [Medicago truncatula]	XP_003614384	Medicago truncatula	9.5E-67	77.78%	1153	135	105													5014532	57458	21416576	64002	706298	1456461	15.371	9.08641	17.3268	10.3369	12.6633	13.6284	9,790 up	77,954 down
TOXOnig-OC_C22	aaaattcgcagattaagattatccctttgaaaaaataataaataatttgtaaaggtagattcaattgtacatagtgtcgttaattattattattggcaatagcccgatgattaacaaataatattagagattaatcaattaatgattggtcttattaattactcgttaggagaaataaaaaaattttactgagcactagctttatttttgaatttaattttttagacgcttatcataannatcataaaaaaaatttttttttacgtgaaaaacgagttgtaaatttttttatgactagaacttttttaaccattgcttccttacggttaattacattgaaaacgggctctaattaatttaattaactaaaatactcgagaaaattgattttaatttttt…	638	---NA---																	noIPR;noIPR;noIPR;noIPR;noIPR	;;;;	null;null;null;null;null	Coil (COILS);TRANSMEMBRANE (PHOBIUS);CYTOPLASMIC_DOMAIN (PHOBIUS);NON_CYTOPLASMIC_DOMAIN (PHOBIUS);TMhelix (TMHMM)	28	580	2	0	28	497	-0.76651	3.76895	-4.71255	-9.86224	-0.64638	3.42428	9991,738 up	23,190 up
TOXOnig-OC_C23	attaaaacgaaaataatataaatcttataaacaaaaaaaaaaatcttatcttaaacgatttttagaaatttttgataaacttatttaacaaattttgaagattgctttcaaaaaatatttttagaagnncctctgcaaacttttttcaagcttagacaaatatgctctcatagaaatatttgaggaagctacttgattatttagagtcgtctttacctttcatctgaaaattattctactttgcttttcaaaacaagnncttctcagcggcttaacgctaatcataagaaccgaatgattctgtgccattggagtttgagttcctggttttttattctccatgtttatcacaaacaaactattttatgtccaacctactaaaaat	385	---NA---																	noIPR;noIPR;noIPR;noIPR	;;;	null;null;null;null	TRANSMEMBRANE (PHOBIUS);CYTOPLASMIC_DOMAIN (PHOBIUS);NON_CYTOPLASMIC_DOMAIN (PHOBIUS);TMhelix (TMHMM)	11	15	0	0	3	21	-1.38573	-0.77537	-9.86224	-9.86224	-3.14008	-0.4118	699,622 up	1,526 up
TOXOnig-OC_C24	tataaattcaacacttaatgaaaaaaatctaacaacatcagcaaacaataagttatatgagacataattgttgatgtgatatacgaaaatatatacacatacaggattaattatcagtatgaagcaatcaagaataatcaacgtacatgttttaactggcatatttattattttttatcaatgttctttatcgggggctaattatcctgtaatagtaataaatgaagaaggtcaagataataaatataacataccgatttacatgataactccaacatatccaagaccagaacagattcctcttcttacaagaatagcaacgacacttatgttagtcagaaatgtacattggctagttgttgaagatgctgatgttaaaacaccacaggttgctgattt…	1170	Galactosylgalactosylxylosyl 3-beta-glucuronosyltransferase P	gi|572307456|ref|XP_006619590.1|PREDICTED: galactosylgalactosylxylosylprotein 3-beta-glucuronosyltransferase P-like isoform X1 [Apis dorsata]/gi|572307458|ref|XP_006619591.1| PREDICTED: galactosylgalactosylxylosylprotein 3-beta-glucuronosyltransferase P-like isoform X2 [Apis dorsata]	XP_006619591;XP_006619590	Apis dorsata	5.2E-90	71.00%	378	269	191	EC:2.4.1.135	Galactosylgalactosylxylosylprotein 3-beta-glucuronosyltransferase	G5I_01827;LOC100158683;TcasGA2_TC004674;LOC100159245;SINV_08131;L798_04212;EAI_10811;L798_04212;EAG_13783;D910_02706;GlcAT-P;GlcAT-P;Phum_PHUM032300;GlcAT-P;Phum_PHUM032300;Phum_PHUM032300;GlcAT-P;EAG_13783;GlcAT-P;Phum_PHUM032300;X777_03397;Phum_PHUM032300;Phum_PHUM032300;GlcAT-P;X777_03397;GlcAT-P;YQE_09263;Phum_PHUM032300;D910_02706;L798_04212;G5I_01827;GlcAT-P;GlcAT-P;Phum_PHUM032300;GlcAT-P;…	GO:0008152-IEA;GO:0016757-IEA;GO:0008270-IEA;GO:0046872-IEA;GO:0016020-IEA;GO:0016021-IEA;GO:0016740-IEA;GO:0015018-IEA	metabolic process-IEA;transferase activity, transferring glycosyl groups-IEA;zinc ion binding-IEA;metal ion binding-IEA;membrane-IEA;integral component of membrane-IEA;transferase activity-IEA;galactosylgalactosylxylosylprotein 3-beta-glucuronosyltransferase activity-IEA	103372;7029;7070;7029;13686;136037;610380;136037;104421;77166;7460;7460;121224;7460;121224;121224;7460;104421;7460;121224;443821;121224;121224;7460;443821;7460;77166;121224;77166;136037;103372;7460;7460;121224;7460;104421;7460;121224;103372;136037;121224;7070;7029;13686;443821;121224;121224;77166;7460;610380;7460;121224;121224;104421;7460;103372;7460;7029;7029;121224;121224;7460;13686;7070;121224…	GO:0008270;GO:0015018;GO:0016021;GO:0030206	zinc ion binding;galactosylgalactosylxylosylprotein 3-beta-glucuronosyltransferase activity;integral component of membrane;chondroitin sulfate biosynthetic process	IPR005027;IPR029044;IPR005027;noIPR;noIPR;IPR029044;noIPR	membrane/galactosylgalactosylxylosylprotein 3-beta-glucuronosyltransferase activity;;membrane/galactosylgalactosylxylosylprotein 3-beta-glucuronosyltransferase activity;;;;	Glycosyl transferase, family 43;Nucleotide-diphospho-sugar transferases;Glycosyl transferase, family 43;Glycosyl transferase, family 43;Glycosyl transferase, family 43;Nucleotide-diphospho-sugar transferases;Nucleotide-diphospho-sugar transferases	PF03360 (PFAM);G3DSA:3.90.550.10 (GENE3D);PTHR10896 (PANTHER);PTHR10896:SF29 (PANTHER);SignalP-noTM (SIGNALP_EUK);SSF53448 (SUPERFAMILY);TMhelix (TMHMM)	48	15654	4000	524617	510	12086	-0.86378	7.64841	5.37835	13.81	2.66574	7.15335	100,890 down	365,110 up
TOXOnig-OC_C25	gccatgataaaatagtgcattagtgttgtaaagtaagttcaacaggtgataaaaaaaaatttaacaacatcgacaaacaataaattatttaagaaataattgttgatgcgatatacgaaaatatatacacatacaggattaattatcagtatgaggcaatcaagaataattaacatacatgttttaactggcatatttgttattttttatcaatgttctttatcggaggctaatagaattaatcaccgtttaacatatagatcttctccgaattatcctgtagtagaaataagtgaagaaggtcaggatagtaaatataacataccgatttacgttataactccaacatatccaagaccagaacagattcctcttcttacaagaatagcaacgacactt…	1154	Galactosylgalactosylxylosyl 3-beta-glucuronosyltransferase P	gi|572307462|ref|XP_006619593.1| PREDICTED: galactosylgalactosylxylosylprotein 3-beta-glucuronosyltransferase P-like isoform X4 [Apis dorsata]/gi|572307460|ref|XP_006619592.1|PREDICTED: galactosylgalactosylxylosylprotein 3-beta-glucuronosyltransferase P-like isoform X3 [Apis dorsata]	XP_006619592;XP_006619593	Apis dorsata	1.2E-87	69.29%	368	280	194	EC:2.4.1.135	Galactosylgalactosylxylosylprotein 3-beta-glucuronosyltransferase	G5I_01827;LOC100158683;TcasGA2_TC004674;LOC100159245;SINV_08131;L798_04212;EAI_10811;L798_04212;EAG_13783;D910_02706;GlcAT-P;GlcAT-P;Phum_PHUM032300;GlcAT-P;Phum_PHUM032300;Phum_PHUM032300;GlcAT-P;EAG_13783;GlcAT-P;Phum_PHUM032300;X777_03397;Phum_PHUM032300;Phum_PHUM032300;GlcAT-P;X777_03397;GlcAT-P;YQE_09263;Phum_PHUM032300;D910_02706;L798_04212;G5I_01827;GlcAT-P;GlcAT-P;Phum_PHUM032300;GlcAT-P;…	GO:0008152-IEA;GO:0016757-IEA;GO:0008270-IEA;GO:0046872-IEA;GO:0016020-IEA;GO:0016021-IEA;GO:0016740-IEA;GO:0015018-IEA	metabolic process-IEA;transferase activity, transferring glycosyl groups-IEA;zinc ion binding-IEA;metal ion binding-IEA;membrane-IEA;integral component of membrane-IEA;transferase activity-IEA;galactosylgalactosylxylosylprotein 3-beta-glucuronosyltransferase activity-IEA	103372;7029;7070;7029;13686;136037;610380;136037;104421;77166;7460;7460;121224;7460;121224;121224;7460;104421;7460;121224;443821;121224;121224;7460;443821;7460;77166;121224;77166;136037;103372;7460;7460;121224;7460;104421;7460;121224;103372;136037;121224;7070;7029;13686;443821;121224;121224;77166;7460;610380;7460;121224;121224;104421;7460;103372;7460;7029;7029;121224;121224;7460;13686;7070;121224…	GO:0008270;GO:0015018;GO:0016021;GO:0030206	zinc ion binding;galactosylgalactosylxylosylprotein 3-beta-glucuronosyltransferase activity;integral component of membrane;chondroitin sulfate biosynthetic process	IPR029044;IPR005027;noIPR;IPR005027;noIPR;noIPR;noIPR;IPR029044;noIPR	;membrane/galactosylgalactosylxylosylprotein 3-beta-glucuronosyltransferase activity;;membrane/galactosylgalactosylxylosylprotein 3-beta-glucuronosyltransferase activity;;;;;	Nucleotide-diphospho-sugar transferases;Glycosyl transferase, family 43;Glycosyl transferase, family 43;Glycosyl transferase, family 43;Glycosyl transferase, family 43;Glycosyl transferase, family 43;Glycosyl transferase, family 43;Nucleotide-diphospho-sugar transferases;Nucleotide-diphospho-sugar transferases	G3DSA:3.90.550.10 (GENE3D);PF03360 (PFAM);PTHR10896:SF30 (PANTHER);PTHR10896 (PANTHER);NON_CYTOPLASMIC_DOMAIN (PHOBIUS);CYTOPLASMIC_DOMAIN (PHOBIUS);TRANSMEMBRANE (PHOBIUS);SSF53448 (SUPERFAMILY);TMhelix (TMHMM)	21	3562	570	183703	391	3366	-2.03656	5.5325	2.58725	12.316	2.30227	5.32899	126,850 down	189,895 up
TOXOnig-OC_C26	ttggtagccatatttttttatcagtatcttgaattatttttaatctatatatcacaaagacaatgataaaaaaatatggctaccaattttgaggagcagagtttacgtgaatgtgaagagtatgtgcaacgacataatatccagcaggttttaaaagattgtattgtccagttatgtgttggaagaccacggaatcctatttcctttttacgtgaatatttccagagacttgagagggaacaagcgcaaggtgccaaacaaccgatagcaagtcctgaggatattgaggattttccagctggacagaatgcacctcaagtaccacgtcgtcggggtggaatttctgctgaaccagtttctgaagaagatgctaaatgttatgtcaaaaaagttgttcct…	4245	serine threonine- kinase endoribonuclease IRE1-like	gi|665786630|ref|XP_008553363.1|PREDICTED: serine/threonine-protein kinase/endoribonuclease IRE1 [Microplitis demolitor]/gi|607305142|gb|EZA46136.1| serine/threonine-protein kinase/endoribonuclease IRE1-like protein [Microplitis demolitor]	EZA46136;XP_008553363	Microplitis demolitor	0.0E0	84.39%	975	1006	849			G5I_06120;EAG_02821;Phum_PHUM343930;LOC100124019;TcasGA2_TC006276;ire-1;ire-1;ire-1;ire-1;X777_09356;SINV_07475;Phum_PHUM343930;TcasGA2_TC006276;TcasGA2_TC006276;Phum_PHUM343930;Phum_PHUM343930;EAG_02821;X777_09356;TcasGA2_TC006276;G5I_06120;Phum_PHUM343930;Phum_PHUM343930;L798_14815;EAG_02821;LOC100124019;G5I_06120;ire-1;X777_09356;ire-1;L798_14815;ire-1;ire-1;ire-1;Phum_PHUM343930;SINV_07475;Tc…	GO:0090501-IEA;GO:0016020-IEA;GO:0016021-IEA;GO:0006397-IEA;GO:0016310-IEA;GO:0004672-IEA;GO:0004540-IEA;GO:0016740-IEA;GO:0016301-IEA;GO:0005524-IEA;GO:0006468-IEA	RNA phosphodiester bond hydrolysis-IEA;membrane-IEA;integral component of membrane-IEA;mRNA processing-IEA;phosphorylation-IEA;protein kinase activity-IEA;ribonuclease activity-IEA;transferase activity-IEA;kinase activity-IEA;ATP binding-IEA;protein phosphorylation-IEA	103372;104421;121224;7425;7070;7460;7460;7460;7460;443821;13686;121224;7070;7070;121224;121224;104421;443821;7070;103372;121224;121224;136037;104421;7425;103372;7460;443821;7460;136037;7460;7460;7460;121224;13686;7070;7460;121224;121224;7460;7460;121224;7460;7425;121224;7460;103372;7070;121224;7425;121224;103372;13686;7460;121224;69319;121224;7425;443821;7460;7070;121224;121224;103372;7425;104421…	GO:0004540;GO:0004672;GO:0005524;GO:0006397;GO:0006468;GO:0016021;GO:0051252;GO:0090501	ribonuclease activity;protein kinase activity;ATP binding;mRNA processing;protein phosphorylation;integral component of membrane;regulation of RNA metabolic process;RNA phosphodiester bond hydrolysis	IPR018391;IPR018997;IPR000719;IPR000719;IPR027295;noIPR;IPR010513;noIPR;noIPR;noIPR;IPR008271;noIPR;noIPR;noIPR;noIPR;noIPR;noIPR;noIPR;IPR010513;IPR000719;noIPR;IPR011047;IPR011009;noIPR	;;ATP binding/protein phosphorylation/protein kinase activity;ATP binding/protein phosphorylation/protein kinase activity;;;ribonuclease activity/mRNA processing;;;;protein phosphorylation/protein kinase activity;;;;;;;;ribonuclease activity/mRNA processing;ATP binding/protein phosphorylation/protein kinase activity;;;;	Pyrrolo-quinoline quinone beta-propeller repeat;PUB domain;Protein kinase domain;Protein kinase domain;Quinoprotein alcohol dehydrogenase-like domain;Quinoprotein alcohol dehydrogenase-like domain;KEN domain;KEN domain;KEN domain;KEN domain;Serine/threonine-protein kinase, active site;Serine/threonine-protein kinase, active site;Serine/threonine-protein kinase, active site;Serine/threonine-protei…	SM00564 (SMART);SM00580 (SMART);SM00220 (SMART);PF00069 (PFAM);G3DSA:2.140.10.10 (GENE3D);G3DSA:1.10.510.10 (GENE3D);PF06479 (PFAM);G3DSA:3.30.200.20 (GENE3D);PTHR13954 (PANTHER);PTHR13954:SF6 (PANTHER);PS00108 (PROSITE_PATTERNS);SIGNAL_PEPTIDE (PHOBIUS);TRANSMEMBRANE (PHOBIUS);SIGNAL_PEPTIDE_C_REGION (PHOBIUS);NON_CYTOPLASMIC_DOMAIN (PHOBIUS);CYTOPLASMIC_DOMAIN (PHOBIUS);SIGNAL_PEPTIDE_H_REGION …	15427	16586	574	5402	20773	13254	5.60517	5.87259	0.71822	5.34911	6.15455	5.42719	1,055 up	1,203 up
TOXOnig-OC_C27	aaataaaaaaattaataaataattgatagaactaataaaataaatattgtaaaacctcagtctgctctatacgtgtaaacatctagtgttatgtttagaattttgtatgaagaattataaagtcataaaaaaaattaacacgttgtnnnnnnnnnnnnnnnnnnnnnntatatatgtatatatatattttaggaacataaatttcgacatttgtataaataatgaatgcctacacacgtaaaaataatacaaacaaaacaaattaataacatttaaaaccgattagtatgatcctataatttttaggtaataataaataagattaaatttttaaatttaattattttaataatttaaatttttcccgcttgatatctttttattaaaaaatctgacggc…	5281	probable GPI-anchored adhesin PGA55 isoform X2	gi|665796202|ref|XP_008545879.1|PREDICTED: uncharacterized protein LOC103570056 [Microplitis demolitor]	XP_008545879	Microplitis demolitor	0.0E0	71.02%	1198	1249	887			IscW_ISCW009272;IscW_ISCW009272;IscW_ISCW009272;IscW_ISCW009272;IscW_ISCW009272;IscW_ISCW009272;IscW_ISCW009272;IscW_ISCW009272;IscW_ISCW009272;IscW_ISCW009272;IscW_ISCW009272;IscW_ISCW009272;IscW_ISCW009272;IscW_ISCW009272;IscW_ISCW009272;IscW_ISCW009272;IscW_ISCW009272;IscW_ISCW009272;IscW_ISCW009272;IscW_ISCW009272	GO:0008152-IEA;GO:0016746-IEA;GO:0016573-IEA;GO:0016740-IEA;GO:0004402-IEA	metabolic process-IEA;transferase activity, transferring acyl groups-IEA;histone acetylation-IEA;transferase activity-IEA;histone acetyltransferase activity-IEA	6945;6945;6945;6945;6945;6945;6945;6945;6945;6945;6945;6945;6945;6945;6945;6945;6945;6945;6945;6945	GO:0008152;GO:0016746	metabolic process;transferase activity, transferring acyl groups	noIPR;noIPR;noIPR;noIPR;noIPR	;;;;	null;null;null;null;null	Coil (COILS);Coil (COILS);Coil (COILS);PTHR31095:SF3 (PANTHER);PTHR31095 (PANTHER)	5637	12168	166	270	3694	12967	3.83767	5.11067	-1.3867	0.7116	3.34805	5.08056	20,662 up	2,416 up
TOXOnig-OC_C28	tgggatacagcaggtcaagaaagattccgttctcttatacctagttacatcagagactcaactgtagctgttgtagtttatgacattaccaatgccaattcatttcaccaaacatcaaaatggatcgatgacgtacggacagaacgaggtagtgatgttattatcatgctcgttggtaacaagacggatttaagtgataaacgccaagtatccactgaagatggtgaacgtaaagccaaggaattaaatgttatgtttattgaaactagtgctaaagcaggatataatgtcaaacagttatttagaagagttgccgcagctttaccgggtatggattcgactgaaaataaacctccagaagacatgcaagaagtagttctcaaggatacaccaatagaa…	8827	ubiquitin conjugation factor E4 B	gi|665796381|ref|XP_008545978.1|PREDICTED: ubiquitin conjugation factor E4 B [Microplitis demolitor]	XP_008545978	Microplitis demolitor	0.0E0	86.23%	1131	1169	1008			UBE4B;UBE4B;UBE4B;UBE4B;UBE4B;UBE4B;EAI_16406;LOC100118546;LOC100118546;LOC100118546;LOC100118546;EAI_16406;LOC100118546;X777_14850;EAI_16406;L798_04009;EAG_01708;LOC100118546;EAI_16406;LOC100118546;UBE4B;UBE4B;X777_14850;LOC100118546;UBE4B;UBE4B;LOC100118546;LOC100118546;SINV_80036;UBE4B;X777_14850;X777_14850;LOC100118546;LOC100118546;LOC100118546;G5I_13391;UBE4B;LOC100118546;EAG_01708;L798_0400…	GO:0034450-IEA;GO:0000151-IEA;GO:0004842-IEA;GO:0016567-IEA;GO:0006511-IEA	ubiquitin-ubiquitin ligase activity-IEA;ubiquitin ligase complex-IEA;ubiquitin-protein transferase activity-IEA;protein ubiquitination-IEA;ubiquitin-dependent protein catabolic process-IEA	7460;7460;7460;7460;7460;7460;610380;7425;7425;7425;7425;610380;7425;443821;610380;136037;104421;7425;610380;7425;7460;7460;443821;7425;7460;7460;7425;7425;13686;7460;443821;443821;7425;7425;7425;103372;7460;7425;104421;136037;136037;7425;104421;610380;136037;7425;13686;7425;104421;7425;103372;136037;7460;103372;7460;7425;103372;104421;103372;7425;13686;7425;443821;13686;13686;7425;7425;7460;7425…	GO:0000151;GO:0006511;GO:0016567;GO:0034450	ubiquitin ligase complex;ubiquitin-dependent protein catabolic process;protein ubiquitination;ubiquitin-ubiquitin ligase activity	noIPR;IPR003613;IPR013083;IPR003613;IPR019474;noIPR;noIPR;noIPR;noIPR;noIPR;IPR003613;noIPR	;protein ubiquitination/ubiquitin-protein transferase activity;;protein ubiquitination/ubiquitin-protein transferase activity;protein ubiquitination/ubiquitin-ubiquitin ligase activity/ubiquitin-dependent protein catabolic process/ubiquitin ligase complex;;;;;;protein ubiquitination/ubiquitin-protein transferase activity;	null;U box domain;Zinc finger, RING/FYVE/PHD-type;U box domain;Ubiquitin conjugation factor E4, core;Ubiquitin conjugation factor E4, core;Ubiquitin conjugation factor E4, core;Ubiquitin conjugation factor E4, core;Ubiquitin conjugation factor E4, core;Ubiquitin conjugation factor E4, core;U box domain;U box domain	Coil (COILS);SM00504 (SMART);G3DSA:3.30.40.10 (GENE3D);PF04564 (PFAM);PF10408 (PFAM);PTHR13931:SF14 (PANTHER);PTHR13931:SF14 (PANTHER);PTHR13931 (PANTHER);PTHR13931 (PANTHER);PTHR13931:SF14 (PANTHER);PS51698 (PROSITE_PROFILES);SSF57850 (SUPERFAMILY)	15049	38398	1099	3909	39869	69263	4.51322	6.02749	0.59913	3.82626	6.03895	6.75668	7,623 up	2,856 up
TOXOnig-OC_C29	aaactgattatcttttgaagcaaaataggaaagcgctgcgttttattcatacaaacaacatttctgttcacttctcgtgtataataacaaataattaagaaaactaactacgtatttcataatacgctgtgtttggttatttcaatgaattattttggcaatacctaaagataacaaatcattcaatttttgttgatataatttttttaaaaaattatttataaataattttggatagtgtgagatgacctaaagttcaataatatatttatttattgtttaatgaataaataagattataaaaagacattaataaagtttgtttgagagacaatatattgtattttgaaaaatacaaaatggatcttgtttacatgcccgaagtactgacttatggat…	1041	hybrid signal transduction histidine kinase L	gi|665798542|ref|XP_008547149.1|PREDICTED: uncharacterized protein LOC103570988 [Microplitis demolitor]	XP_008547149	Microplitis demolitor	9.3E-42	74.80%	131	127	95													3405	7324	224	4284	2790	5438	5.45323	6.72112	1.38846	7.04237	5.28597	6.1697	1,831 down	2,408 up
TOXOnig-OC_C30	tttttttttttaataaatttttaaaaaaaaaaaaaatgttaatttaaccaaaatttacctgtaattcgattattttttttttttttctttttatatcagacaaattttataataataatcgtcaagtgtaaaaactatatttatattagatttaatgacactaaaatattataattataagtataatgatcactaagaaataattataacaataattaaaaaaaactgagtgatacctaaaaatcctaaatttaaattgaattcaatatttttgttatttatatcgtataaaaaaaattaataataaaatttatcatcaattatcaatcgtatacaaaatagaactaaaatgtaatgttgattatgagggaaaaaaaaaacactcatacttattgacac…	1986	solute carrier family facilitated glucose transporter member 1-like	gi|665799447|ref|XP_008547639.1|PREDICTED: solute carrier family 2, facilitated glucose transporter member 1-like [Microplitis demolitor]	XP_008547639	Microplitis demolitor	0.0E0	95.57%	547	474	453			LOC409424;LOC409424;LOC409424;LOC409424;LOC409424;LOC409424;LOC409424;LOC409424;LOC409424;LOC409424;LOC409424;LOC409424;LOC409424;LOC409424;LOC409424;LOC409424;LOC409424;LOC409424;LOC409424;LOC409424;LOC409424;LOC409424;LOC409424;LOC409424;LOC409424;LOC409424;LOC409424;LOC409424;LOC409424;LOC409424;LOC409424;LOC409424;LOC409424;LOC409424;LOC409424;LOC409424;LOC409424;LOC409424;LOC409424;LOC409424…	GO:0022891-IEA;GO:0055085-IEA;GO:0016020-IEA;GO:0016021-IEA;GO:0022857-IEA;GO:0006810-IEA;GO:0005215-IEA	transmembrane transporter activity-IEA;transmembrane transport-IEA;membrane-IEA;integral component of membrane-IEA;transmembrane transporter activity-IEA;transport-IEA;transporter activity-IEA	7460;7460;7460;7460;7460;7460;7460;7460;7460;7460;7460;7460;7460;7460;7460;7460;7460;7460;7460;7460;7460;7460;7460;7460;7460;7460;7460;7460;7460;7460;7460;7460;7460;7460;7460;7460;7460;7460;7460;7460;7460;7460;7460;7460;7460;7460;7460;7460;7460;7460;7460;7460;7460;7460;7460;7460;7460;7460;7460;7460;7460;7460;7460;7460;7460;7460;7460;7460;7460;7460;7460;7460;7460;7460;7460;7460;7460;7460;7460;7460…	GO:0016021;GO:0022891;GO:0055085	integral component of membrane;transmembrane transporter activity;transmembrane transport	IPR003663;IPR005828;noIPR;IPR003663;noIPR;noIPR;IPR005829;noIPR;noIPR;noIPR;noIPR;noIPR;noIPR;noIPR;noIPR;noIPR;noIPR;noIPR;noIPR;noIPR;noIPR;noIPR;noIPR;noIPR;noIPR;noIPR;noIPR;noIPR;noIPR;noIPR;noIPR;noIPR;noIPR;noIPR;IPR020846;noIPR;IPR020846;noIPR;noIPR;noIPR;noIPR;noIPR;noIPR;noIPR;noIPR;noIPR;noIPR;noIPR;noIPR	membrane/transmembrane transporter activity/transmembrane transport;transmembrane transporter activity/integral component of membrane/transmembrane transport;;membrane/transmembrane transporter activity/transmembrane transport;;;transporter activity/transmembrane transport/integral component of membrane;;;;;;;;;;;;;;;;;;;;;;;;;;;;;;;;;;;;;;;;;;	Sugar/inositol transporter;Major facilitator, sugar transporter-like;Major facilitator, sugar transporter-like;Sugar/inositol transporter;Sugar/inositol transporter;Sugar/inositol transporter;Sugar transporter, conserved site;Sugar transporter, conserved site;Sugar transporter, conserved site;Sugar transporter, conserved site;Sugar transporter, conserved site;Sugar transporter, conserved site;Sug…	PR00171 (PRINTS);PF00083 (PFAM);G3DSA:1.20.1250.20 (GENE3D);TIGR00879 (TIGRFAM);PTHR23503:SF26 (PANTHER);PTHR23503 (PANTHER);PS00217 (PROSITE_PATTERNS);TRANSMEMBRANE (PHOBIUS);TRANSMEMBRANE (PHOBIUS);CYTOPLASMIC_DOMAIN (PHOBIUS);TRANSMEMBRANE (PHOBIUS);TRANSMEMBRANE (PHOBIUS);CYTOPLASMIC_DOMAIN (PHOBIUS);SIGNAL_PEPTIDE_H_REGION (PHOBIUS);CYTOPLASMIC_DOMAIN (PHOBIUS);CYTOPLASMIC_DOMAIN (PHOBIUS);T…	9087	14596	499	284	7249	13300	5.93749	6.78409	1.61211	2.19548	5.73159	6.52808	20,148 up	1,798 up
TOXOnig-OC_C31	aaaatagaaatttagaggtgaataaattaaatgacaaaaccgctaaacactttttaaaaaaattattattgaatttatatacacaaatatattaatattaataataataataataatatatattaatcactataaaaccaaatatgaacttttccatcatctccagcagatgcaagttgtccagcagtaccaggattccacatgactgaattaacatcctgggaatgagcagtttcatgagaataaattaaactaaagctaggttgattaatatcagattcactgtcttcacgaaacacacgaatggtatcatcaccgcaggcactgacaatcataccagttagcttacaccagtggacatcgtaaatagtccgggtatgatagccagataaagtacaa…	1526	probable cytosolic iron-sulfur assembly Ciao1	gi|665800254|ref|XP_008548082.1|PREDICTED: probable cytosolic iron-sulfur protein assembly protein Ciao1 [Microplitis demolitor]	XP_008548082	Microplitis demolitor	0.0E0	92.86%	337	336	312			Ciao1;Ciao1;Ciao1;Ciao1;LOC100118082;Ciao1;Ciao1;SINV_00781;Ciao1;Ciao1;Ciao1;Ciao1;Ciao1;Ciao1;Ciao1;Ciao1;Ciao1;Ciao1;Ciao1;Ciao1;Ciao1;Ciao1;Ciao1;Ciao1;LOC100118082;Ciao1;CIAO1_AEDAE;Ciao1;Ciao1;Ciao1;CIAO1_AEDAE;Ciao1;Ciao1;Ciao1;Ciao1;Ciao1;Ciao1;Ciao1;Ciao1;SINV_00781;LOC100118082;Ciao1;Ciao1;Ciao1;Ciao1;Ciao1;Ciao1;Ciao1;Ciao1;Ciao1;Ciao1;Ciao1;CIAO1_AEDAE;Ciao1;Ciao1;Ciao1;Ciao1;Ciao1;CI…	GO:0019233-IMP;GO:0022008-IMP;GO:0005575-ND;GO:0097361-IEA;GO:0003674-ND;GO:0016226-ISS;GO:0016226-IEA	sensory perception of pain-IMP;neurogenesis-IMP;cellular_component-ND;CIA complex-IEA;molecular_function-ND;iron-sulfur cluster assembly-ISS;iron-sulfur cluster assembly-IEA	7227;7227;610380;7227;7425;7260;7245;13686;7227;7220;7227;7220;7234;103372;7425;7245;46245;7260;7227;7260;7227;7227;7220;7245;7425;443821;7159;7159;7260;7159;7159;7245;7245;7220;104421;7234;7227;7260;7227;13686;7425;7159;7245;7245;7234;7220;7227;7425;46245;7245;7227;7227;7159;7227;7260;7159;7245;46245;7159;443821;7260;7227;7220;46245;46245;46245;7220;7227;7159;7260;7159;7227;7159;7159;7460;7159;7…	GO:0016226;GO:0019233;GO:0022008;GO:0097361	iron-sulfur cluster assembly;sensory perception of pain;neurogenesis;CIA complex	IPR020472;IPR001680;IPR015943;IPR001680;noIPR;noIPR;IPR028608;IPR001680;IPR001680;IPR001680;IPR001680;IPR001680;IPR017986;IPR001680;IPR017986	;protein binding;protein binding;protein binding;;;iron-sulfur cluster assembly/CIA complex;protein binding;protein binding;protein binding;protein binding;protein binding;protein binding;protein binding;protein binding	G-protein beta WD-40 repeat;WD40 repeat;WD40/YVTN repeat-like-containing domain;WD40 repeat;WD40 repeat;WD40 repeat;Probable cytosolic iron-sulfur protein assembly protein, CIAO1/Cia1;WD40 repeat;WD40 repeat;WD40 repeat;WD40 repeat;WD40 repeat;WD40-repeat-containing domain;WD40 repeat;WD40-repeat-containing domain	PR00320 (PRINTS);SM00320 (SMART);G3DSA:2.130.10.10 (GENE3D);PF00400 (PFAM);PTHR19920 (PANTHER);PTHR19920:SF0 (PANTHER);MF_03037 (HAMAP);PS50082 (PROSITE_PROFILES);PS50082 (PROSITE_PROFILES);PS50082 (PROSITE_PROFILES);PS50082 (PROSITE_PROFILES);PS50082 (PROSITE_PROFILES);PS50294 (PROSITE_PROFILES);PS50082 (PROSITE_PROFILES);SSF50978 (SUPERFAMILY)	2213	2794	70	385	15595	5526	4.2798	4.77904	-0.8414	3.01456	7.21693	5.64108	6,175 up	1,413 up
TOXOnig-OC_C32	gtcgcaatgactcgtcgcatattatacaaaaaaactgaattttctaaccttttggttatttaattgacggacaattcattgaataattattattgcatttattttttattgcacctttaataaaaatatattaaaatgccagaaagtacgaaaactgaatctaaaacaactaaagatgtgaagggaaataaagaggaggataaaagtgatttatctgaagaggataaattacttcaagaagagctcgaacatctagtagaacgacttcaagattcagatcgtcgtttgcattacccagctttggaacaattaagagctcaaattcgtgcatcaacaacatcaatgacaagtgtcccaaagccattgaaatttatgcgtccacactatgacactatgaaa…	5437	26S proteasome non-ATPase regulatory subunit 2	gi|665806896|ref|XP_008551707.1|PREDICTED: 26S proteasome non-ATPase regulatory subunit 2 [Microplitis demolitor]	XP_008551707	Microplitis demolitor	0.0E0	96.30%	919	919	885			ZHAS_00000828;X777_03676;X777_03676;G5I_07584;TcasGA2_TC004675;AgaP_AGAP002481;AgaP_AGAP002481;G5I_07584;ZHAS_00000828;AAEL006315;AgaP_AGAP002481;TcasGA2_TC004675;D910_02709;D910_02709;L798_11939;AgaP_AGAP002481;AgaP_AGAP002481;AND_008478;YQE_09261;TcasGA2_TC004675;TcasGA2_TC004675;LOC100121377;L798_11939;AND_008478;L798_11939;EAI_04414;EAG_04935;Psmd2;LOC100121377;AgaP_AGAP002481;AgaP_AGAP002481…	GO:0043161-IBA;GO:0008540-IBA;GO:0050790-IEA;GO:0042176-IEA;GO:0004175-IBA;GO:0030234-IEA;GO:0000502-IEA;GO:0005634-IBA;GO:0034515-IBA	proteasome-mediated ubiquitin-dependent protein catabolic process-IBA;proteasome regulatory particle, base subcomplex-IBA;regulation of catalytic activity-IEA;regulation of protein catabolic process-IEA;endopeptidase activity-IBA;enzyme regulator activity-IEA;proteasome complex-IEA;nucleus-IBA;proteasome storage granule-IBA	74873;443821;443821;103372;7070;7165;7165;103372;74873;7159;7165;7070;77166;77166;136037;7165;7165;43151;77166;7070;7070;7425;136037;43151;136037;610380;104421;7460;7425;7165;7165;7460;7159;7165;104421;77166;43151;7165;7165;7425;7460;443821;77166;7070;7425;77166;74873;7425;7159;103372;443821;77166;7165;7460;7165;610380;7165;7159;7165;77166;7460;77166;7159;74873;7070;7070;7159;103372;7165;610380;1…	GO:0004175;GO:0005634;GO:0008540;GO:0030234;GO:0034515;GO:0042176;GO:0043161;GO:0050790	endopeptidase activity;nucleus;proteasome regulatory particle, base subcomplex;enzyme regulator activity;proteasome storage granule;regulation of protein catabolic process;proteasome-mediated ubiquitin-dependent protein catabolic process;regulation of catalytic activity	noIPR;IPR011989;IPR016643;IPR002015;noIPR;noIPR;noIPR;noIPR;IPR016024	;;proteasome complex/regulation of protein catabolic process/enzyme regulator activity;;;;;;binding	null;Armadillo-like helical;26S proteasome regulatory complex, non-ATPase subcomplex, Rpn1 subunit;Proteasome/cyclosome repeat;Proteasome/cyclosome repeat;Proteasome/cyclosome repeat;Proteasome/cyclosome repeat;Proteasome/cyclosome repeat;Armadillo-type fold	Coil (COILS);G3DSA:1.25.10.10 (GENE3D);PIRSF015965 (PIRSF);PF01851 (PFAM);PTHR10943 (PANTHER);CYTOPLASMIC_DOMAIN (PHOBIUS);TRANSMEMBRANE (PHOBIUS);NON_CYTOPLASMIC_DOMAIN (PHOBIUS);SSF48371 (SUPERFAMILY)	15128	21390	382	1522	43558	33274	5.21989	5.88251	-0.22631	3.16454	6.86573	6.39811	9,405 up	1,582 up
TOXOnig-OC_C33	atatttgaaaaaaaaaaaaaaaaaaaaaaaaaaaaaaaaaaaaaagaaaaaaaaattaaattaaattaaattacaaaagatttttaaataattgtcaattgaagttaatataaattaatctaaacggcttaatcgacttcctcgatggtaggtccagatccagcaccaggagcaccacctgcagcagcaccaggcatacctccaggcattccaccgggcatgccaccaggcataccaccagctccttgataaagtttagtgacaattggattgcaaatggattccaattctttctgcttgtgttcgtactcttctttttcagcaagttgattagcatcgagccacttgatgatctcattgcatttgtccaggacagtctgcttgtcactggcgctgatt…	2461	heat shock cognate 70	gi|665806126|ref|XP_008551290.1|PREDICTED: heat shock 70 kDa protein cognate 4 [Microplitis demolitor]	XP_008551290	Microplitis demolitor	0.0E0	98.92%	653	651	644			hsc70;HSC70;X777_06230;Q9U639;B3G0P7;HSC70;B3G0P7;Hsc70-4;hsc70;hsc70;hsc70;Hsc70-4;hsc70;X777_06230;hsc70;SINV_04536;HSC70;Q9U639;K9LT17;G5I_00959;hsc70;Q9U639;Q94805;Q9U639;hsc70;Q94805;hsc70;EAG_08137;B3G0P9;Q9U639;EAG_08137;B3G0P9;SINV_04536;HSC70;Q9U639;hsc70;K9LT17;G5I_00959	GO:0000166-IEA;GO:0005634-IEA;GO:0005524-IEA	nucleotide binding-IEA;nucleus-IEA;ATP binding-IEA	51655;7425;443821;7130;535359;7425;535359;7460;32389;455035;32389;7460;455035;443821;51655;13686;7425;7130;1212782;103372;108931;7130;7111;7130;217443;7111;217443;104421;535359;7130;104421;535359;13686;7425;7130;108931;1212782;103372	GO:0005524;GO:0005634	ATP binding;nucleus	noIPR;IPR013126;noIPR;noIPR;IPR029048;noIPR;IPR013126;noIPR;IPR029047;noIPR;noIPR;IPR018181;IPR018181;IPR018181;IPR029048;IPR029047;noIPR;noIPR	;;;;;;;;;;;;;;;;;	null;Heat shock protein 70 family;Heat shock protein 70 family;Heat shock protein 70 family;Heat shock protein 70kD, C-terminal domain;Heat shock protein 70kD, C-terminal domain;Heat shock protein 70 family;Heat shock protein 70 family;Heat shock protein 70kD, peptide-binding domain;Heat shock protein 70kD, peptide-binding domain;Heat shock protein 70kD, peptide-binding domain;Heat shock protein …	Coil (COILS);PR00301 (PRINTS);G3DSA:3.30.30.30 (GENE3D);G3DSA:3.30.420.40 (GENE3D);G3DSA:1.20.1270.10 (GENE3D);G3DSA:3.30.420.40 (GENE3D);PF00012 (PFAM);G3DSA:3.90.640.10 (GENE3D);G3DSA:2.60.34.10 (GENE3D);PTHR19375:SF150 (PANTHER);PTHR19375 (PANTHER);PS00297 (PROSITE_PATTERNS);PS00329 (PROSITE_PATTERNS);PS01036 (PROSITE_PATTERNS);SSF100934 (SUPERFAMILY);SSF100920 (SUPERFAMILY);SSF53067 (SUPERFAM…	353057	493879	12081	89362	1935197	947766	10.9081	11.5552	5.90028	10.1837	13.4827	12.3737	4,563 up	1,566 up
TOXOnig-OC_C34	caagtgctggaggatctgtcggtcacgcagtgacgcatgtgaacaagcctcaacttataatccacaaaataaagatctcgtcatcaattgttctttgagaacttgaaaaatgccagaattaactgaattagataaagccgcgagctctgactctaaagttgaggtagttcctgctggatcaggcacggattctgattccgatgattcaattcctgatcttgaggacccaagtgctggaggatctgtcggttattctggttccaatgtcagtggattaccaatggacgtaatctccaaggctaaacaaagccgaagtgagaaaaaagcaaggaaactcatgagtaaacttggattaaaacttgttcaaggtgttaaccgggttactattcgtaaatcaaa…	866	nascent polypeptide-associated complex subunit alpha	gi|665815218|ref|XP_008556254.1|PREDICTED: nascent polypeptide-associated complex subunit alpha [Microplitis demolitor]	XP_008556254	Microplitis demolitor	1.4E-125	96.71%	212	213	206	EC:3.6.3.8	Calcium-transporting ATPase	Phum_PHUM253160;Phum_PHUM253160;Phum_PHUM253160;Phum_PHUM253160;Phum_PHUM253160;Phum_PHUM253160;Phum_PHUM253160;Phum_PHUM253160;Phum_PHUM253160;Phum_PHUM253160;Phum_PHUM253160;Phum_PHUM253160;Phum_PHUM253160;Phum_PHUM253160;Phum_PHUM253160;Phum_PHUM253160	GO:0008152-IEA;GO:0005388-IEA;GO:0070588-IEA;GO:0016787-IEA	metabolic process-IEA;calcium-transporting ATPase activity-IEA;calcium ion transmembrane transport-IEA;hydrolase activity-IEA	121224;121224;121224;121224;121224;121224;121224;121224;121224;121224;121224;121224;121224;121224;121224;121224	GO:0005388;GO:0008152;GO:0016529;GO:0070588	calcium-transporting ATPase activity;metabolic process;sarcoplasmic reticulum;calcium ion transmembrane transport	IPR002715;noIPR;IPR016641;IPR002715;IPR016641;IPR002715	;;;;;	Nascent polypeptide-associated complex NAC domain;Nascent polypeptide-associated complex NAC domain;Nascent polypeptide-associated complex subunit alpha;Nascent polypeptide-associated complex NAC domain;Nascent polypeptide-associated complex subunit alpha;Nascent polypeptide-associated complex NAC domain	SM01407 (SMART);G3DSA:1.10.8.10 (GENE3D);PIRSF015901 (PIRSF);PF01849 (PFAM);PTHR21713 (PANTHER);PS51151 (PROSITE_PROFILES)	11855	22342	599	4670	119117	61060	7.51853	8.59571	3.07305	7.43237	10.9675	9.92431	5,625 up	2,109 up
TOXOnig-OC_C35	aaaaaaaaaataaatttaaataaaataaaaaaaaaaaattatgtaattattattgttatgaatttagtgataataaagatggataataatatatatagtaatttgatgataaatttttgaagaaattattttacaaaaaatatataaaattgtgcaagtacgagaaaatattcttgacacagttaaagttattgaatcgcgcatgaacgcagtcttcaacctgcctctcgtttagaagagtcgttttttaagccgctgactctaacatgaaagagaagtaagtctaaacagttgaacgaatctagcagtttggttacaagtcaaattgttgtcgttcggtatactgttgtttttgatgcgctgcattaccatgggtcgatgtctatgactgaatgactc…	2691	Ac1147 partial	gi|380030564|ref|XP_003698915.1| PREDICTED: uncharacterized protein LOC100865369 isoform 3 [Apis florea]/gi|380030570|ref|XP_003698918.1| PREDICTED: uncharacterized protein LOC100865369 isoform 6 [Apis florea]/gi|380030568|ref|XP_003698917.1| PREDICTED: uncharacterized protein LOC100865369 isoform 5 [Apis florea]/gi|380030566|ref|XP_003698916.1| PREDICTED: uncharacterized protein LOC100865369 iso…	XP_003698918;XP_003698917;XP_003698916;XP_003698915;XP_003698914;XP_003698913;XP_003698919	Apis florea	3.5E-59	82.84%	137	134	111									noIPR;noIPR;noIPR;noIPR;noIPR	;;;;	null;null;null;null;null	PTHR33626 (PANTHER);CYTOPLASMIC_DOMAIN (PHOBIUS);TRANSMEMBRANE (PHOBIUS);NON_CYTOPLASMIC_DOMAIN (PHOBIUS);TMhelix (TMHMM)	8240723	77572	32357828	111619	1078883	2285969	15.324	8.75578	17.1585	10.3757	12.5109	13.515	8,811 up	94,889 down
TOXOnig-OC_C36	attagtttcaagtaaaatagactcatcttgtcgataatctgtcaactgcgtcaaaatctcaaaaaactccgccattgcaacgttaaaaaataatcagtgaatcatttagtgcgtagatttcattactattgcaccattaagtctaacacaacaattacatcggatctcaatcaacttaaaacaaaaaaactaaacaaacatgggtctagtgtgttcaacagcccagctggcctgcctgtgtggtagcacagcctgcagtttttgctgttctcaatgtccatcatgcagaaacagtacaagtgcgaggattatgtatgccctgatgttaatgctaggtacaattactgcttgtataactcttgccccaggtcttcaggatgttatgaaaaaggttccatt…	1737	probable serine incorporator isoform X1	gi|665798965|ref|XP_008547380.1|PREDICTED: probable serine incorporator isoform X4 [Microplitis demolitor]	XP_008547380	Microplitis demolitor	0.0E0	97.54%	448	448	437			LOC100120039;EAG_06805;LOC100120039;LOC100120039;LOC100120039;EAG_06805;LOC100120039;LOC100120039;LOC100120039;LOC100120039;LOC100120039;LOC100120039;LOC100120039;LOC100120039	GO:0016020-IEA;GO:0016021-IEA	membrane-IEA;integral component of membrane-IEA	7425;104421;7425;7425;7425;104421;7425;7425;7425;7425;7425;7425;7425;7425	GO:0016021	integral component of membrane	IPR005016;IPR005016;IPR029559;noIPR;noIPR;noIPR;noIPR;noIPR;noIPR;noIPR;noIPR;noIPR;noIPR;noIPR;noIPR;noIPR;noIPR;noIPR;noIPR;noIPR;noIPR;noIPR;noIPR;noIPR;noIPR;noIPR;noIPR;noIPR;noIPR;noIPR;noIPR;noIPR;noIPR;noIPR;noIPR;noIPR;noIPR	membrane;membrane;;;;;;;;;;;;;;;;;;;;;;;;;;;;;;;;;;;	Serine incorporator/TMS membrane protein;Serine incorporator/TMS membrane protein;Membrane protein Tms1-like;Membrane protein Tms1-like;Membrane protein Tms1-like;Membrane protein Tms1-like;Membrane protein Tms1-like;Membrane protein Tms1-like;Membrane protein Tms1-like;Membrane protein Tms1-like;Membrane protein Tms1-like;Membrane protein Tms1-like;Membrane protein Tms1-like;Membrane protein Tms…	PF03348 (PFAM);PTHR10383 (PANTHER);PTHR10383:SF9 (PANTHER);CYTOPLASMIC_DOMAIN (PHOBIUS);TRANSMEMBRANE (PHOBIUS);NON_CYTOPLASMIC_DOMAIN (PHOBIUS);TRANSMEMBRANE (PHOBIUS);TRANSMEMBRANE (PHOBIUS);NON_CYTOPLASMIC_DOMAIN (PHOBIUS);NON_CYTOPLASMIC_DOMAIN (PHOBIUS);TRANSMEMBRANE (PHOBIUS);TRANSMEMBRANE (PHOBIUS);CYTOPLASMIC_DOMAIN (PHOBIUS);CYTOPLASMIC_DOMAIN (PHOBIUS);CYTOPLASMIC_DOMAIN (PHOBIUS);TRANS…	27208	29366	1268	16026	9431	14466	7.71291	7.98594	3.15082	8.20713	6.30449	6.84259	2,574 down	1,208 up
TOXOnig-OC_C37	ctaacataaattatttggttaatttaaatttaaacaaatttttgatggaagaaatatttttactgagagaaatatcaattgttgattaaaaagtcatgaaaaatcttgtttgattattcaaacattttcatttagtttatattttatacaatattaattattaatcgggttattaattttcttagtattttattgaaacaatttttatattatcatttatattctgattaataattaaggtacagcgtcatttttgtttatttgtttaaatactttcggaaaatcggtatccaatccgtgattatcaattccattgtcatgtgacgatgtagatgacgatacagttattaccggaagtatattattgtatttatcttgtttataagatctatttaattc…	7512	T-complex 1 subunit beta	gi|607303138|gb|EZA45012.1| T-complex protein 1, beta subunit [Microplitis demolitor]/gi|665808045|ref|XP_008552328.1|PREDICTED: T-complex protein 1 subunit beta [Microplitis demolitor]	EZA45012;XP_008552328	Microplitis demolitor	0.0E0	97.00%	534	534	518			TcasGA2_TC000229;EAI_09543;TcasGA2_TC000229;TCPB;EAG_13192;TCPB;EAG_13192;tcp1-beta;G5I_08678;LOC409809;G5I_08678;LOC409809;AgaP_AGAP009694;TcasGA2_TC000229;LOC409809;EAI_09543;L798_02287;T1PFF7;SINV_11013;LOC100119027;LOC100119027;K425_1677;TCPB;SINV_11013;EAG_13192;K425_1677;TcasGA2_TC000229;L798_02287;AgaP_AGAP009694;T1PFF7;LOC409809;AND_005478;AND_005478;LOC409809;G5I_08678;AND_005478;AgaP_AG…	GO:0000166-IEA;GO:0005737-IEA;GO:0051082-IEA;GO:0005524-IEA;GO:0006457-IEA	nucleotide binding-IEA;cytoplasm-IEA;unfolded protein binding-IEA;ATP binding-IEA;protein folding-IEA	7070;610380;7070;7213;104421;7213;104421;7004;103372;7460;103372;7460;7165;7070;7460;610380;136037;7370;13686;7425;7425;69319;7213;13686;104421;69319;7070;136037;7165;7370;7460;43151;43151;7460;103372;43151;7165;7070;7213;7460;7165;610380;7460;69319;7004;43151;136037;7370;69319;7460;7425;103372;7004;43151;7070;7165;7070;136037;104421;7070;104421;7370;7165;7425;7004;7460;7070;13686;13686;136037;70…	GO:0005524;GO:0005737;GO:0006457;GO:0051082	ATP binding;cytoplasm;protein folding;unfolded protein binding	IPR017998;IPR002423;IPR027409;IPR027413;IPR012716;IPR027410;noIPR;noIPR;IPR002194;IPR002194;IPR002194;noIPR;IPR027409;noIPR	;ATP binding;;;unfolded protein binding/ATP binding/protein folding;;;;protein folding/ATP binding/unfolded protein binding;protein folding/ATP binding/unfolded protein binding;protein folding/ATP binding/unfolded protein binding;;;	Chaperone tailless complex polypeptide 1 (TCP-1);Chaperonin Cpn60/TCP-1 family;GroEL-like apical domain;GroEL-like equatorial domain;T-complex protein 1, beta subunit;TCP-1-like chaperonin intermediate domain;TCP-1-like chaperonin intermediate domain;TCP-1-like chaperonin intermediate domain;Chaperonin TCP-1, conserved site;Chaperonin TCP-1, conserved site;Chaperonin TCP-1, conserved site;Chapero…	PR00304 (PRINTS);PF00118 (PFAM);G3DSA:3.50.7.10 (GENE3D);G3DSA:1.10.560.10 (GENE3D);TIGR02341 (TIGRFAM);G3DSA:3.30.260.10 (GENE3D);PTHR11353:SF23 (PANTHER);PTHR11353 (PANTHER);PS00750 (PROSITE_PATTERNS);PS00751 (PROSITE_PATTERNS);PS00995 (PROSITE_PATTERNS);SSF48592 (SUPERFAMILY);SSF52029 (SUPERFAMILY);SSF54849 (SUPERFAMILY)	41034	50710	1096	5537	134473	88803	6.1931	6.66146	0.82791	4.56129	8.02565	7.34793	6,900 up	1,383 up
TOXOnig-OC_C38	ataactttatagttactttatttgtatttatttgttcaatgtcatcgacagtattacattgtcataaactatattttatttcaacgatattttcttgatattattttgctttccataactttatagttactttattttattgttttgtttatggtatcaatttatctcggaatacttcatgaataataaaaaataatattaatgacataaaaccaaacaattgaattatgtttcatgaaataagcaatatcaactattatatatttttatcatacacataacaagtgcgttttaatatttgctatttctaataaaaactaatgcaataataataaatttcctaaaaaaaaaattcagtattcagaaataatatttttttttaagtcaatttaaatcatt…	2143	Enolase	gi|665799952|ref|XP_008547916.1|PREDICTED: enolase isoform X1 [Microplitis demolitor]	XP_008547916	Microplitis demolitor	0.0E0	98.66%	462	448	442	EC:4.2.1.11	Phosphopyruvate hydratase	A0A0X6;A0A0Y5;A0A4L4;A0A0Y5;A0A110;X777_10687;D910_04268;D910_04268;D910_04268;D910_04268;D910_04268;G5I_05649;D910_04268;EAG_02333;A0A0Y8;D910_04268;A0A0X6;A0A0Y7;D910_04268;D910_04268;eno;A0A0X6;EAI_07210;A0A110;A0A0Y5;A0A0Y8;A0A4L4;G5I_05649;A0A4L4;A0A4L4;A0A0Y8;X777_10687;EAG_02333;D910_04268;eno;A0A110;EAI_07210;X777_10687;A0A110;D910_04268;EAG_02333;G5I_05649;A0A0Y7;A0A0Y8;D910_04268;G5I_05…	GO:0000287-IEA;GO:0004634-IEA;GO:0006096-IEA;GO:0000015-IEA	magnesium ion binding-IEA;phosphopyruvate hydratase activity-IEA;glycolytic process-IEA;phosphopyruvate hydratase complex-IEA	405227;405230;407214;405230;405243;443821;77166;77166;77166;77166;77166;103372;77166;104421;405235;77166;405227;405234;77166;77166;37627;405227;610380;405243;405230;405235;407214;103372;407214;407214;405235;443821;104421;77166;37627;405243;610380;443821;405243;77166;104421;103372;405234;405235;77166;103372;104421;610380;37627;405227;405234;405230;405234;443821;610380;37627	GO:0000015;GO:0000162;GO:0000287;GO:0004634;GO:0006094;GO:0006096;GO:0006571;GO:0009094	phosphopyruvate hydratase complex;tryptophan biosynthetic process;magnesium ion binding;phosphopyruvate hydratase activity;gluconeogenesis;glycolytic process;tyrosine biosynthetic process;L-phenylalanine biosynthetic process	IPR000941;IPR020810;IPR020811;IPR029017;IPR020810;IPR020811;IPR029065;IPR000941;IPR000941;IPR000941;IPR020809;IPR000941;IPR029017;IPR029065	phosphopyruvate hydratase activity/glycolytic process/phosphopyruvate hydratase complex/magnesium ion binding;;;;;;;phosphopyruvate hydratase activity/glycolytic process/phosphopyruvate hydratase complex/magnesium ion binding;phosphopyruvate hydratase activity/glycolytic process/phosphopyruvate hydratase complex/magnesium ion binding;phosphopyruvate hydratase activity/glycolytic process/phosphopy…	Enolase;Enolase, C-terminal TIM barrel domain;Enolase, N-terminal;Enolase N-terminal domain-like;Enolase, C-terminal TIM barrel domain;Enolase, N-terminal;Enolase C-terminal domain-like;Enolase;Enolase;Enolase;Enolase, conserved site;Enolase;Enolase N-terminal domain-like;Enolase C-terminal domain-like	PR00148 (PRINTS);SM01192 (SMART);SM01193 (SMART);G3DSA:3.30.390.10 (GENE3D);PF00113 (PFAM);PF03952 (PFAM);G3DSA:3.20.20.120 (GENE3D);PIRSF001400 (PIRSF);TIGR01060 (TIGRFAM);PTHR11902 (PANTHER);PS00164 (PROSITE_PATTERNS);MF_00318 (HAMAP);SSF54826 (SUPERFAMILY);SSF51604 (SUPERFAMILY)	73248	44289	460	1420	28675	29776	8.83864	8.2757	1.38493	4.40764	7.60577	7.58104	9,021 up	1,477 down
TOXOnig-OC_C39	gggtggtttttatttcctgatatttttggcagcagccacttggtggggatgtaacaaagaattagttagaaatttcgcaataatttgtcgggtggtaatggtggttgtggtatgccatatttttactttgatgttttatcagaatcaatggccgcagaagaaaattcctgttgacagtcgttggtcaagatattttgctttagatgcctattatcagaccaattgtactgatccaagaagaatcatctttacacatgacagctctgattggacacaaaatggctacgcatatgcgttgaggctgttttggttgtattatgttcttgctttacaatcgcagttccttttccagaaacctaaacctgctgtggtaacttcacaaccaccagacgaaagaac…	11339	piezo-type mechanosensitive ion channel component 2 isoform X7	gi|350427131|ref|XP_003494662.1|PREDICTED: protein PIEZO2-like isoform 3 [Bombus impatiens]	XP_003494662	Bombus impatiens	0.0E0	74.67%	2458	2333	1742			G5I_11797;G5I_11797;G5I_11797;G5I_11797	GO:0008381-IEA;GO:0016020-IEA;GO:0016021-IEA;GO:0034220-IEA	mechanosensitive ion channel activity-IEA;membrane-IEA;integral component of membrane-IEA;ion transmembrane transport-IEA	103372;103372;103372;103372	GO:0008381;GO:0016021;GO:0034220	mechanosensitive ion channel activity;integral component of membrane;ion transmembrane transport	noIPR;noIPR;IPR031334;IPR031805;IPR027272;noIPR;noIPR;noIPR;noIPR;noIPR;noIPR;noIPR;noIPR;noIPR;noIPR;noIPR;noIPR;noIPR;noIPR;noIPR;noIPR;noIPR;noIPR;noIPR;noIPR;noIPR;noIPR;noIPR;noIPR;noIPR;noIPR;noIPR;noIPR;noIPR;noIPR;noIPR;noIPR;noIPR;noIPR;noIPR;noIPR;noIPR;noIPR;noIPR;noIPR;noIPR;noIPR;noIPR;noIPR;noIPR;noIPR;noIPR;noIPR;noIPR;noIPR;noIPR;noIPR;noIPR;noIPR;noIPR;noIPR;noIPR;noIPR;noIPR;noI…	;;;;mechanosensitive ion channel activity/integral component of membrane;;;;;;;;;;;;;;;;;;;;;;;;;;;;;;;;;;;;;;;;;;;;;;;;;;;;;;;;;;;;;;;;;;;;;;;;;;;;;;;;;;;;;;;;;	null;null;Piezo non-specific cation channel, R-Ras-binding domain;Piezo domain;Piezo family;Piezo family;Piezo family;Piezo family;Piezo family;Piezo family;Piezo family;Piezo family;Piezo family;Piezo family;Piezo family;Piezo family;Piezo family;Piezo family;Piezo family;Piezo family;Piezo family;Piezo family;Piezo family;Piezo family;Piezo family;Piezo family;Piezo family;Piezo family;Piezo fa…	Coil (COILS);Coil (COILS);PF12166 (PFAM);PF15917 (PFAM);PTHR13167 (PANTHER);NON_CYTOPLASMIC_DOMAIN (PHOBIUS);TRANSMEMBRANE (PHOBIUS);TRANSMEMBRANE (PHOBIUS);TRANSMEMBRANE (PHOBIUS);TRANSMEMBRANE (PHOBIUS);TRANSMEMBRANE (PHOBIUS);CYTOPLASMIC_DOMAIN (PHOBIUS);TRANSMEMBRANE (PHOBIUS);CYTOPLASMIC_DOMAIN (PHOBIUS);TRANSMEMBRANE (PHOBIUS);CYTOPLASMIC_DOMAIN (PHOBIUS);CYTOPLASMIC_DOMAIN (PHOBIUS);CYTOPL…	72877	116697	931	2122	28665	78486	6.42772	7.26986	-0.00151	2.58359	5.20167	6.57574	15,913 up	1,792 up
TOXOnig-OC_C40	cgagagtattaatggaattattttttaatttaattcctaagtgatatataatttaattattctatttttttttcttgtattataaaatcacaattttttttttatacatttattattaattattaattatactgcacaagattatttgttaatttattcagatatttttgtaatatattattaaacaataagttagaattttttttttttttttaattaattaaattagaaagaggaattaaaaactcacgaattaattaaaacagcatttttacgcattaaattcataaataaaaataataattaaaaataaaaatatcaaaactttaaattaataataaataactcaataaaacggcatttgtgacctttaacagcattataatttaaataattaat…	3327	heat shock 70 kDa cognate 5	gi|607304581|gb|EZA45688.1| chaperone protein DnaK [Microplitis demolitor]/gi|665790436|ref|XP_008560903.1|PREDICTED: heat shock 70 kDa protein cognate 5 [Microplitis demolitor]	XP_008560903;EZA45688	Microplitis demolitor	0.0E0	96.35%	681	685	660	EC:1.3.1.74	2-alkenal reductase (NAD(P)(+))	V5TGS6;Phum_PHUM362390;Phum_PHUM362390;V5TGS6;Phum_PHUM362390;TcasGA2_TC000487;W8GS88;Phum_PHUM362390;C0KJJ4;Phum_PHUM362390;Hsc70-5;TcasGA2_TC000487;D910_04621;X777_07107;LOC100114552;EAI_13508;Phum_PHUM362390;EAI_13508;K425_197;Phum_PHUM362390;L798_01543;L798_01543;K425_197;YQE_11622;X777_07107;C0KJJ4;LOC100114552;ZHAS_00008473;Phum_PHUM362390;LOC100114552;ZHAS_00008473;Phum_PHUM362390;EAG_0110…	GO:0000166-IEA;GO:0032440-IEA;GO:0016491-IEA;GO:0055114-IEA;GO:0051082-IEA;GO:0005524-IEA;GO:0006457-IEA	nucleotide binding-IEA;2-alkenal reductase [NAD(P)] activity-IEA;oxidoreductase activity-IEA;oxidation-reduction process-IEA;unfolded protein binding-IEA;ATP binding-IEA;protein folding-IEA	195883;121224;121224;195883;121224;7070;941254;121224;7107;121224;7460;7070;77166;443821;7425;610380;121224;610380;69319;121224;136037;136037;69319;77166;443821;7107;7425;74873;121224;7425;74873;121224;104421;104421;121224;77166;121224;7425;69319;195883;610380;77166;121224;121224;7425;74873;7425;7070;121224;7460;7107;7460;7460;121224;7107;121224;121224;7070;121224;443821;104421;610380;121224;1212…	GO:0005524;GO:0006457;GO:0032440;GO:0051082;GO:0055114	ATP binding;protein folding;2-alkenal reductase [NAD(P)] activity;unfolded protein binding;oxidation-reduction process	noIPR;noIPR;IPR013126;noIPR;IPR012725;IPR029048;noIPR;IPR029047;noIPR;noIPR;IPR013126;noIPR;IPR018181;IPR018181;IPR018181;noIPR;noIPR;noIPR;noIPR;noIPR;IPR012725;noIPR;noIPR;IPR029048;noIPR;IPR029047	;;;;protein folding/ATP binding/unfolded protein binding;;;;;;;;;;;;;;;;protein folding/ATP binding/unfolded protein binding;;;;;	null;null;Heat shock protein 70 family;Heat shock protein 70 family;Chaperone DnaK;Heat shock protein 70kD, C-terminal domain;Heat shock protein 70kD, C-terminal domain;Heat shock protein 70kD, peptide-binding domain;Heat shock protein 70kD, peptide-binding domain;Heat shock protein 70kD, peptide-binding domain;Heat shock protein 70 family;Heat shock protein 70 family;Heat shock protein 70, conse…	Coil (COILS);Coil (COILS);PR00301 (PRINTS);G3DSA:3.30.30.30 (GENE3D);TIGR02350 (TIGRFAM);G3DSA:1.20.1270.10 (GENE3D);G3DSA:3.90.640.10 (GENE3D);G3DSA:2.60.34.10 (GENE3D);G3DSA:3.30.420.40 (GENE3D);G3DSA:3.30.420.40 (GENE3D);PF00012 (PFAM);PTHR19375 (PANTHER);PS00329 (PROSITE_PATTERNS);PS01036 (PROSITE_PATTERNS);PS00297 (PROSITE_PATTERNS);SIGNAL_PEPTIDE_N_REGION (PHOBIUS);SIGNAL_PEPTIDE_C_REGION (…	24993	61189	1316	938	69425	76301	6.65278	8.10744	2.2668	3.17482	8.24684	8.304	34,997 up	2,740 up
TOXOnig-OC_C41	gtcaaaaaaatgtactttttgtttccgaacctcagaaaaattacacgaatgtaagaaaaaatgctcatattcattttgtcagaaatgcatatcaaaaatcagtcctcaaacaacaaaaattagtgtacaaggaaaatggatctgtttcgcatgtcatactagcccattgtacactttacgagcaataagtgcagctgtaatggaatctcgaactgaacaacaagttacgcaaaaaaaatatgtggaaaaaaattcgaaagataataacaaaaaacataatgaaaataaaaaagaaaaatcgaggaatattttagagatttcatctgattcagatgttgatgtaaagtccaaaaaaaaacgtacaaccctaaatctaaaaaaaaataataaaaatagact…	6667	Transcriptional regulator ATRX	gi|665796881|ref|XP_008546248.1|PREDICTED: transcriptional regulator ATRX-like [Microplitis demolitor]/gi|607304261|gb|EZA45508.1| Transcriptional regulator ATRX-like protein [Microplitis demolitor]	XP_008546248;EZA45508	Microplitis demolitor	0.0E0	88.16%	2563	1022	901			LOC100119311;AND_004772;ZHAS_00000843;LOC100119311;AND_004772;LOC100119311;ZHAS_00000843;LOC100119311;LOC100119311;ZHAS_00000843;AAEL001141;LOC100119311;LOC100119311;DAPPUDRAFT_188325;AND_004772;G5I_07426;L798_10241;LOC100119311;KGM_12008;EAI_09023;EAG_15380;LOC100119311;LOC100119311;AAEL001141	GO:0008152-IEA;GO:0004386-IEA;GO:0005524-IEA	metabolic process-IEA;helicase activity-IEA;ATP binding-IEA	7425;43151;74873;7425;43151;7425;74873;7425;7425;74873;7159;7425;7425;6669;43151;103372;136037;7425;13037;610380;104421;7425;7425;7159	GO:0004386;GO:0005524;GO:0008152	helicase activity;ATP binding;metabolic process	noIPR;noIPR;noIPR;noIPR;IPR001650;IPR014001;IPR000330;IPR027417;IPR027417;IPR001650;noIPR;noIPR;noIPR;noIPR;noIPR;noIPR;noIPR;noIPR;noIPR;noIPR;noIPR;noIPR;IPR014001;IPR001650;IPR027417;IPR027417	;;;;;;ATP binding;;;;;;;;;;;;;;;;;;;	null;null;null;null;Helicase, C-terminal;Helicase superfamily 1/2, ATP-binding domain;SNF2-related, N-terminal domain;P-loop containing nucleoside triphosphate hydrolase;P-loop containing nucleoside triphosphate hydrolase;Helicase, C-terminal;Helicase, C-terminal;Helicase, C-terminal;Helicase, C-terminal;Helicase, C-terminal;Helicase, C-terminal;Helicase, C-terminal;Helicase, C-terminal;Helicase,…	Coil (COILS);Coil (COILS);Coil (COILS);Coil (COILS);SM00490 (SMART);SM00487 (SMART);PF00176 (PFAM);G3DSA:3.40.50.300 (GENE3D);G3DSA:3.40.50.300 (GENE3D);PF00271 (PFAM);PTHR10799:SF350 (PANTHER);PTHR10799:SF350 (PANTHER);PTHR10799 (PANTHER);PTHR10799 (PANTHER);PTHR10799 (PANTHER);PTHR10799:SF350 (PANTHER);PTHR10799:SF350 (PANTHER);PTHR10799 (PANTHER);PTHR10799 (PANTHER);PTHR10799:SF350 (PANTHER);P…	3843	16570	300	76	15791	31193	2.94875	5.21992	-0.86914	-1.45351	5.10767	6.01071	176,584 up	4,827 up
TOXOnig-OC_C42	tattttagtagtaatgaattagtttctaattagttgctctgttgcagtgtcggcaatcagctgctgattttaaaaactttgcgtactctttgtacgctgtttatttaaaaaaatatgttttcttcagcaataattactcgtactttaaatcaagggataaaaactctcgttcgtaatgacacctgtttattaccaacaatcacgcaatttcgtgaagattcatcatcagtacaagtccagtcagataaattagagttgccaaaaaaaaaacgaccttacagtccatttcaaaatacaaataatttagctgaatatgcactagctcgtgtagatgatctgataaattggggtcgtaagggttcattatggccgctgacatttggtttagcctgttgtgct…	1129	NADH dehydrogenase [ubiquinone] iron-sulfur mitochondrial	gi|665820441|ref|XP_008559120.1|PREDICTED: NADH-ubiquinone oxidoreductase 20 kDa subunit-like [Microplitis demolitor]	XP_008559120	Microplitis demolitor	1.7E-123	89.50%	213	219	196	EC:1.6.5.3	NADH:ubiquinone reductase (H(+)-translocating)	KGM_07851;Ndufs7;X777_02783;D910_05500;LOC732995;G5I_08058;ACYPI008241;G5I_08058;D910_05500;LOC732995;D910_05500;DAPPUDRAFT_54753;G5I_08058;KGM_07851;Q1HPR6;Ndufs7;DAPPUDRAFT_54753;ACYPI008241;EAG_02004;Q1HPR6;ACYPI008241;LOC732995;Q1HPR6;Ndufs7;LOC732995;D910_05500;KGM_07851;I4DMK4;L798_11740;KGM_07851;D910_05500;Ndufs7;Q1HPR6;Q1HPR6;EAG_02004;LOC732995;DAPPUDRAFT_54753;Ndufs7;Q1HPR6;EAG_02004;N…	GO:0046872-IEA;GO:0016491-IEA;GO:0048038-IEA;GO:0008137-IEA;GO:0055114-IEA;GO:0051539-IEA;GO:0051536-IEA	metal ion binding-IEA;oxidoreductase activity-IEA;quinone binding-IEA;NADH dehydrogenase (ubiquinone) activity-IEA;oxidation-reduction process-IEA;4 iron, 4 sulfur cluster binding-IEA;iron-sulfur cluster binding-IEA	13037;7460;443821;77166;7091;103372;7029;103372;77166;7091;77166;6669;103372;13037;7091;7460;6669;7029;104421;7091;7029;7091;7091;7460;7091;77166;13037;76194;136037;13037;77166;7460;7091;7091;104421;7091;6669;7460;7091;104421;7460;7029;104421;7091;7460;6669;443821;7460;76194;7460;76194;610380;77166;104421;7091;7460;103372;7460;77166;7460;136037;76194;7029;76194;7091;7029;7091;77166;104421;136037;…	GO:0006120;GO:0006744;GO:0006814;GO:0008137;GO:0015992;GO:0046872;GO:0048038;GO:0051539	mitochondrial electron transport, NADH to ubiquinone;ubiquinone biosynthetic process;sodium ion transport;NADH dehydrogenase (ubiquinone) activity;proton transmembrane transport;metal ion binding;quinone binding;4 iron, 4 sulfur cluster binding	IPR006138;IPR006137;IPR006137;noIPR;noIPR;IPR006138;noIPR	quinone binding/4 iron, 4 sulfur cluster binding/oxidation-reduction process/NADH dehydrogenase (ubiquinone) activity;oxidation-reduction process/iron-sulfur cluster binding;oxidation-reduction process/iron-sulfur cluster binding;;;quinone binding/4 iron, 4 sulfur cluster binding/oxidation-reduction process/NADH dehydrogenase (ubiquinone) activity;	NADH-ubiquinone oxidoreductase, 20 Kd subunit;NADH:ubiquinone oxidoreductase-like, 20kDa subunit;NADH:ubiquinone oxidoreductase-like, 20kDa subunit;NADH:ubiquinone oxidoreductase-like, 20kDa subunit;NADH:ubiquinone oxidoreductase-like, 20kDa subunit;NADH-ubiquinone oxidoreductase, 20 Kd subunit;NADH-ubiquinone oxidoreductase, 20 Kd subunit	TIGR01957 (TIGRFAM);PF01058 (PFAM);G3DSA:3.40.50.700 (GENE3D);PTHR11995 (PANTHER);PTHR11995:SF19 (PANTHER);PS01150 (PROSITE_PATTERNS);SSF56770 (SUPERFAMILY)	46110	28133	164	6006	19838	9687	9.09551	8.5456	0.82158	7.41274	7.99883	6.8856	1,441 down	1,463 down
TOXOnig-OC_C43	gtaaaagtataacgaacattcacataaatggggttatattccaccagcattcggatagcgagtatattagttttgaagtccatcaaatccaagaatttaatatcagtgcggtgtttccagctcagccattctatattaacaaaaaatcctacctggggatctaaaaaaaatcatcgtactattaaattaaattttcctatcgacatgacggatcctaaaattgaagaagctttggcaccatttcgtgctagtgtcaaagaacagggtgatttagtgcgaaaattaaaatccgatggcgctccagaactggatatcaaaaaagcagtagccgaactgaagctccgtaaaaaacttctagaagacaaagaactaactttcgtatcagaagctcacacattc…	2422	Glycyl-tRNA synthetase	gi|665820634|ref|XP_008559226.1|PREDICTED: glycine--tRNA ligase [Microplitis demolitor]	XP_008559226	Microplitis demolitor	0.0E0	90.00%	738	740	666	EC:6.1.1.14	Glycine--tRNA ligase	SINV_11422;G5I_11316;Aats-gly;G5I_11316;EAI_07484;CpipJ_CPIJ010486;LOC100123216;X777_00583;AgaP_AGAP008604;AgaP_AGAP008604;AgaP_AGAP008604;AgaP_AGAP008604;AgaP_AGAP008604;LOC100123216;L798_14532;AAEL005728;CpipJ_CPIJ010486;EAI_07484;LOC100123216;CpipJ_CPIJ010486;X777_00583;LOC100123216;LOC100123216;EAG_03258;AgaP_AGAP008604;LOC100123216;LOC100123216;LOC100123216;AgaP_AGAP008604;L798_14532;L798_14…	GO:0006418-IEA;GO:0000166-IEA;GO:0005737-IEA;GO:0005737-IBA;GO:0004812-IEA;GO:0006426-IEA;GO:0006426-IBA;GO:0004820-IEA;GO:0004820-IBA;GO:0005524-IEA	tRNA aminoacylation for protein translation-IEA;nucleotide binding-IEA;cytoplasm-IEA;cytoplasm-IBA;aminoacyl-tRNA ligase activity-IEA;glycyl-tRNA aminoacylation-IEA;glycyl-tRNA aminoacylation-IBA;glycine-tRNA ligase activity-IEA;glycine-tRNA ligase activity-IBA;ATP binding-IEA	13686;103372;7460;103372;610380;7176;7425;443821;7165;7165;7165;7165;7165;7425;136037;7159;7176;610380;7425;7176;443821;7425;7425;104421;7165;7425;7425;7425;7165;136037;136037;7176;7165;104421;7176;104421;7425;7176;7176;7165;7165;7425;7425;7460;610380;13686;7176;103372;7159;7176;7460;7460;7176;7165;7425;7425;7425;7176;7176;610380;7176;7159;7460;7176;136037;443821;7176;7165;104421;7176;7425;7176;7…	GO:0004820;GO:0005524;GO:0006426;GO:0006544;GO:0006563;GO:0006566;GO:0009345	glycine-tRNA ligase activity;ATP binding;glycyl-tRNA aminoacylation;glycine metabolic process;L-serine metabolic process;threonine metabolic process;glycine-tRNA ligase complex	IPR002315;IPR000738;IPR000738;IPR002314;IPR004154;IPR002315;IPR004154;noIPR;IPR009068;IPR027031;noIPR;IPR000738;IPR006195;IPR000738;IPR004154;noIPR;IPR009068	nucleotide binding/glycine-tRNA ligase activity/ATP binding/glycyl-tRNA aminoacylation/cytoplasm;tRNA aminoacylation for protein translation/ATP binding/aminoacyl-tRNA ligase activity;tRNA aminoacylation for protein translation/ATP binding/aminoacyl-tRNA ligase activity;ATP binding/tRNA aminoacylation for protein translation/nucleotide binding/aminoacyl-tRNA ligase activity;;nucleotide binding/gl…	Glycyl-tRNA synthetase;WHEP-TRS domain;WHEP-TRS domain;Aminoacyl-tRNA synthetase, class II (G/ P/ S/T);Anticodon-binding;Glycyl-tRNA synthetase;Anticodon-binding;Anticodon-binding;S15/NS1, RNA-binding;Glycyl-tRNA synthetase/DNA polymerase subunit gamma-2;Glycyl-tRNA synthetase/DNA polymerase subunit gamma-2;WHEP-TRS domain;Aminoacyl-tRNA synthetase, class II;WHEP-TRS domain;Anticodon-binding;Anti…	PR01043 (PRINTS);SM00991 (SMART);PF00458 (PFAM);PF00587 (PFAM);G3DSA:3.40.50.800 (GENE3D);TIGR00389 (TIGRFAM);PF03129 (PFAM);G3DSA:3.30.930.10 (GENE3D);G3DSA:1.10.287.10 (GENE3D);PTHR10745 (PANTHER);PTHR10745:SF0 (PANTHER);PS00762 (PROSITE_PATTERNS);PS50862 (PROSITE_PROFILES);PS51185 (PROSITE_PROFILES);SSF52954 (SUPERFAMILY);SSF55681 (SUPERFAMILY);SSF47060 (SUPERFAMILY)	6477	13193	513	592	62127	27653	5.16268	6.35196	1.36569	2.96885	8.54463	7.29776	20,096 up	2,280 up
TOXOnig-OC_C44	ctcttcgctaagttcatatatattattcatgtataatatataatggccgacgcttttcagtatccacgaatgaaataatttatataaaaaataaaataaataatatattaaatatataagtgctaatatggaaattgtgattttttaaatgttcaatgagttgaattaatttaaattagaaaaaaaaaaaacaaacaaaaataaaaaaaaaaaaataaaaaagcatacacatattcgggttgcttggtgaattgattggaattttaaatattgaactgttgtctaaaaagaaaaaatatggaaaaacgacaagacggtcttgctccattttcttcagatgaatgtccaaatagcggagaagatagtgatgaagatgtaattactgactacttgggctct…	4398	rho guanine nucleotide exchange factor 28 isoform X1	gi|665794674|ref|XP_008545045.1| PREDICTED: rho guanine nucleotide exchange factor 18 isoform X1 [Microplitis demolitor]/gi|665794672|ref|XP_008545042.1|PREDICTED: rho guanine nucleotide exchange factor 18 isoform X1 [Microplitis demolitor]	XP_008545045;XP_008545042	Microplitis demolitor	0.0E0	92.72%	1479	1373	1273			X777_00822;EAG_10425;EAG_10425;G5I_07662;LOC412143;EAI_17255;SINV_08077;G5I_07662;LOC412143;LOC412143;G5I_07662;G5I_07662;LOC412143;LOC412143;G5I_07662;LOC412143;LOC412143;LOC412143;LOC412143;LOC412143;EAG_10425;LOC412143;LOC412143;EAG_10425;LOC412143;SINV_08077;EAI_17255;G5I_07662;LOC412143;LOC412143;LOC412143;LOC412143;LOC412143;X777_00822;G5I_07662;EAI_17255;LOC412143;LOC412143;LOC412143;X777_…	GO:0035023-IEA;GO:0005089-IEA;GO:0016310-IEA;GO:0016301-IEA;GO:0035556-IEA;GO:0043547-IEA;GO:0005622-IEA	regulation of Rho protein signal transduction-IEA;Rho guanyl-nucleotide exchange factor activity-IEA;phosphorylation-IEA;kinase activity-IEA;intracellular signal transduction-IEA;positive regulation of GTPase activity-IEA;intracellular-IEA	443821;104421;104421;103372;7460;610380;13686;103372;7460;7460;103372;103372;7460;7460;103372;7460;7460;7460;7460;7460;104421;7460;7460;104421;7460;13686;610380;103372;7460;7460;7460;7460;7460;443821;103372;610380;7460;7460;7460;443821;7460;443821;7460;443821;7460;13686;104421;7460;7460;7460	GO:0005089;GO:0005622;GO:0016301;GO:0016310;GO:0035023;GO:0035556;GO:0043547	Rho guanyl-nucleotide exchange factor activity;intracellular;kinase activity;phosphorylation;regulation of Rho protein signal transduction;intracellular signal transduction;positive regulation of GTPase activity					909	4464	190	104	1790	6899	1.46905	3.92795	-0.92792	-0.40081	2.56679	4.43413	28,540 up	5,497 up
TOXOnig-OC_C45	aaaaaaatgaaataatcagttttataactaattatcttgttaaaataattttatgaatattaaagttctggtattgtgaagaaagtgtagaataaattatcaaaaaaataagtttaatttataaaataaaaatgactagtcgtttgttaaaagatccgtcaacagctaattgtcgagtatttgttggtcatctacaaacagatgatatcaataaaaatgaatttgaacaacatttttcgaaatatggatcagtaataggttcagttatcaatcgtggttttggatttatacaatatgaaaatgaaagatcagcacaagccgctattcaaggcgagaatggtcaaatgtttaaaggtaga	359	Nuclear receptor coactivator 5	gi|665820154|ref|XP_008558971.1|PREDICTED: uncharacterized protein LOC103579375 isoform X1 [Microplitis demolitor]/gi|665820156|ref|XP_008558972.1| PREDICTED: uncharacterized protein LOC103579375 isoform X2 [Microplitis demolitor]	XP_008558972;XP_008558971	Microplitis demolitor	6.0E-38	94.74%	689	76	72			LOC100120770;HNRNPC;Neos;HNRNPC;LOC100120770;Neos;HNRNPC;HNRNPC;HNRNPC;HNRNPC;N302_02228;Phum_PHUM009800;HNRNPC;HNRNPC;HNRNPC;Neos;EAI_11278;N302_02228;Phum_PHUM009800;Phum_PHUM009800;G5I_12486;HNRNPC;Phum_PHUM009800;HNRNPC;HNRNPC;HNRNPC;HNRNPC;EAG_00871;HNRNPC;HNRNPC;HNRNPC;HNRNPC;EAI_11278;L798_10726;HNRNPC;HNRNPC;HNRNPC;HNRNPC;HNRNPC;L798_10726;Neos;HNRNPC;HNRNPC;Phum_PHUM009800;HNRNPC;Phum_PH…	GO:0000398-TAS;GO:0000398-IMP;GO:0000398-IC;GO:0045120-IEA;GO:0003723-NAS;GO:0003723-IEA;GO:0070062-IDA;GO:1990247-IDA;GO:0000790-IDA;GO:0030529-IEA;GO:0005829-IDA;GO:0019013-IEA;GO:0016020-IDA;GO:0071013-IDA;GO:0001649-IDA;GO:0043044-IDA;GO:0003729-IEA;GO:0016925-TAS;GO:0005681-IEA;GO:0005681-IDA;GO:0031492-IDA;GO:0000978-IDA;GO:0006397-IEA;GO:0005515-IPI;GO:0000166-IEA;GO:0000980-IDA;GO:0070034…	mRNA splicing, via spliceosome-TAS;mRNA splicing, via spliceosome-IMP;mRNA splicing, via spliceosome-IC;pronucleus-IEA;RNA binding-NAS;RNA binding-IEA;extracellular exosome-IDA;N6-methyladenosine-containing RNA binding-IDA;nuclear chromatin-IDA;ribonucleoprotein complex-IEA;cytosol-IDA;viral nucleocapsid-IEA;membrane-IDA;catalytic step 2 spliceosome-IDA;osteoblast differentiation-IDA;ATP-dependen…	7425;9606;7460;9606;7425;7460;9606;9606;9606;9606;85066;121224;9606;9606;9606;7460;610380;85066;121224;121224;103372;9606;121224;9606;9606;9606;9606;104421;9606;9606;9606;9606;610380;136037;9606;9606;9606;9606;9606;136037;7460;9606;9606;121224;9606;121224;9606;9606;9606;9606;9606;9606;9606;9606;9606;9606;9606;7460;7460;121224;9606;9606;9606;9606;103372;443821;104421;121224;9606;9606;9606;9606;960…	GO:0000166;GO:0000398;GO:0000790;GO:0000978;GO:0000980;GO:0001649;GO:0003730;GO:0005654;GO:0005697;GO:0005829;GO:0008266;GO:0016020;GO:0016925;GO:0019013;GO:0031492;GO:0032211;GO:0042802;GO:0043044;GO:0043234;GO:0045120;GO:0070034;GO:0070062;GO:0070935;GO:0071013;GO:1990247	nucleotide binding;mRNA splicing, via spliceosome;nuclear chromatin;RNA polymerase II proximal promoter sequence-specific DNA binding;RNA polymerase II distal enhancer sequence-specific DNA binding;osteoblast differentiation;mRNA 3'-UTR binding;nucleoplasm;telomerase holoenzyme complex;cytosol;poly(U) RNA binding;membrane;protein sumoylation;viral nucleocapsid;nucleosomal DNA binding;negative reg…					69	439	3	64	72	569	1.36423	4.1967	-3.29802	2.51354	1.54576	4.44904	3,825 up	7,122 up
TOXOnig-OC_C46	atttttaattaattattagtttatttaaattttataaaaaatatattattaagataaataattaactgaacgattgtctttgatactgaaaacaattacaagttatacaaaatgaaataaaaggattggattaatttaaataatgtgatacaagtgattaacattcatcttcaccatttattaatcaaatcacacttctcacaagttacacaattaaatattctagcttattaattacattaatgacgcatggaatgataggtaggtaataaacttgcgaatgaagaatgaatttagcttagaatacgaattaaaaatgtttaacaatttaaaaaaaaaaaaaaaaattagtacagcagaatatgtaaaaatgaaatagttaaattaaattaaacttga…	3070	heat shock 90	gi|307212671|gb|EFN88374.1|Heat shock protein HSP 90-alpha [Harpegnathos saltator]	EFN88374	Harpegnathos saltator	0.0E0	95.31%	723	725	691			EAG_13967;LOC411700;hsp90;C1JYH6;L798_14691;J7FXV7;EAI_02510;hsp90;A8D4R5;C1JYH6;G5I_09816;J7FXV7;Hsp90;H9B0B8;X777_11532;A8D4R5;A8D4R5;Hsp90;EAG_13967;C1JYH6;G5I_09816;H9B0B8;E2IPC5;E2IPC5;EAG_13967;L798_14691;hsp90;hsp90;X777_11532;Hsp90;H9B0B8;Hsp90;LOC411700;Hsp90;E2IPC5;EAG_13967;C1JYH6;Hsp90;L798_14691;EAI_02510;hsp90;hsp90;Hsp90;G5I_09816;C1JYH6;C1JYH6;EAI_02510;G5I_09816;hsp90;E2IPC5;A8D4…	GO:0006950-IEA;GO:0051082-IEA;GO:0005524-IEA;GO:0006457-IEA	response to stress-IEA;unfolded protein binding-IEA;ATP binding-IEA;protein folding-IEA	104421;7460;535359;7460;136037;441238;610380;535359;375433;7460;103372;441238;7460;425690;443821;375433;375433;7460;104421;7460;103372;425690;7000;7000;104421;136037;535359;535359;443821;7460;425690;7460;7460;7460;7000;104421;7460;7460;136037;610380;108931;535359;7460;103372;7460;7460;610380;103372;535359;7000;375433;443821;441238;108931;7460;108931;441238;610380;7460;535359;136037;425690;443821;…	GO:0005524;GO:0006457;GO:0006950;GO:0051082	ATP binding;protein folding;response to stress;unfolded protein binding	noIPR;noIPR;noIPR;IPR020575;IPR003594;IPR003594;IPR001404;IPR003594;IPR001404;IPR001404;IPR019805;IPR001404;IPR020568;noIPR;IPR003594	;;;;;;unfolded protein binding/response to stress/ATP binding/protein folding;;unfolded protein binding/response to stress/ATP binding/protein folding;unfolded protein binding/response to stress/ATP binding/protein folding;ATP binding/protein folding/unfolded protein binding/response to stress;unfolded protein binding/response to stress/ATP binding/protein folding;;;	null;null;null;Heat shock protein Hsp90, N-terminal;Histidine kinase-like ATPase, C-terminal domain;Histidine kinase-like ATPase, C-terminal domain;Heat shock protein Hsp90 family;Histidine kinase-like ATPase, C-terminal domain;Heat shock protein Hsp90 family;Heat shock protein Hsp90 family;Heat shock protein Hsp90, conserved site;Heat shock protein Hsp90 family;Ribosomal protein S5 domain 2-type…	Coil (COILS);Coil (COILS);Coil (COILS);PR00775 (PRINTS);SM00387 (SMART);G3DSA:3.30.565.10 (GENE3D);PIRSF002583 (PIRSF);PF02518 (PFAM);PF00183 (PFAM);PTHR11528 (PANTHER);PS00298 (PROSITE_PATTERNS);MF_00505 (HAMAP);SSF54211 (SUPERFAMILY);SSF110942 (SUPERFAMILY);SSF55874 (SUPERFAMILY)	61149	342914	1559	1066	957883	568589	8.05957	10.7099	2.62724	3.47535	12.1491	11.3176	229,483 up	6,278 up
TOXOnig-OC_C47	tttctttttttttttttattttgtacatatttcatgaatttacttaaaatatatttctttttattaaatttaataatttttttttattgttattatattaataatattttaattgatagttaaacctcggctgatgaatgaattcataatttaattcgttggaaatttttaaattcagtataaaattaattcacgtatcgatgaatttattaatttaaaatatatggagaaaataacaatcagcagttatttttaacgcattgctgataattatagctaatgtagaagacatctaccataattttttatgttcatccatggatacaccaccaggtccaagtgatacgatcatcaataaacctccaattactgatagtgtctggaagaaatcatatttaa…	1628	surfeit locus 4 homolog	gi|665798507|ref|XP_008547130.1|PREDICTED: surfeit locus protein 4 homolog [Microplitis demolitor]	XP_008547130	Microplitis demolitor	2.0E-179	97.78%	270	270	264			DanaGF23237;SURF4;LOC692846;DereGG20651;EAI_11144;AAEL008461;SINV_03085;DvirGJ10672;Surf4;DperGL13757;DpseGA19436;Q2F649;DereGG20651;DpseGA19436;DmojGI10730;Surf4;DpseGA19436;AAEL008461;DsecGM25782;Q2F649;DanaGF23237;Surf4;DsecGM25782;DperGL13757;DanaGF23237;Surf4;DmojGI10730;AgaP_AGAP001069;DpseGA19436;DpseGA19436;Surf4;DsecGM25782;AND_005793;DperGL13757;DvirGJ10672;DperGL13757;DanaGF23237;AgaP_…	GO:0005789-ISS;GO:0016020-IEA;GO:0046331-IMP;GO:0016021-IEA;GO:0012505-IDA;GO:0045169-IDA	endoplasmic reticulum membrane-ISS;membrane-IEA;lateral inhibition-IMP;integral component of membrane-IEA;endomembrane system-IDA;fusome-IDA	7217;7213;7091;7220;610380;7159;13686;7244;7227;7234;46245;7091;7220;46245;7230;7227;46245;7159;7238;7091;7217;7227;7238;7234;7217;7227;7230;7165;46245;46245;7227;7238;43151;7234;7244;7234;7217;7165;136037;7244;7227;46245;7227;7227;7230;104421;7227;7238;7091;7227;7230;46245;46245;7244;7220;7230;7220;7220;7213;7227;46245;7227;7227;46245;7159;610380;7159;46245;7244;7227;7220;7091;13686;46245;7234;7…	GO:0005789;GO:0016021;GO:0045169;GO:0046331	endoplasmic reticulum membrane;integral component of membrane;fusome;lateral inhibition	IPR002995;noIPR;IPR002995;noIPR;noIPR;noIPR;noIPR;noIPR;noIPR;noIPR;noIPR;noIPR;noIPR;noIPR;noIPR;noIPR;noIPR;noIPR;noIPR;noIPR;noIPR;noIPR;noIPR;noIPR	integral component of membrane;;integral component of membrane;;;;;;;;;;;;;;;;;;;;;	Surfeit locus 4;Surfeit locus 4;Surfeit locus 4;Surfeit locus 4;Surfeit locus 4;Surfeit locus 4;Surfeit locus 4;Surfeit locus 4;Surfeit locus 4;Surfeit locus 4;Surfeit locus 4;Surfeit locus 4;Surfeit locus 4;Surfeit locus 4;Surfeit locus 4;Surfeit locus 4;Surfeit locus 4;Surfeit locus 4;Surfeit locus 4;Surfeit locus 4;Surfeit locus 4;Surfeit locus 4;Surfeit locus 4;Surfeit locus 4	PF02077 (PFAM);PTHR23427 (PANTHER);PS01339 (PROSITE_PATTERNS);TRANSMEMBRANE (PHOBIUS);NON_CYTOPLASMIC_DOMAIN (PHOBIUS);TRANSMEMBRANE (PHOBIUS);CYTOPLASMIC_DOMAIN (PHOBIUS);NON_CYTOPLASMIC_DOMAIN (PHOBIUS);NON_CYTOPLASMIC_DOMAIN (PHOBIUS);TRANSMEMBRANE (PHOBIUS);NON_CYTOPLASMIC_DOMAIN (PHOBIUS);TRANSMEMBRANE (PHOBIUS);TRANSMEMBRANE (PHOBIUS);CYTOPLASMIC_DOMAIN (PHOBIUS);CYTOPLASMIC_DOMAIN (PHOBIUS…	18736	20217	948	6849	10388	13527	7.26819	7.54085	2.82472	7.07418	6.53742	6.83926	1,176 down	1,208 up
TOXOnig-OC_C48	ttttattattattactattaacattattatttattgatactggtgctggtggaggtttattgggaaatgattttttcgctctactctgacgttttaccacgactttctgttgttcattcgttgaattgttggaatttttaggtaccttttcaattgataattctggtctagttgaatcaccggatgacaaaaaactatttgtttgactatcctcaagatttgtttcaatagatgttgatggctgagataaatctatatttgacgttgttaaaatacttttattcgttgacgtattttcttcactaaaaatttgatttttatcttgatcttgtgattcatccgcttctcgtttaattttcgatattaacatttcagattcaacttcaacttcagtctcac…	2357	kinase C-binding 1-like isoform X1	gi|665804347|ref|XP_008550311.1|PREDICTED: protein kinase C-binding protein 1 [Microplitis demolitor]	XP_008550311	Microplitis demolitor	0.0E0	66.58%	1062	760	506			LOC100120474;LOC100120474;Phum_PHUM075890;LOC100120474;LOC100120474;DAPPUDRAFT_324633;LOC100120474;EAI_04388;DAPPUDRAFT_324633;CGI_10014446;LOC100120474;EAI_04388;CGI_10014446;X777_01777;LOC100120474;LOC100120474;LOC100120474;LOC100120474;Phum_PHUM075890;G5I_03639;CGI_10014446;LOC100120474;LOC100120474;X777_01777;DAPPUDRAFT_324633;G5I_03639;Phum_PHUM075890;DAPPUDRAFT_324633;DAPPUDRAFT_324633;LOC1…	GO:0003677-IEA;GO:0003712-IBA;GO:0008270-IEA;GO:0046872-IEA;GO:0042393-IBA;GO:0006355-IBA;GO:0000977-IBA;GO:0016310-IEA;GO:0003682-IBA;GO:0016301-IEA;GO:0005634-IBA	DNA binding-IEA;transcription coregulator activity-IBA;zinc ion binding-IEA;metal ion binding-IEA;histone binding-IBA;regulation of transcription, DNA-templated-IBA;RNA polymerase II regulatory region sequence-specific DNA binding-IBA;phosphorylation-IEA;chromatin binding-IBA;kinase activity-IEA;nucleus-IBA	7425;7425;121224;7425;7425;6669;7425;610380;6669;29159;7425;610380;29159;443821;7425;7425;7425;7425;121224;103372;29159;7425;7425;443821;6669;103372;121224;6669;6669;7425;121224;7425;6669;7425;104421;7425;7425;7425;6669;103372;121224;121224;104421;6669;7425;29159;121224;29159;7425;121224	GO:0000785;GO:0000977;GO:0003682;GO:0003712;GO:0005634;GO:0005667;GO:0006355;GO:0008270;GO:0016301;GO:0016310;GO:0042393;GO:0045449	chromatin;RNA polymerase II regulatory region sequence-specific DNA binding;chromatin binding;transcription coregulator activity;nucleus;transcription factor complex;regulation of transcription, DNA-templated;zinc ion binding;kinase activity;phosphorylation;histone binding;regulation of transcription, DNA-templated	noIPR;noIPR;noIPR;noIPR;noIPR;noIPR;noIPR	;;;;;;	null;null;null;null;null;null;null	TRANSMEMBRANE (PHOBIUS);TRANSMEMBRANE (PHOBIUS);NON_CYTOPLASMIC_DOMAIN (PHOBIUS);CYTOPLASMIC_DOMAIN (PHOBIUS);CYTOPLASMIC_DOMAIN (PHOBIUS);TMhelix (TMHMM);TMhelix (TMHMM)	516	2894	63	83	1018	5114	1.55204	4.20257	-1.6206	0.17369	2.65246	4.90209	26,508 up	6,278 up
TOXOnig-OC_C49	tgctccaacaatctcgtaacctcctgaattaatctaaatatccaatggaaccaaaatggctgctggtaatgattagcagctgaaatcgtaaacgttgcggttgctgacgaaaatagaaataattttcagtgttttattattagtcacgtccctcccctcttttaaattagtgatgataacaatagaaattttgtcttcagagcctggggcatgggcatttccttaataaaactgattaatttagatgcagaattttttttttaattctcggaaattttgttgttaaaatctcatttgtgttatctaagtatagtaattatgtttaattgtatgaaaatatatttcattatttaataagaatttttttcaatatatattttgaatatggagtagaaagaa…	1635	glyco -N-acetylgalactosamine 3-beta-galactosyltransferase 1-like isoform X2	gi|665808474|ref|XP_008552561.1|PREDICTED: glycoprotein-N-acetylgalactosamine 3-beta-galactosyltransferase 1-like isoform X1 [Microplitis demolitor]	XP_008552561	Microplitis demolitor	1.6E-64	63.60%	386	261	166	EC:2.4.1.122	N-acetylgalactosaminide beta-1,3-galactosyltransferase	EAI_15619;LOC409263;X777_01409;G5I_14071;L798_15430;LOC409263;KGM_01050;SINV_02117;LOC409263;LOC101746328;X777_01409;LOC409263;LOC409263;G5I_14071;G5I_14071;EAI_15619;X777_01409;KGM_01050;KGM_01050;SINV_02117;SINV_02117;LOC100120600;G5I_14071;X777_01409;LOC100120600;LOC409263;DAPPUDRAFT_305126;LOC409263;LOC101746328;EAI_15619;SINV_02117;LOC100120600;DAPPUDRAFT_305126;L798_15430;DAPPUDRAFT_305126;…	GO:0008152-IEA;GO:0016757-IEA;GO:0016020-IEA;GO:0016021-IEA;GO:0016263-IBA;GO:0016740-IEA;GO:0016267-IBA	metabolic process-IEA;transferase activity, transferring glycosyl groups-IEA;membrane-IEA;integral component of membrane-IEA;glycoprotein-N-acetylgalactosamine 3-beta-galactosyltransferase activity-IBA;transferase activity-IEA;O-glycan processing, core 1-IBA	610380;7460;443821;103372;136037;7460;13037;13686;7460;7091;443821;7460;7460;103372;103372;610380;443821;13037;13037;13686;13686;7425;103372;443821;7425;7460;6669;7460;7091;610380;13686;7425;6669;136037;6669;7425;610380;103372;6669;136037;7425;7091;136037;7425;136037;7460	GO:0016021;GO:0016263;GO:0016267;GO:0019013	integral component of membrane;glycoprotein-N-acetylgalactosamine 3-beta-galactosyltransferase activity;O-glycan processing, core 1;viral nucleocapsid	IPR003378;noIPR;noIPR;noIPR;noIPR;noIPR;noIPR;noIPR	transferase activity, transferring glycosyl groups/membrane;;;;;;;	Fringe-like;Fringe-like;Fringe-like;Fringe-like;Fringe-like;Fringe-like;Fringe-like;Fringe-like	PF02434 (PFAM);PTHR23033 (PANTHER);SIGNAL_PEPTIDE_N_REGION (PHOBIUS);NON_CYTOPLASMIC_DOMAIN (PHOBIUS);SIGNAL_PEPTIDE_C_REGION (PHOBIUS);SIGNAL_PEPTIDE (PHOBIUS);SIGNAL_PEPTIDE_H_REGION (PHOBIUS);SignalP-noTM (SIGNALP_EUK)	60	14533	2450	698039	5883	16575	-1.02463	7.05843	4.18835	13.7393	5.71094	7.12624	97,884 down	271,171 up
TOXOnig-OC_C50	cctattttctaatgttaaaaggttagttttttaattttctttaattaataataatattattattattattattgtttatacatatattatatatattaaatattgaaaaaataacacataaatatatgtgatagtcaatagtaatattttttaaacatttcccatggcagtgtacaattatttatgattacaaataaattgttttaataattaattaattaatttttttacatacaacacctaatcattaataatgagcacttgacagcaataacaaattgtaatgaattattattattattttattttttgtatctaaaaataaatatttatctattgttactatacactattttcccaattacatttaatatttaattaattataattatatatgaa…	12295	acetyl- carboxylase-like isoform X3	gi|665797050|ref|XP_008546338.1|PREDICTED: acetyl-CoA carboxylase isoform X2 [Microplitis demolitor]	XP_008546338	Microplitis demolitor	0.0E0	96.44%	2403	2329	2246	EC:6.4.1.2;EC:6.3.4.14	Acetyl-CoA carboxylase;Biotin carboxylase	LOC552286;LOC552286;G5I_09991;G5I_09991;LOC552286;LOC552286;LOC552286;LOC552286;LOC552286;LOC552286;LOC552286;LOC552286;LOC552286;LOC552286;G5I_09991;LOC552286;G5I_09991;LOC552286;G5I_09991;LOC552286;LOC552286;LOC552286;LOC552286;LOC552286;LOC552286;LOC552286;LOC552286;LOC552286;LOC552286;LOC552286;G5I_09991;LOC552286;LOC552286;LOC552286;LOC552286;LOC552286;LOC552286;LOC552286;LOC552286;LOC552286…	GO:0000166-IEA;GO:0003824-IEA;GO:0003989-IEA;GO:0046872-IEA;GO:0004075-IEA;GO:0016874-IEA;GO:0005524-IEA;GO:0006633-IEA	nucleotide binding-IEA;catalytic activity-IEA;acetyl-CoA carboxylase activity-IEA;metal ion binding-IEA;biotin carboxylase activity-IEA;ligase activity-IEA;ATP binding-IEA;fatty acid biosynthetic process-IEA	7460;7460;103372;103372;7460;7460;7460;7460;7460;7460;7460;7460;7460;7460;103372;7460;103372;7460;103372;7460;7460;7460;7460;7460;7460;7460;7460;7460;7460;7460;103372;7460;7460;7460;7460;7460;7460;7460;7460;7460;7460;7460;7460;7460;7460;7460;7460;7460;7460;7460;7460;7460;7460;7460;7460;103372;7460;7460;7460;7460;7460;7460;7460;7460;7460;7460;7460;7460;7460;7460;7460;7460;7460;7460;7460;7460;7460;…	GO:0003989;GO:0004075;GO:0005524;GO:0006090;GO:0006633;GO:0009343;GO:0046872	acetyl-CoA carboxylase activity;biotin carboxylase activity;ATP binding;pyruvate metabolic process;fatty acid biosynthetic process;biotin carboxylase complex;metal ion binding	noIPR;IPR005482;IPR005482;IPR013816;IPR013537;IPR016185;IPR013815;IPR029045;IPR000089;noIPR;IPR005481;IPR005479;IPR029045;IPR000022;noIPR;noIPR;noIPR;noIPR;noIPR;noIPR;IPR005479;IPR001882;IPR005479;IPR000089;IPR011764;IPR011763;IPR011761;IPR011762;IPR003618;IPR029045;noIPR;IPR016185;IPR029045;IPR011053;IPR011054	;;;ATP binding;ATP binding/fatty acid biosynthetic process/acetyl-CoA carboxylase activity;;catalytic activity/ATP binding;;;;;ATP binding;;;;;;;;;ATP binding;;ATP binding;;ATP binding/biotin carboxylase activity;ligase activity;metal ion binding/ATP binding;;transcription, DNA-templated;;;;;;	null;Biotin carboxylase, C-terminal;Biotin carboxylase, C-terminal;ATP-grasp fold, subdomain 2;Acetyl-CoA carboxylase, central domain;Pre-ATP-grasp domain;ATP-grasp fold, subdomain 1;ClpP/crotonase-like domain;Biotin/lipoyl attachment;Biotin/lipoyl attachment;Biotin carboxylase-like, N-terminal domain;Carbamoyl-phosphate synthetase large subunit-like, ATP-binding domain;ClpP/crotonase-like domain…	Coil (COILS);SM00878 (SMART);PF02785 (PFAM);G3DSA:3.30.470.20 (GENE3D);PF08326 (PFAM);G3DSA:3.40.50.20 (GENE3D);G3DSA:3.30.1490.20 (GENE3D);G3DSA:3.90.226.10 (GENE3D);PF00364 (PFAM);G3DSA:2.40.50.100 (GENE3D);PF00289 (PFAM);PF02786 (PFAM);G3DSA:3.90.226.10 (GENE3D);PF01039 (PFAM);PTHR18866 (PANTHER);PTHR18866 (PANTHER);PTHR18866:SF94 (PANTHER);PTHR18866:SF94 (PANTHER);PTHR18866 (PANTHER);PTHR1886…	21456	59276	443	728	13636	31153	4.54686	6.17583	-1.18976	0.92339	4.01303	5.12589	18,411 up	3,092 up
TOXOnig-OC_C51	cgttacaaattgttaaatcggtaattaataattaccaagttaatatcaataattaaaatatataaaatcgctgtaatttaatacacgatattgatttacactttcggaaagttaataagcataaaataaactccagatacatggtattattatagccggttaacctcgagacgtttatgagagagatagaaagacacaaatgtcagaaaagaaaagtttggatacgtgatgggaagttaaatactcaattgaaaaatctgccttcaatcagaaagttatagaaagaaatttatggaattgaaaaactataatataaaaaaacttatagctatatatatatatcgaaatagaaatctattatttattttttaaattatttttatataattttctattata…	3103	probable RNA-binding 19	gi|665795492|ref|XP_008545494.1|PREDICTED: probable RNA-binding protein 19 [Microplitis demolitor]	XP_008545494	Microplitis demolitor	0.0E0	77.09%	855	873	673			KGM_10362;KGM_10362;L798_02851;EAG_14670;X777_04403;EAI_15771;LOC101747007;X777_04403;LOC100121522;R4WD88;EAI_15771;LOC101747007;SINV_16564;EAG_14670;G5I_06313;LOC552231;LOC552231;LOC100121522;LOC552231;SINV_16564;R4WD88;L798_02851;G5I_06313;LOC552231	GO:0000166-IEA;GO:0003676-IEA	nucleotide binding-IEA;nucleic acid binding-IEA	13037;13037;136037;104421;443821;610380;7091;443821;7425;329032;610380;7091;13686;104421;103372;7460;7460;7425;7460;13686;329032;136037;103372;7460	GO:0000166;GO:0003676	nucleotide binding;nucleic acid binding	noIPR;noIPR;IPR000504;IPR012677;IPR012677;IPR012677;IPR000504;noIPR;noIPR;noIPR;noIPR;noIPR;noIPR;IPR000504;IPR000504;IPR000504;IPR000504;IPR000504;IPR012677;IPR012677;IPR012677;IPR012677	;;nucleic acid binding;nucleotide binding;nucleotide binding;nucleotide binding;nucleic acid binding;;;;;;;nucleic acid binding;nucleic acid binding;nucleic acid binding;nucleic acid binding;nucleic acid binding;nucleotide binding;nucleotide binding;nucleotide binding;nucleotide binding	null;null;RNA recognition motif domain;Nucleotide-binding alpha-beta plait domain;Nucleotide-binding alpha-beta plait domain;Nucleotide-binding alpha-beta plait domain;RNA recognition motif domain;RNA recognition motif domain;RNA recognition motif domain;RNA recognition motif domain;RNA recognition motif domain;RNA recognition motif domain;RNA recognition motif domain;RNA recognition motif domain…	Coil (COILS);Coil (COILS);SM00360 (SMART);G3DSA:3.30.70.330 (GENE3D);G3DSA:3.30.70.330 (GENE3D);G3DSA:3.30.70.330 (GENE3D);PF00076 (PFAM);PTHR24012:SF360 (PANTHER);PTHR24012:SF360 (PANTHER);PTHR24012 (PANTHER);PTHR24012 (PANTHER);PTHR24012 (PANTHER);PTHR24012:SF360 (PANTHER);PS50102 (PROSITE_PROFILES);PS50102 (PROSITE_PROFILES);PS50102 (PROSITE_PROFILES);PS50102 (PROSITE_PROFILES);PS50102 (PROSIT…	947	4413	61	52	7695	9413	2.03132	4.41455	-2.06385	-0.89763	5.17393	5.38559	77,881 up	5,217 up
TOXOnig-OC_C52	caaagtgtaagtatagtaaatatacagaaaatatcagagtgcgtctaaaattttggagggtatttggaccctagcattgaccatgtatgcatccagttgtttttacaacaacttgcatagctacaaaaaatgcaaactcaagtccaactaataacatgtggcataatattatgcacttacgagtatttataattacttaaatattttttaaaatttatattggatttaaaaaactaatgaacagtggaatgaaaagtatcacaaaaattaaaaacacatggcgtggaattgtaaggaccagaacgagcagactattgtcaatgacgagtcagaaattgatgatttaaatgaaaaattaattgaacttttaaaattatcattatcaacatcagatgatgt…	6225	meiosis arrest female 1	gi|665806977|ref|XP_008551751.1|PREDICTED: meiosis arrest female protein 1 [Microplitis demolitor]	XP_008551751	Microplitis demolitor	0.0E0	75.36%	1653	1676	1263			LOC100169075;LOC100164901;X777_12114;X777_12114;LOC100169075;LOC100169075;LOC100169075;EAG_04218;X777_12114;LOC100169075;LOC100169075;LOC100164901;LOC100116303;LOC100116303;LOC100169075;LOC100169075;LOC100169075;LOC100169075;LOC100169075;LOC100169075;LOC100169075;LOC100169075;EAI_11225;L798_02145;L798_02145;EAI_11225;EAG_04218;G5I_02351;LOC100169075;LOC100169075;LOC100169075;L798_02145;LOC1001690…	GO:0000166-IEA;GO:0007219-IEA;GO:0007154-IEA;GO:0007275-IEA;GO:0016020-IEA;GO:0016021-IEA;GO:0005509-IEA;GO:0010468-IEA;GO:0005777-IEA;GO:0003676-IEA	nucleotide binding-IEA;Notch signaling pathway-IEA;cell communication-IEA;multicellular organism development-IEA;membrane-IEA;integral component of membrane-IEA;calcium ion binding-IEA;regulation of gene expression-IEA;peroxisome-IEA;nucleic acid binding-IEA	7029;7029;443821;443821;7029;7029;7029;104421;443821;7029;7029;7029;7425;7425;7029;7029;7029;7029;7029;7029;7029;7029;610380;136037;136037;610380;104421;103372;7029;7029;7029;136037;7029;7029;7029;7029;443821;7029;7029;103372;610380;136037;7029;7029;7029;7029;7425;103372;610380;7029;104421;7029;7029;7029	GO:0000166;GO:0003676;GO:0005509;GO:0005777;GO:0007219;GO:0007275;GO:0010468;GO:0016021	nucleotide binding;nucleic acid binding;calcium ion binding;peroxisome;Notch signaling pathway;multicellular organism development;regulation of gene expression;integral component of membrane	noIPR;IPR029060;IPR012677;IPR025605;IPR024582;IPR021139;noIPR;IPR024768;IPR024768;IPR024768;noIPR;noIPR;IPR025605;IPR025605;IPR025605;IPR025605;IPR025605;IPR025605;IPR012677;IPR012677	;;nucleotide binding;;;;;regulation of gene expression/peroxisome;regulation of gene expression/peroxisome;regulation of gene expression/peroxisome;;;;;;;;;nucleotide binding;nucleotide binding	null;PIN domain-like;Nucleotide-binding alpha-beta plait domain;OST-HTH/LOTUS domain;Limkain b1, conserved domain;NYN domain, limkain-b1-type;NYN domain, limkain-b1-type;Meiosis arrest female protein 1;Meiosis arrest female protein 1;Meiosis arrest female protein 1;Meiosis arrest female protein 1;Meiosis arrest female protein 1;OST-HTH/LOTUS domain;OST-HTH/LOTUS domain;OST-HTH/LOTUS domain;OST-HT…	Coil (COILS);G3DSA:3.40.50.1010 (GENE3D);G3DSA:3.30.70.330 (GENE3D);PF12872 (PFAM);PF11608 (PFAM);PF01936 (PFAM);PTHR14379:SF3 (PANTHER);PTHR14379 (PANTHER);PTHR14379 (PANTHER);PTHR14379 (PANTHER);PTHR14379:SF3 (PANTHER);PTHR14379:SF3 (PANTHER);PS51644 (PROSITE_PROFILES);PS51644 (PROSITE_PROFILES);PS51644 (PROSITE_PROFILES);PS51644 (PROSITE_PROFILES);PS51644 (PROSITE_PROFILES);PS51644 (PROSITE_PR…	887	30264	245	60	12765	82340	0.93248	6.18792	-1.06236	-1.69558	4.89972	7.51004	590,431 up	38,198 up
TOXOnig-OC_C53	ctcatttcctccgacaaatcaaaacgagggacttgactaggagtgagttgtgaaggggaaaatgtctgagtcatgtagtaattttattatcgataatagtcaataaataaatatttcgagttttaaaattctccacggaattggcggacatttttattaaaaatggcctcccggtgtgtaacgcagcaaatactgttatccattttcttaatatttttatttataacaaatatatcaaaagctactaataatcgttatgtgacatatagttctgtttttaaattattaaatgttgattataatatgagattacattctcacgatgttaaatacggaagtggaagtggacaacaatctgtaactgctacagaagctgaaactgatgctaattcatactgg…	2442	stromal cell-derived factor 2	gi|665814563|ref|XP_008555898.1|PREDICTED: palmitoyltransferase ZDHHC22-like [Microplitis demolitor]	XP_008555898	Microplitis demolitor	1.0E-136	83.81%	277	278	233	EC:2.4.1.109;EC:2.3.1.225	Dolichyl-phosphate-mannose--protein mannosyltransferase;Protein S-acyltransferase	AgaP_AGAP001749;AgaP_AGAP001749;SINV_03301;SINV_03301;EAG_04727;EAG_04727;LOC551844;AgaP_AGAP001749;LOC551844;AND_002959;SINV_03301;AgaP_AGAP001749;CpipJ_CPIJ016258;CpipJ_CPIJ016258;AgaP_AGAP001749;SINV_03301;AgaP_AGAP001749;AgaP_AGAP001749;LOC551844;AgaP_AGAP001749;X777_15413;AND_002959;AgaP_AGAP001749;ZHAS_00012482;G5I_00189;CpipJ_CPIJ016258;SINV_03301;AgaP_AGAP001749;AND_002959;SINV_03301;SINV…	GO:0000032-IBA;GO:0046872-IEA;GO:0016020-IEA;GO:0016021-IEA;GO:0016740-IEA;GO:0035269-IBA;GO:0031502-IBA;GO:0008152-IEA;GO:0016746-IEA;GO:0016757-IEA;GO:0008270-IEA;GO:0019706-IEA;GO:0007275-IBA;GO:1900101-IBA;GO:0004169-IBA;GO:0044845-IBA	cell wall mannoprotein biosynthetic process-IBA;metal ion binding-IEA;membrane-IEA;integral component of membrane-IEA;transferase activity-IEA;protein O-linked mannosylation-IBA;dolichyl-phosphate-mannose-protein mannosyltransferase complex-IBA;metabolic process-IEA;transferase activity, transferring acyl groups-IEA;transferase activity, transferring glycosyl groups-IEA;zinc ion binding-IEA;prote…	7165;7165;13686;13686;104421;104421;7460;7165;7460;43151;13686;7165;7176;7176;7165;13686;7165;7165;7460;7165;443821;43151;7165;74873;103372;7176;13686;7165;43151;13686;13686;7165;7165;7165;43151;7165;103372;7165;7165;7460;7425;7425;13686;7176;7460;7460	GO:0000032;GO:0000136;GO:0004169;GO:0007275;GO:0008270;GO:0019706;GO:0031502;GO:0035269;GO:0042967;GO:0044845;GO:1900101	cell wall mannoprotein biosynthetic process;alpha-1,6-mannosyltransferase complex;dolichyl-phosphate-mannose-protein mannosyltransferase activity;multicellular organism development;zinc ion binding;protein-cysteine S-palmitoyltransferase activity;dolichyl-phosphate-mannose-protein mannosyltransferase complex;protein O-linked mannosylation;obsolete acyl-carrier-protein biosynthetic process;chain e…	IPR001594;noIPR;noIPR;noIPR;noIPR;noIPR;noIPR;noIPR;noIPR;noIPR;noIPR;noIPR;noIPR;noIPR;IPR001594;noIPR;noIPR;noIPR;noIPR;noIPR;noIPR	zinc ion binding;;;;;;;;;;;;;;zinc ion binding;;;;;;	Zinc finger, DHHC-type, palmitoyltransferase;Zinc finger, DHHC-type, palmitoyltransferase;Zinc finger, DHHC-type, palmitoyltransferase;Zinc finger, DHHC-type, palmitoyltransferase;Zinc finger, DHHC-type, palmitoyltransferase;Zinc finger, DHHC-type, palmitoyltransferase;Zinc finger, DHHC-type, palmitoyltransferase;Zinc finger, DHHC-type, palmitoyltransferase;Zinc finger, DHHC-type, palmitoyltransf…	PF01529 (PFAM);PTHR22883:SF75 (PANTHER);PTHR22883 (PANTHER);TRANSMEMBRANE (PHOBIUS);TRANSMEMBRANE (PHOBIUS);CYTOPLASMIC_DOMAIN (PHOBIUS);TRANSMEMBRANE (PHOBIUS);CYTOPLASMIC_DOMAIN (PHOBIUS);NON_CYTOPLASMIC_DOMAIN (PHOBIUS);TRANSMEMBRANE (PHOBIUS);NON_CYTOPLASMIC_DOMAIN (PHOBIUS);CYTOPLASMIC_DOMAIN (PHOBIUS);TRANSMEMBRANE (PHOBIUS);NON_CYTOPLASMIC_DOMAIN (PHOBIUS);PS50216 (PROSITE_PROFILES);TMheli…	5822	7818	264	9429	10373	9915	4.997	5.58519	0.39541	6.95042	5.95037	5.80614	2,210 down	1,503 up
TOXOnig-OC_C54	attaaatacaatttaacatatagatgtaagcatatgtttaattgaataaacttatatacaaaaagttttattttgtagaggttttttattaaaaaaataattaaaaaattaattacttatcaattaaacattttttttattaaattacaacaaaaaaaaatttaattaagtttttttctttttagatttcgccggtgtattgctttcattaagcgatcgttttttcgttgattttttatctggtattttactatcattttgttgactatcatccattggatcatcttcatgaacgccattttttattgtagctaatgaactaaaatcaacatctttgagtccttcagccatcgctttggctcttaattcctgagcttcttttttcaatttctgtttatc…	4037	DNA polymerase V	gi|665816217|ref|XP_008556813.1| PREDICTED: myb-binding protein 1A-like protein isoform X2 [Microplitis demolitor]/gi|665816215|ref|XP_008556812.1|PREDICTED: myb-binding protein 1A-like protein isoform X1 [Microplitis demolitor]	XP_008556812;XP_008556813	Microplitis demolitor	0.0E0	79.65%	1269	1273	1014	EC:2.7.7.7	DNA-directed DNA polymerase	LOC725618;LOC725618;LOC725618;Phum_PHUM375990;KGM_15616;Phum_PHUM375990;LOC100168821;Phum_PHUM375990;LOC100119447;LOC100119447;CpipJ_CPIJ007630;EAG_03271;EAI_13374;Phum_PHUM375990;EAI_13374;Phum_PHUM375990;G5I_08405;Phum_PHUM375990;Phum_PHUM375990;AAEL004017;KGM_15616;Phum_PHUM375990;YQE_10892;SINV_05730;LOC100119447;CpipJ_CPIJ007630;CpipJ_CPIJ007630;LOC725618;CpipJ_CPIJ007630;D910_05301;AAEL0040…	GO:0003677-IEA;GO:0003887-IEA;GO:0006351-IEA;GO:0071897-IEA;GO:0003676-IEA	DNA binding-IEA;DNA-directed DNA polymerase activity-IEA;transcription, DNA-templated-IEA;DNA biosynthetic process-IEA;nucleic acid binding-IEA	7460;7460;7460;121224;13037;121224;7029;121224;7425;7425;7176;104421;610380;121224;610380;121224;103372;121224;121224;7159;13037;121224;77166;13686;7425;7176;7176;7460;7176;77166;7159;7176;77166;7159;7159;104421;7029;121224;7159;121224;121224;443821;104421;13686;7425;7176;13037;136037;610380;7029;7176;7176;7176;7176;7176;7176;7176;7159;7425;136037;77166;443821;7029;121224;7029;103372;7159;7176;74…	GO:0003677;GO:0003887;GO:0006260;GO:0006351;GO:0042575;GO:0071897	DNA binding;DNA-directed DNA polymerase activity;DNA replication;transcription, DNA-templated;DNA polymerase complex;DNA biosynthetic process	noIPR;noIPR;IPR007015;noIPR;IPR007015;IPR016024	;;DNA-directed DNA polymerase activity/DNA binding/transcription, DNA-templated;;DNA-directed DNA polymerase activity/DNA binding/transcription, DNA-templated;binding	null;null;DNA polymerase V;DNA polymerase V;DNA polymerase V;Armadillo-type fold	Coil (COILS);Coil (COILS);PF04931 (PFAM);PTHR13213:SF2 (PANTHER);PTHR13213 (PANTHER);SSF48371 (SUPERFAMILY)	940	6957	85	88	12138	15671	1.641	4.69164	-1.96482	-0.51825	5.45185	5.74134	76,616 up	8,285 up
TOXOnig-OC_C55	attaaataataaaataaataaaaaatgtcgtattattgttgtcaattatgtaacgccattttattagaacattttgggtctattgttcaaacaattggtaattgtttattacaaaatggctcgcaaacattggcttttattaatcgaaatacgtcatttccattagctaaggttaaagaatcactgtgtgtgttaattaaatttggaattgttacgtatgaaacgagagaaagaggtatctggtatacaattattcctgaaaaaattataaatattttacggtattcaaggtttatgttttttgtaaaaactacgtgtgatgatgaaggtgagataatgtttgaagaagtgttaaagcaaggatatgaaacagcatctcaaattattgttaaatcatat…	1594	DNA-directed RNA polymerase III subunit RPC3	gi|607304911|gb|EZA45916.1| DNA-directed RNA polymerase III subunit RPC3-like protein [Microplitis demolitor]/gi|665787544|ref|XP_008557891.1|PREDICTED: DNA-directed RNA polymerase III subunit RPC3 [Microplitis demolitor]	XP_008557891;EZA45916	Microplitis demolitor	0.0E0	83.83%	501	501	420	EC:2.7.7.6	DNA-directed RNA polymerase	YQE_00605;CpipJ_CPIJ009822;G5I_06022;CpipJ_CPIJ009822;D910_10170;AAEL007496;AAEL007496;X777_01039;LOC100119388;CpipJ_CPIJ009822;AND_004811;GLEAN_08189;CpipJ_CPIJ009822;GLEAN_08189;AAEL007496;CpipJ_CPIJ009822;YQE_00196;D910_10170;EAG_03594;EAG_03594;AND_004811;G5I_06022;K425_654;ZHAS_00011971;ZHAS_00011971;LOC100119388;GLEAN_08189;LOC411164;AAEL007496;YQE_00196;LOC411164;YQE_00196;GLEAN_08189;AAEL…	GO:0003677-IEA;GO:0003899-IEA;GO:0006351-IEA	DNA binding-IEA;DNA-directed 5'-3' RNA polymerase activity-IEA;transcription, DNA-templated-IEA	77166;7176;103372;7176;77166;7159;7159;443821;7425;7176;43151;7070;7176;7070;7159;7176;77166;77166;104421;104421;43151;103372;69319;74873;74873;7425;7070;7460;7159;77166;7460;77166;7070;7159;7176;43151;104421;77166;7176;69319;74873;77166;7176;7176;136037;7460;7159;7460;443821;103372;7176;136037;77166;7070;69319;7425;7460;7070;7176;443821;136037;7176;7460	GO:0003677;GO:0003899;GO:0005730;GO:0006144;GO:0006206;GO:0006351	DNA binding;DNA-directed 5'-3' RNA polymerase activity;nucleolus;purine nucleobase metabolic process;pyrimidine nucleobase metabolic process;transcription, DNA-templated	IPR013197;IPR008806;noIPR	;DNA binding/DNA-directed 5'-3' RNA polymerase activity/transcription, DNA-templated;	RNA polymerase III subunit RPC82-related, helix-turn-helix;RNA polymerase III Rpc82, C -terminal;RNA polymerase III Rpc82, C -terminal	PF08221 (PFAM);PF05645 (PFAM);PTHR12949 (PANTHER)	533	2430	22	246	2719	4510	2.16311	4.51476	-2.57414	2.30546	4.6341	5.28507	7,887 up	5,104 up
TOXOnig-OC_C56	cacatgatgaataaatttctgataaaaaattgtggaaaatttttttaactggtagaaaataaatgagaaatggtattcttttattaatataaaaataataaataattaattttgattaatttaattataatgactataattagctattgataattattagtgttaattttaataatacatatttttaatactaaaatggaaaacaaattgagatataaaataataataatgatgaataaaaaaatgtaatgaattacaaaattatttgttttcttttataatgaaaagaaaatcatttatattaaaatacaaaagaaataattaattaactttaaatcattcttcgtaattggataccataatacttattttaaattgaatatggattgaacatataat…	1451	---NA---																					56	4255	0	4	10718	11902	-0.95193	5.45857	-9.86224	-3.50145	6.74859	6.82068	1280,177 up	85,065 up
TOXOnig-OC_C57	attctggaatattatggctgaggaaaagtcaggagaagtgattttacctcttaaaaggaaatctgatgaaccgccagctaaaaaggcaaaatggataaacagacaacgggtattggtgttagcttacagaggaataaatctcagatctcggcatttaatggaagatattaaaaaactcatgccacatcatcgtcctgaagctaaaattgaacggcaaaaaaatctccaagcaattaatgagatttgtgagtctaaaaattgcaataaagctattctttttgaaggcagacttaaacgagatctgtatatgtgggttgctaatgttcctaatggaccctctgctaaatttcttgttgaaaacagccatactatgggagaattaaaattaactggaaattg…	1712	ribosome biogenesis BRX1 homolog	gi|665796857|ref|XP_008546234.1|PREDICTED: ribosome biogenesis protein BRX1 homolog [Microplitis demolitor]	XP_008546234	Microplitis demolitor	6.4E-173	91.58%	326	285	261									IPR007109;IPR007109;IPR026532;IPR007109;IPR004154	;;;;	Brix domain;Brix domain;Ribosome biogenesis protein BRX1;Brix domain;Anticodon-binding	SM00879 (SMART);PF04427 (PFAM);PTHR13634 (PANTHER);PS50833 (PROSITE_PROFILES);SSF52954 (SUPERFAMILY)	701	3701	29	548	7412	8957	2.45535	5.01869	-2.27863	3.35795	5.97786	6.17193	7,032 up	5,910 up
TOXOnig-OC_C58	gacacgccccgttccccagagccaatccttatcccgaagttacggatccattttgtcgacttcccttacctacattattctatcgactagaggctcttaaccttggagacctgctgcggatatgggtacgaaccggcgcgacacctccacgtgtccctctcttggattttcaaggtccgttaggatgatccagacaccgccgcaactgcggtgctcttcgcattcttaaccctatctccttgttaaaagtttccagggaacttgaatgcttatacagaaaagaaaactctttctggatatcctgacggcgtctccaagtcattttgggttaccccgacgaatattcttgcgaatatccgacttaataacggttccgctgccgggttccggaatagaaac…	482	alpha-L1 nicotinic acetyl choline receptor	gi|307185262|gb|EFN71375.1|hypothetical protein EAG_03557 [Camponotus floridanus]	EFN71375	Camponotus floridanus	1.2E-49	80.00%	306	120	96			Bm1_10370;Bm1_10370;Bm1_10370;Bm1_10370	GO:0055114-IEA;GO:0004497-IEA	oxidation-reduction process-IEA;monooxygenase activity-IEA	6279;6279;6279;6279	GO:0004497;GO:0055114	monooxygenase activity;oxidation-reduction process					1041838	12366	4246323	13635	141146	300576	14.8214	8.58766	16.7097	9.82352	12.0576	13.0691	9,484 up	75,254 down
TOXOnig-OC_C59	tatttcttcttactcttcttttttagtgtattaaatacataggtatatatcgaaagataattaatatttataagtgttccaaatacctagtacagagtgaatttattttaaatccattgtaaaaattacataaagtgttgtcaaatttaaaaatctggtcaaaaatcattttttatgaactgatatcaagatagtcttttatctaatgttttaatagctatgaagtgtttgaataacctatccaacatttcatgacacgttattgaatttcgtaattactgataaacaaaaaacgtcattatttattgaaaaaataatttcttaatttaatttcttgttaactgttttatttgtttatttcaacaattaccatggcggcggttaatgaatcaacgaatt…	4158	FCH domain only 2	gi|665809972|ref|XP_008553380.1|PREDICTED: FCH domain only protein 2 [Microplitis demolitor]	XP_008553380	Microplitis demolitor	0.0E0	94.76%	1179	592	561									IPR018808;noIPR;noIPR;noIPR;noIPR;IPR028565;IPR028565	;;;;;;	Muniscin C-terminal;Muniscin C-terminal;Muniscin C-terminal;Muniscin C-terminal;Muniscin C-terminal;Mu homology domain;Mu homology domain	PF10291 (PFAM);PTHR23065 (PANTHER);PTHR23065:SF15 (PANTHER);PTHR23065:SF15 (PANTHER);PTHR23065 (PANTHER);PS51072 (PROSITE_PROFILES);SSF49447 (SUPERFAMILY)	9829	15093	313	1360	9838	15744	4.9847	5.76638	-0.1268	3.3891	5.10615	5.70543	4,980 up	1,719 up
TOXOnig-OC_C60	gcaggtagttcttattctaaacgtaagaagtttattgtgttgtgtgttgtgcgtatatcgacaaaatgtactttacacacgctttcgcgcacgttggcatctctcaaataatgacgctttagttttgttttgttatttttttaattgaaattttagaatatttttatttatattaaattaattattatcaataatcttttattaaaaaaaaaatatgaatgttaatagatttgttgttaacgtatgatagaaaatatttaataaaattattgttcataactcatgatacaaaatattttttaaaaatattaataaatataaataataaacaaaggacaacaatcaaaattaataaagaatactcaagtttttaaaaaagaaaatgataaaatttagtga…	2240	carboxyl-terminal PDZ ligand of neuronal nitric oxide synthase -like	gi|665789740|ref|XP_008560522.1|PREDICTED: carboxyl-terminal PDZ ligand of neuronal nitric oxide synthase protein isoform X4 [Microplitis demolitor]	XP_008560522	Microplitis demolitor	0.0E0	90.93%	413	397	361									noIPR;IPR006020;IPR011993;IPR006020;noIPR;noIPR;IPR006020;IPR011993	;protein binding;;protein binding;;;protein binding;	null;PTB/PI domain;PH domain-like;PTB/PI domain;PTB/PI domain;PTB/PI domain;PTB/PI domain;PH domain-like	Coil (COILS);SM00462 (SMART);G3DSA:2.30.29.30 (GENE3D);PF00640 (PFAM);PTHR11232:SF17 (PANTHER);PTHR11232 (PANTHER);PS01179 (PROSITE_PROFILES);SSF50729 (SUPERFAMILY)	1457	3909	63	242	7352	5904	3.12305	4.70976	-1.54714	1.79096	5.57831	5.18279	10,496 up	3,003 up
TOXOnig-OC_C61	atataaatagattttatgagtactatacaagaaataatgttaatagtagatcatagattgactaattcattacaattataggttatataaattatttatttaagattcattattttcaaatcacaacgactttaaataaacatcaatatccacaaatacagaaatttgatttaattttgttaataaatcaatactaacaaatgaaaaacattaatttatattattaacaatgaataatattaaattttaattgtcacaaataattttaatttcttcttctcgaatccaaggtcttgaccaaacagtaatcagacaatttttaattggactgttatcagccaacaaacaagattcagcagattgtcctttagggcaagtactttctccaattttaacatt…	4186	cysteine ase	gi|665804754|ref|XP_008550537.1|PREDICTED: uncharacterized protein LOC103573287 [Microplitis demolitor]	XP_008550537	Microplitis demolitor	0.0E0	82.68%	1026	1028	850	EC:3.4	Acting on peptide bonds (peptidases)	YQE_02191;ctsf;LOC100123649;TcasGA2_TC009844;TcasGA2_TC009844;X777_16924;LOC408851;LOC100123649;EAG_10607;LOC408851;TcasGA2_TC009844;LOC408851;SINV_14496;G5I_04710;TcasGA2_TC009844;YQE_02191;D910_09924;LOC408851;YQE_02191;ctsf;SINV_14496;EAG_10607;TcasGA2_TC009844;EAI_14720;SINV_14496;LOC100123649;L798_07977;LOC100123649;J7HEW4;EAG_10607;EAG_10607;YQE_02191;X777_16924;LOC408851;D910_09924;LOC4088…	GO:0008233-IEA;GO:0004869-IEA;GO:0006508-IEA;GO:0008234-IEA;GO:0030414-IEA;GO:0016787-IEA;GO:0010951-IEA;GO:0010466-IEA	peptidase activity-IEA;cysteine-type endopeptidase inhibitor activity-IEA;proteolysis-IEA;cysteine-type peptidase activity-IEA;peptidase inhibitor activity-IEA;hydrolase activity-IEA;negative regulation of endopeptidase activity-IEA;negative regulation of peptidase activity-IEA	77166;6887;7425;7070;7070;443821;7460;7425;104421;7460;7070;7460;13686;103372;7070;77166;77166;7460;77166;6887;13686;104421;7070;610380;13686;7425;136037;7425;168631;104421;104421;77166;443821;7460;77166;7460;136037;7425;104421;7425;77166;77166;7460;7425;77166;103372;7460;13686;6887;7460;610380;7460;104421;7460;136037;7070;7070;104421;7460;443821;7070;443821;77166;168631;6887;610380;7460;136037;7…	GO:0004869;GO:0006508;GO:0008234;GO:0010951	cysteine-type endopeptidase inhibitor activity;proteolysis;cysteine-type peptidase activity;negative regulation of endopeptidase activity	IPR000668;IPR000010;IPR013201;IPR000668;IPR013201;noIPR;noIPR;IPR000010;IPR000668;noIPR;IPR013128;IPR018073;IPR025661;IPR000169;IPR025660;noIPR;noIPR;noIPR;noIPR;noIPR;noIPR;noIPR;noIPR	proteolysis/cysteine-type peptidase activity;cysteine-type endopeptidase inhibitor activity;;proteolysis/cysteine-type peptidase activity;;;;cysteine-type endopeptidase inhibitor activity;proteolysis/cysteine-type peptidase activity;;cysteine-type peptidase activity;;;;;;;;;;;;	Peptidase C1A, papain C-terminal;Cystatin domain;Cathepsin propeptide inhibitor domain (I29);Peptidase C1A, papain C-terminal;Cathepsin propeptide inhibitor domain (I29);Cathepsin propeptide inhibitor domain (I29);Cathepsin propeptide inhibitor domain (I29);Cystatin domain;Peptidase C1A, papain C-terminal;Peptidase C1A, papain C-terminal;Peptidase C1A;Proteinase inhibitor I25, cystatin, conserved…	PR00705 (PRINTS);SM00043 (SMART);SM00848 (SMART);SM00645 (SMART);PF08246 (PFAM);G3DSA:3.90.70.10 (GENE3D);G3DSA:3.10.450.10 (GENE3D);PF00031 (PFAM);PF00112 (PFAM);PTHR12411:SF316 (PANTHER);PTHR12411 (PANTHER);PS00287 (PROSITE_PATTERNS);PS00640 (PROSITE_PATTERNS);PS00139 (PROSITE_PATTERNS);PS00639 (PROSITE_PATTERNS);NON_CYTOPLASMIC_DOMAIN (PHOBIUS);SIGNAL_PEPTIDE (PHOBIUS);SIGNAL_PEPTIDE_H_REGION …	60529	91168	407	4984	18694	28413	7.59753	8.35134	0.24239	5.25312	6.02261	6.5475	2,452 up	1,686 up
TOXOnig-OC_C62	tgtacgaagactagttacttgacaaagtatattttctttgtgaaaaataaaaataagaaaaaacaaccaatatgcagaaaagcattattttattcttcgtggtgttggctttcgttcaaattgtacgaagtgatgagggtcaagaagcagcaagtcctagtaatggacaaccaaatcctgtacttgacattatgggtcaaggaatgcaagctgctcaaaaagttggaggtcaagtgggatctgctgtgaaacaaggcgttgaacaagttcaaaaaggttttgagcaagcacaagcaggagcttctaaaacagcacctgcatcatgaaattttgaatcacaatgattattatttattcatcagctttgcacaaaccgatttattttctctattattctgt…	485	---NA---																	noIPR;noIPR;noIPR;noIPR;noIPR;noIPR;noIPR	;;;;;;	null;null;null;null;null;null;null	SIGNAL_PEPTIDE (PHOBIUS);NON_CYTOPLASMIC_DOMAIN (PHOBIUS);SIGNAL_PEPTIDE_C_REGION (PHOBIUS);SIGNAL_PEPTIDE_H_REGION (PHOBIUS);SIGNAL_PEPTIDE_N_REGION (PHOBIUS);SignalP-TM (SIGNALP_GRAM_POSITIVE);SignalP-noTM (SIGNALP_EUK)	631	80509	1	24	1764631	459104	4.12321	11.2815	-5.31698	0.6645	15.6928	13.6712	8230,190 up	142,841 up
TOXOnig-OC_C63	aatataataatcataataataatgttatcatggtctggtggtggggatggtaatgattgtggtggacttccgttactctgcgaactacgagaaagctggttgcgttcggtggtattactgaaaaacacaatgaaaatggcgtggcaaccgcaggaggaaggattaagacaaattttaacacttttacgtgaatcacaaagtcccgatacagcaacacaacgtgctgtacaacaaaaattggaagaattaaataagttcccagactttaataattatcttatctttgtgttgaccaagcttacatcggaagccgatgtaccaactaggtcacttagtggattgattttaaagaataacgtgcgaactcattaccataaatttttaccagaagtaacaaat…	5960	transportin-1	gi|665804297|ref|XP_008550283.1|PREDICTED: transportin-1 [Microplitis demolitor]	XP_008550283	Microplitis demolitor	0.0E0	95.47%	948	949	906	EC:5.3.1.6	Ribose-5-phosphate isomerase	LOC100169518;AAEL007521;v1g243273;Phum_PHUM308970;v1g243273;LOTGIDRAFT_112611;LOC408842;CpipJ_CPIJ000096;AAEL007521;L798_03666;CpipJ_CPIJ000096;LOC100169518;L798_03666;LOTGIDRAFT_112611;AAEL007521;v1g243273;v1g243273;LOC408842;G5I_03648;Phum_PHUM308970;G5I_03648;LOC408842;CpipJ_CPIJ000096;L798_03666;AAEL007521;LOTGIDRAFT_112611;v1g243273;EAI_05266;v1g243273;AAEL007521;Phum_PHUM308970;EAG_15592;Cp…	GO:0005737-IBA;GO:0006607-IBA;GO:0000060-IBA;GO:0031965-IBA;GO:0009052-IEA;GO:0034399-IBA;GO:0008565-IBA;GO:0004751-IEA;GO:0008536-IEA;GO:0006610-IBA;GO:0000059-IBA;GO:0006886-IEA;GO:0005622-IEA;GO:0008139-IBA	cytoplasm-IBA;NLS-bearing protein import into nucleus-IBA;protein import into nucleus, translocation-IBA;nuclear membrane-IBA;pentose-phosphate shunt, non-oxidative branch-IEA;nuclear periphery-IBA;protein transporter activity-IBA;ribose-5-phosphate isomerase activity-IEA;Ran GTPase binding-IEA;ribosomal protein import into nucleus-IBA;obsolete protein import into nucleus, docking-IBA;intracellul…	7029;7159;45351;121224;45351;225164;7460;7176;7159;136037;7176;7029;136037;225164;7159;45351;45351;7460;103372;121224;103372;7460;7176;136037;7159;225164;45351;610380;45351;7159;121224;104421;7176;7460;45351;45351;13037;7029;121224;13037;610380;45351;7176;7029;610380;7460;45351;7176;121224;45351;45351;225164;121224;104421;13037;7176;103372;45351;45351;225164;7176;45351;7176;121224;7159;7176;10442…	GO:0000059;GO:0000060;GO:0004751;GO:0005737;GO:0006607;GO:0006610;GO:0008139;GO:0008536;GO:0008565;GO:0009052;GO:0015976;GO:0031965;GO:0034399	obsolete protein import into nucleus, docking;protein import into nucleus, translocation;ribose-5-phosphate isomerase activity;cytoplasm;NLS-bearing protein import into nucleus;ribosomal protein import into nucleus;nuclear localization sequence binding;Ran GTPase binding;protein transporter activity;pentose-phosphate shunt, non-oxidative branch;carbon utilization;nuclear membrane;nuclear periphery	IPR001494;IPR001494;IPR011989;IPR007249;noIPR;IPR000357;noIPR;noIPR;IPR016024	intracellular protein transport/Ran GTPase binding;intracellular protein transport/Ran GTPase binding;;;;protein binding;;;binding	Importin-beta, N-terminal domain;Importin-beta, N-terminal domain;Armadillo-like helical;Dopey, N-terminal;Dopey, N-terminal;HEAT repeat;HEAT repeat;HEAT repeat;Armadillo-type fold	SM00913 (SMART);PF03810 (PFAM);G3DSA:1.25.10.10 (GENE3D);PF04118 (PFAM);PF13513 (PFAM);PF02985 (PFAM);PTHR10527:SF21 (PANTHER);PTHR10527 (PANTHER);SSF48371 (SUPERFAMILY)	199901	381907	65420	42373	714750	688354	8.81138	9.90822	7.06121	7.83114	10.7697	10.6363	6,989 up	2,138 up
TOXOnig-OC_C64	tgtttataacaatcataaaaaaatcttattaaatagaaaacaatgattaatattttttttgttatttgtaaatttatcagtacacatataaatattttaaaaaaatgatttcgaaatatttttataaaatattgagttattattgaaaaaatatatgcatataaatatttttttagtagaaaaatacaaatttttagttatgtaattattagatgaaattgtgcttgatttatggaatgcggttttaaaatttcttgaggtcatttatagcttttagtaaatcactaaacaaggtcaatattcgtatatgtaatgagcaaaacaatcaaaataataatattaataactttagttgttgaatttaacaacgagcaagaaccttcattaaaagagccatac…	7186	CAD -like	gi|383857632|ref|XP_003704308.1|PREDICTED: CAD protein-like [Megachile rotundata]	XP_003704308	Megachile rotundata	0.0E0	89.38%	2254	2251	2012	EC:6.3.5.5;EC:3.5.2.3;EC:2.1.3.2;EC:3.2.1.23;EC:6.3.4.16	Carbamoyl-phosphate synthase (glutamine-hydrolyzing);Dihydroorotase;Aspartate carbamoyltransferase;Beta-galactosidase;Carbamoyl-phosphate synthase (ammonia)	DmojGI15230;DmojGI15230;DmojGI15230;DmojGI15230;DvirGJ18689;Phum_PHUM000420;G5I_14266;Phum_PHUM000420;Phum_PHUM000420;DvirGJ18689;Phum_PHUM000420;Phum_PHUM000420;DvirGJ18689;Phum_PHUM000420;CpipJ_CPIJ007153;TcasGA2_TC012392;ZHAS_00020388;DvirGJ18689;Phum_PHUM000420;DmojGI15230;Phum_PHUM000420;CpipJ_CPIJ007153;DAPPUDRAFT_187511;DvirGJ18689;DvirGJ18689;DvirGJ18689;Phum_PHUM000420;AgaP_AGAP000300;Tc…	GO:0046872-IEA;GO:0003824-IEA;GO:0000050-IBA;GO:0016740-IEA;GO:0016743-IEA;GO:0016787-IEA;GO:0008152-IEA;GO:0004070-IEA;GO:0004070-IBA;GO:0004151-IEA;GO:0004151-IBA;GO:0004553-IEA;GO:0005524-IEA;GO:0006207-IEA;GO:0006207-IBA;GO:0006526-IBA;GO:0005737-IBA;GO:0006807-IEA;GO:0016597-IEA;GO:0016874-IEA;GO:0016798-IEA;GO:0016810-IEA;GO:0016812-IEA;GO:0004088-IEA;GO:0004088-IBA;GO:0006520-IEA;GO:000408…	metal ion binding-IEA;catalytic activity-IEA;urea cycle-IBA;transferase activity-IEA;carboxyl- or carbamoyltransferase activity-IEA;hydrolase activity-IEA;metabolic process-IEA;aspartate carbamoyltransferase activity-IEA;aspartate carbamoyltransferase activity-IBA;dihydroorotase activity-IEA;dihydroorotase activity-IBA;hydrolase activity, hydrolyzing O-glycosyl compounds-IEA;ATP binding-IEA;'de n…	7230;7230;7230;7230;7244;121224;103372;121224;121224;7244;121224;121224;7244;121224;7176;7070;74873;7244;121224;7230;121224;7176;6669;7244;7244;7244;121224;7165;7070;103372;6669;7176;103372;7230;7230;7176;7244;7244;121224;7165;7230;6669;7244;7244;7165;6669;7165;7176;7244;7244;7165;7165;121224;7176;74873;7244;121224;121224;74873;6669;7244;7176;103372;7230;7230;7230;7165;74873;7176;74873;121224;716…	GO:0000050;GO:0004070;GO:0004087;GO:0004088;GO:0004151;GO:0004565;GO:0005524;GO:0005951;GO:0006012;GO:0006027;GO:0006207;GO:0006522;GO:0006526;GO:0006531;GO:0006541;GO:0006560;GO:0006687;GO:0009341;GO:0009347;GO:0016597;GO:0046486;GO:0046872	urea cycle;aspartate carbamoyltransferase activity;carbamoyl-phosphate synthase (ammonia) activity;carbamoyl-phosphate synthase (glutamine-hydrolyzing) activity;dihydroorotase activity;beta-galactosidase activity;ATP binding;carbamoyl-phosphate synthase complex;galactose metabolic process;glycosaminoglycan catabolic process;'de novo' pyrimidine nucleobase biosynthetic process;alanine metabolic pr…	IPR005483;noIPR;IPR006130;IPR002082;IPR002474;IPR005480;IPR011607;IPR016185;IPR005479;IPR006132;IPR005480;IPR006275;IPR017926;IPR006680;IPR006130;IPR029062;IPR011607;IPR005480;IPR002474;IPR002474;IPR013815;noIPR;IPR013816;IPR002082;IPR006130;IPR011607;IPR006131;IPR006274;IPR013816;noIPR;noIPR;IPR006130;IPR002195;IPR005479;IPR005479;IPR005479;IPR011761;IPR002082;IPR017926;IPR011761;IPR006274;IPR03…	nitrogen compound metabolic process;;cellular amino acid metabolic process/amino acid binding/carboxyl- or carbamoyltransferase activity;aspartate carbamoyltransferase activity/'de novo' pyrimidine nucleobase biosynthetic process;;;;;ATP binding;cellular amino acid metabolic process/carboxyl- or carbamoyltransferase activity;;nitrogen compound metabolic process;;hydrolase activity;cellular amino …	Carbamoyl-phosphate synthase large subunit, CPSase domain;Carbamoyl-phosphate synthase large subunit, CPSase domain;Aspartate/ornithine carbamoyltransferase;Aspartate carbamoyltransferase;Carbamoyl-phosphate synthase, small subunit N-terminal domain;Carbamoyl-phosphate synthetase, large subunit oligomerisation domain;Methylglyoxal synthase-like domain;Pre-ATP-grasp domain;Carbamoyl-phosphate synt…	PR00098 (PRINTS);PR00099 (PRINTS);PR00100 (PRINTS);PR00101 (PRINTS);SM01097 (SMART);SM01096 (SMART);SM00851 (SMART);G3DSA:3.40.50.20 (GENE3D);PF02786 (PFAM);PF02729 (PFAM);G3DSA:1.10.1030.10 (GENE3D);TIGR01369 (TIGRFAM);PF00117 (PFAM);PF01979 (PFAM);G3DSA:3.40.50.1370 (GENE3D);G3DSA:3.40.50.880 (GENE3D);G3DSA:3.40.50.1380 (GENE3D);PF02787 (PFAM);PF00988 (PFAM);G3DSA:3.50.30.20 (GENE3D);G3DSA:3.30…	1599	12923	2547	717	24156	32460	1.57553	4.75314	2.10847	1.67624	5.6128	5.96	19,477 up	9,048 up
TOXOnig-OC_C65	tgaatttttttttaataaataaatgaaatgaaaactaaatccgaggaaattgatagtgatttaattttgtatgagcttttggaatatttcgtaaaaaaacaagagccagaattagtgcgatgtaaaaatggaattgcaattcttcctgcaacaggaacaattaaaaatgctttacggtatctcaacaatagatactcacttccagaaagtatatcccatcaaataagtctcactttaccatggaaatttgctagtggtgataatggaagactcttagcaattttacatgaaaatataattgaaataagacgatctaaagatgaattctcttcaataattggaaaagcatcagnnnnnnnnnnnnntcagtacccaaggatgcatttccacagtggcgta…	8396	heat shock 90	gi|665807003|ref|XP_008551766.1|PREDICTED: neuroblastoma-amplified sequence-like [Microplitis demolitor]	XP_008551766	Microplitis demolitor	0.0E0	83.93%	1930	1307	1097			hsp90;DmojGI13350;Hsp83;Hsp83;Hsp83;Hsp83;Hsp83;Hsp83;Hsp83;Hsp83;Hsp83;DyakGE21339;Hsp83;Hsp83;Hsp83;Q5I5Q4;Hsp83;Hsp83;A8D4R5;DsimHsp83;DyakGE21339;Q5I5Q4;Hsp83;Hsp83;V5TFY5;Hsp83;Hsp83;Hsp83;Q5I5Q4;Hsp83;DmojGI13350;Hsp83;Hsp83;Hsp83;Hsp83;LOC411700;Hsp83;Hsp83;Hsp83;DmojGI13350;Hsp83;Hsp83;Hsp83;Hsp83;DsecHsp83;hsp90;Hsp83;Hsp83;Hsp83;Hsp83;G5I_09816;Hsp83;Hsp83;Hsp83;Hsp83;Hsp83;Hsp83;Hsp83;…	GO:0019094-IMP;GO:0009408-ISS;GO:0009408-IEP;GO:0005705-IDA;GO:0045187-TAS;GO:0045187-IMP;GO:0048477-IGI;GO:0048471-IDA;GO:0016787-IEA;GO:0016887-IEA;GO:0008152-IEA;GO:0007283-IMP;GO:0008293-NAS;GO:0008595-TAS;GO:0006950-IEA;GO:0007465-TAS;GO:0043248-IDA;GO:0051082-IEA;GO:0051082-IDA;GO:0005524-IEA;GO:0006457-ISS;GO:0006457-TAS;GO:0006457-IEA;GO:0005886-IDA;GO:0005811-IDA;GO:0005737-ISS;GO:000573…	pole plasm mRNA localization-IMP;response to heat-ISS;response to heat-IEP;polytene chromosome interband-IDA;regulation of circadian sleep/wake cycle, sleep-TAS;regulation of circadian sleep/wake cycle, sleep-IMP;oogenesis-IGI;perinuclear region of cytoplasm-IDA;hydrolase activity-IEA;ATPase activity-IEA;metabolic process-IEA;spermatogenesis-IMP;torso signaling pathway-NAS;anterior/posterior axis…	535359;7230;7227;7227;7227;7227;7227;7227;7227;7227;7227;7245;7227;7227;7227;127406;7227;7227;375433;7240;7245;127406;7227;7227;195883;7227;7227;7227;127406;7227;7230;7227;7227;7227;7227;7460;7227;7227;7227;7230;7227;7227;7238;7227;7238;535359;7227;7227;7240;7227;103372;7227;7227;7227;7227;7227;7227;7227;7227;7240;7238;108931;7227;7227;7227;610380;7227;7227;7227;7227;7227;7227;7227;7240;7230;7227…	GO:0005524;GO:0005705;GO:0005811;GO:0005813;GO:0005886;GO:0006457;GO:0007015;GO:0007052;GO:0007098;GO:0007283;GO:0007465;GO:0008152;GO:0008285;GO:0008293;GO:0008360;GO:0009408;GO:0009631;GO:0010529;GO:0019094;GO:0042623;GO:0043248;GO:0045187;GO:0048471;GO:0051082	ATP binding;polytene chromosome interband;lipid droplet;centrosome;plasma membrane;protein folding;actin filament organization;mitotic spindle organization;centrosome cycle;spermatogenesis;R7 cell fate commitment;metabolic process;negative regulation of cell proliferation;torso signaling pathway;regulation of cell shape;response to heat;cold acclimation;negative regulation of transposition;pole p…	noIPR;noIPR;noIPR	;;	null;null;null	Coil (COILS);PTHR15922:SF2 (PANTHER);PTHR15922 (PANTHER)	30002	84154	897	925	99254	145167	5.58083	7.23172	0.37834	1.81921	7.42703	7.89646	67,520 up	3,140 up
TOXOnig-OC_C66	ttataatttttaatatatttttattcaaatgtcaaaatccacatttcaaaacttcattctatggggatattgactacttcgcaggccaaacatagctgaaaggtaaataaaaagcattttcttgtctggatgagctctgatagcgttaataaccatcttgtctacaactttctggtcagctttcctttcatcactaactttgtattcttcagctttcttggtaaaaatatcaccttcttcctttttagcgcgtttttcacgttttctcttgaaatatgcgtcatcaatattatcaggaatcttaacatctttcaaatccaatcttgtagaggtagcaattacgtaattttgactaactcttctcaatggacaagcgttgataaggaaaggtccagtaac…	846	60S ribosomal L6	gi|665796070|ref|XP_008545806.1|PREDICTED: 60S ribosomal protein L6 [Microplitis demolitor]	XP_008545806	Microplitis demolitor	1.1E-139	90.98%	265	266	242			GLEAN_15729-OG20814;RpL6;RpL6;EAI_08673;G5I_04446;D910_00215;SINV_00918;L798_11773;EAI_08673;EAG_12670;R4UW68;RpL6;D910_00215;X777_03296;X777_03296;D910_00215;D910_00215;EAG_12670;rpL6e;YQE_11716;D910_00215;G5I_04446;RpL6;X777_03296;D910_00215;GLEAN_15729-OG20814;D910_00215;R4UW68;RpL6;RpL6;R4UW68;RpL6;EAG_12670;RpL6;RpL6;G5I_04446;SINV_00918;EAI_08673;RpL6;YQE_11716;L798_11773;GLEAN_15729-OG2081…	GO:0003735-IEA;GO:0030529-IEA;GO:0005840-IEA;GO:0006412-IEA;GO:0005622-IEA	structural constituent of ribosome-IEA;ribonucleoprotein complex-IEA;ribosome-IEA;translation-IEA;intracellular-IEA	7070;7460;77504;610380;103372;77166;13686;136037;610380;104421;36987;63687;77166;443821;443821;77166;77166;104421;118799;77166;77166;103372;7460;443821;77166;7070;77166;36987;77504;7460;36987;63687;104421;63687;7460;103372;13686;610380;77504;77166;136037;7070;77166;77166;77166;104421;118799;77166;7460;36987;36987;77166;136037;103372;77166;7070;118799;103372;77166;13686;77504;7460;610380;13686;610…	GO:0003735;GO:0005840;GO:0006412;GO:0042254	structural constituent of ribosome;ribosome;translation;ribosome biogenesis	IPR005568;IPR014722;IPR000915;IPR000915;noIPR;noIPR;noIPR;noIPR;noIPR;noIPR;IPR008991	structural constituent of ribosome/translation/intracellular/ribosome;;ribosome/translation/structural constituent of ribosome/intracellular;ribosome/translation/structural constituent of ribosome/intracellular;;;;;;;	Ribosomal protein L6, N-terminal;Ribosomal protein L2 domain 2;60S ribosomal protein L6E;60S ribosomal protein L6E;60S ribosomal protein L6E;60S ribosomal protein L6E;60S ribosomal protein L6E;60S ribosomal protein L6E;60S ribosomal protein L6E;60S ribosomal protein L6E;Translation protein SH3-like domain	PF03868 (PFAM);G3DSA:2.30.30.30 (GENE3D);PF01159 (PFAM);PTHR10715 (PANTHER);PTHR10715:SF0 (PANTHER);TRANSMEMBRANE (PHOBIUS);TRANSMEMBRANE (PHOBIUS);CYTOPLASMIC_DOMAIN (PHOBIUS);NON_CYTOPLASMIC_DOMAIN (PHOBIUS);CYTOPLASMIC_DOMAIN (PHOBIUS);SSF50104 (SUPERFAMILY)	64826	71875	14823	17747	283688	115817	10.0033	10.3151	7.7359	9.39216	12.2531	10.8816	2,807 up	1,241 up
TOXOnig-OC_C67	ttattatattattgatttaaaggattgtctactgagcggcaacttttacacagtaatttcggctaaagttttggcgtccacaattttcaacctcaataataaaataattataaataagactgttggaaaagtatgctatatgaattttataaatgataagaaaaatgagtttttctagtgatgaagttaattttttggtttaccgatatctacaagaatcaggtttccaacactcggcatatacatttggtatagaatcacatatatcacagagtaatataaatggagcacttgtaccaccagctgctcttttatctatactccaaaaaggattacagtatacagaggctgaaatatcaattggtgaagatggtacggagcaaagaatggttgagtctt…	1918	F-box-like WD repeat-containing TBL1XR1	gi|665819824|ref|XP_008558792.1|PREDICTED: F-box-like/WD repeat-containing protein TBL1XR1 isoform X2 [Microplitis demolitor]	XP_008558792	Microplitis demolitor	0.0E0	96.12%	517	516	496			AgaP_AGAP007739;AgaP_AGAP007739;AgaP_AGAP007739;AgaP_AGAP007739;AgaP_AGAP007739;AgaP_AGAP007739;AgaP_AGAP007739;AgaP_AGAP007739;AgaP_AGAP007739;AgaP_AGAP007739	GO:0003714-IBA;GO:0000118-IBA;GO:0016575-IBA;GO:1903507-IBA;GO:0006357-IBA	transcription corepressor activity-IBA;histone deacetylase complex-IBA;histone deacetylation-IBA;negative regulation of nucleic acid-templated transcription-IBA;regulation of transcription by RNA polymerase II-IBA	7165;7165;7165;7165;7165;7165;7165;7165;7165;7165	GO:0000118;GO:0003714;GO:0005667;GO:0006357;GO:0016481;GO:0016575	histone deacetylase complex;transcription corepressor activity;transcription factor complex;regulation of transcription by RNA polymerase II;negative regulation of transcription, DNA-templated;histone deacetylation	IPR020472;IPR006594;IPR001680;IPR015943;IPR001680;IPR006594;IPR015943;noIPR;noIPR;IPR019775;IPR019775;IPR019775;IPR001680;IPR017986;IPR001680;IPR001680;IPR006594;IPR001680;IPR001680;IPR001680;IPR017986	;protein binding;protein binding;protein binding;protein binding;protein binding;protein binding;;;;;;protein binding;protein binding;protein binding;protein binding;protein binding;protein binding;protein binding;protein binding;protein binding	G-protein beta WD-40 repeat;LIS1 homology motif;WD40 repeat;WD40/YVTN repeat-like-containing domain;WD40 repeat;LIS1 homology motif;WD40/YVTN repeat-like-containing domain;WD40/YVTN repeat-like-containing domain;WD40/YVTN repeat-like-containing domain;WD40 repeat, conserved site;WD40 repeat, conserved site;WD40 repeat, conserved site;WD40 repeat;WD40-repeat-containing domain;WD40 repeat;WD40 repe…	PR00320 (PRINTS);SM00667 (SMART);SM00320 (SMART);G3DSA:2.130.10.10 (GENE3D);PF00400 (PFAM);PF08513 (PFAM);G3DSA:2.130.10.10 (GENE3D);PTHR22846 (PANTHER);PTHR22846:SF37 (PANTHER);PS00678 (PROSITE_PATTERNS);PS00678 (PROSITE_PATTERNS);PS00678 (PROSITE_PATTERNS);PS50082 (PROSITE_PROFILES);PS50294 (PROSITE_PROFILES);PS50082 (PROSITE_PROFILES);PS50082 (PROSITE_PROFILES);PS50896 (PROSITE_PROFILES);PS500…	1136	3852	66	100	8014	8996	2.98791	4.91246	-1.25613	0.73985	5.9266	6.01428	38,704 up	3,796 up
TOXOnig-OC_C68	tcaagagattcagtaattactgaaaatatttattatatcgttctataattatcgaatagattacgacattaaaaaaattaaataatgaaaaatgtttcttttttattttcgtatgtataaaatttaaatccaatgacagtagaatcgtcggtaatccaatcttcctttcaataaattattattcatttattattattaatttataataataataataataatagtaattaaggcttatatggtttaataagattttccgaaaattccttaacatggtcaactcctcgaacttcacgttcgagtaatggaagttttgtcacatgaaaatcttcataaagatccatgatttgatccaaatatttttcttgaactttgtgccgagctaagcagagtctacat…	2408	ATPase ASNA1 homolog	gi|665790915|ref|XP_008561165.1|PREDICTED: ATPase ASNA1 homolog [Microplitis demolitor]	XP_008561165	Microplitis demolitor	0.0E0	98.22%	338	338	332	EC:3.6.1.3	Adenosinetriphosphatase	LOC100123275;L798_05517;ASNA;G5I_12753;Phum_PHUM120190;ASNA;AAEL011136;LOC409264;LOC409264;LOC101735717;AAEL011136;Phum_PHUM120190;LOC100123275;LOC409264;LOC100123275;CPIJ005690;AAEL011136;Phum_PHUM120190;Phum_PHUM120190;AAEL011136;LOC100123275;G5I_12753;Phum_PHUM120190;LOC100123275;LOC409264;LOC409264;LOC409264;CPIJ005690;EAI_09111;G5I_12753;ASNA;LOC101735717;LOC409264;L798_05517;CPIJ005690;AAEL…	GO:0008152-IEA;GO:0000166-IEA;GO:0005737-IEA;GO:0046872-IEA;GO:0045048-IEA;GO:0005783-IEA;GO:0006810-IEA;GO:0005524-IEA;GO:0016787-IEA;GO:0016887-IEA	metabolic process-IEA;nucleotide binding-IEA;cytoplasm-IEA;metal ion binding-IEA;protein insertion into ER membrane-IEA;endoplasmic reticulum-IEA;transport-IEA;ATP binding-IEA;hydrolase activity-IEA;ATPase activity-IEA	7425;136037;7213;103372;121224;7213;7159;7460;7460;7091;7159;121224;7425;7460;7425;7176;7159;121224;121224;7159;7425;103372;121224;7425;7460;7460;7460;7176;610380;103372;7213;7091;7460;136037;7176;7159;7425;7159;13037;136037;7176;7425;7091;7159;7425;7176;7213;443821;121224;121224;7425;7176;7425;7091;121224;7091;7159;7176;443821;7213;7460;7425;121224;7460;136037;121224;7159;7159;7425;7176;7159;709…	GO:0005524;GO:0005783;GO:0006810;GO:0008152;GO:0016887;GO:0045048;GO:0046872	ATP binding;endoplasmic reticulum;transport;metabolic process;ATPase activity;protein insertion into ER membrane;metal ion binding	IPR027417;IPR025723;IPR016300;IPR016300;noIPR;IPR027542;IPR027417	;;ATPase activity/ATP binding;ATPase activity/ATP binding;;ATPase activity/ATP binding;	P-loop containing nucleoside triphosphate hydrolase;Anion-transporting ATPase-like domain;Arsenical pump ATPase, ArsA/GET3;Arsenical pump ATPase, ArsA/GET3;Arsenical pump ATPase, ArsA/GET3;Arsenical pump ATPase, ArsA/GET3, eukaryotic;P-loop containing nucleoside triphosphate hydrolase	G3DSA:3.40.50.300 (GENE3D);PF02374 (PFAM);TIGR00345 (TIGRFAM);PTHR10803 (PANTHER);PTHR10803:SF3 (PANTHER);MF_03112 (HAMAP);SSF52540 (SUPERFAMILY)	9943	13560	165	7611	15909	15278	5.7894	6.39991	-0.26244	6.66163	6.58761	6.45014	1,157 down	1,526 up
TOXOnig-OC_C69	aacaataataatggccaaagatagtgttgatgatttaacaagagaagattttgatgctggaccatcaagttacgatgaaattgaaccaaatttattccttggaaatcttaccgctgccacggatataaaatggttaaaagatgctaaaataactcannnnnnnnnnnnnnnnnnnnnnnnnnnnnnnnnnnnnnnnnnnnnnnnnnnnnnnnnnnnnnnnnnnnnnnnnnnnnnnnnnnnnnnatattttttgaagattcatataaatttattgatgacgctctgaaatcaaagggaataattttagttcattgttattttggtatatcaagatcagcaacattagttatagcttatataatgaaaaaatataatatgagctatgatagtgcttatgag…	453	dual specificity phosphatase 12	gi|665799793|ref|XP_008547828.1|PREDICTED: dual specificity protein phosphatase 12 [Microplitis demolitor]	XP_008547828	Microplitis demolitor	2.1E-44	88.41%	350	69	61	EC:3.1.3.48;EC:3.1.3	Protein-tyrosine-phosphatase;Acting on ester bonds	ZHAS_00014997;EAG_12597;DwilGK25725;DwilGK25725;EAI_03204;DyakGE15858;MKP-4;MKP-4;MKP-4;DyakGE15858;DwilGK25725;MKP-4;DmojGI16231;DmojGI16231;EAG_12597;DpseGA12826;DsecGM22974;SINV_16127;DpseGA12826;G5I_08931;DanaGF20412;MKP-4;SINV_16127;MKP-4;MKP-4;DwilGK25725;DwilGK25725;MKP-4;MKP-4;DsecGM22974;DyakGE15858;MKP-4;DanaGF20412;DyakGE15858;DwilGK25725;DpseGA12826;EAG_12597;MKP-4;DmojGI16231;DsecGM2…	GO:0004725-IEA;GO:0043508-IMP;GO:0046872-IEA;GO:0006470-NAS;GO:0006470-IEA;GO:0006470-IBA;GO:0016791-IEA;GO:0016791-IDA;GO:0008138-NAS;GO:0008138-IEA;GO:0008138-IBA;GO:0016311-IEA;GO:0035335-IEA;GO:0016787-IEA;GO:0005634-IDA	protein tyrosine phosphatase activity-IEA;negative regulation of JUN kinase activity-IMP;metal ion binding-IEA;protein dephosphorylation-NAS;protein dephosphorylation-IEA;protein dephosphorylation-IBA;phosphatase activity-IEA;phosphatase activity-IDA;protein tyrosine/serine/threonine phosphatase activity-NAS;protein tyrosine/serine/threonine phosphatase activity-IEA;protein tyrosine/serine/threon…	74873;104421;7260;7260;610380;7245;7460;7227;7227;7245;7260;7227;7230;7230;104421;46245;7238;13686;46245;103372;7217;7460;13686;7227;7227;7260;7260;7227;7227;7238;7245;7227;7217;7245;7260;46245;104421;7227;7230;7238;7245;7245;7230;7238;13686;7227;7245;7227;7245;7245;7460;7217;7238;7260;7227;46245;443821;7230;7260;443821;7230;103372;74873;7260;7230;7227;7230;7260;7238;46245;7245;7227;7245;7238;724…	GO:0004725;GO:0005634;GO:0006570;GO:0008138;GO:0035335;GO:0043508;GO:0046872	protein tyrosine phosphatase activity;nucleus;tyrosine metabolic process;protein tyrosine/serine/threonine phosphatase activity;peptidyl-tyrosine dephosphorylation;negative regulation of JUN kinase activity;metal ion binding	noIPR;IPR029021	;	null;Protein-tyrosine phosphatase-like	Coil (COILS);G3DSA:3.90.190.10 (GENE3D)	13	140	0	32	36	223	-1.37938	2.21237	-9.86224	1.17802	0.21023	2.76213	2,998 up	12,056 up
TOXOnig-OC_C70	ggtgtatcactagtaaactggcgtcgtaataaacatttgttatttcaccggactctttaaatacggtagatgctactgtaaagactcggcagaatctaggacaatctcaagatgcagcagcagccagtaatggaagaggaaaccgcctatgagctcccaacttatgatgaaacattccccgagcttccaggctcatgtaaccatacatcaaacccaagccccttgcccgtgaataacaacatgagagttggatcatcaacagtgacaactgtgttccacgtacctctggaagaacgtaagtttgatcatagcgataaattcggtgaaggtgaatcaatgcgtacatgccaagcgatcatgaaagaaactcatgcacgaattgaaatatcatcatcaaaa…	4956	vigilin	gi|665798243|ref|XP_008546990.1| PREDICTED: vigilin [Microplitis demolitor]/gi|665798241|ref|XP_008546988.1|PREDICTED: vigilin [Microplitis demolitor]	XP_008546990;XP_008546988	Microplitis demolitor	0.0E0	94.30%	1259	1263	1191			AND_007023;AAEL001421;TcasGA2_TC012484;CpipJ_CPIJ014531;EAI_12796;CpipJ_CPIJ014531;D910_07435;CpipJ_CPIJ014531;AAEL001421;R4WR19;LOC412111;LOC412111;EAG_04075;TcasGA2_TC012484;LOC412111;EAG_04075;YQE_12984;LOC412111;LOC412111;AAEL001421;D910_07435;CpipJ_CPIJ014531;L798_02009;YQE_12984;LOC412111;CpipJ_CPIJ014531;CpipJ_CPIJ014531;TcasGA2_TC012484;R4WR19;AND_007023;LOC412111;TcasGA2_TC012484;X777_03…	GO:0003723-IEA;GO:0003676-IEA	RNA binding-IEA;nucleic acid binding-IEA	43151;7159;7070;7176;610380;7176;77166;7176;7159;329032;7460;7460;104421;7070;7460;104421;77166;7460;7460;7159;77166;7176;136037;77166;7460;7176;7176;7070;329032;43151;7460;7070;443821;103372;7159;610380;443821;103372;7176;13037;13037;7460;136037;7176	GO:0003723	RNA binding	noIPR;noIPR;noIPR;noIPR;IPR004087;IPR004088;IPR004088;IPR004088;noIPR;noIPR;noIPR;noIPR;IPR004088;IPR004088;IPR004088;IPR004088;IPR004088;IPR004088;IPR004088;IPR004088;IPR004088;IPR004088;IPR004088;IPR004088;IPR004088;IPR004088;IPR004088;IPR004088;IPR004088;IPR004088;IPR004088;IPR004088;IPR004088;IPR004088;IPR004088;IPR004088;IPR004088	;;;;nucleic acid binding;RNA binding;RNA binding;RNA binding;;;;;RNA binding;RNA binding;RNA binding;RNA binding;RNA binding;RNA binding;RNA binding;RNA binding;RNA binding;RNA binding;RNA binding;RNA binding;RNA binding;RNA binding;RNA binding;RNA binding;RNA binding;RNA binding;RNA binding;RNA binding;RNA binding;RNA binding;RNA binding;RNA binding;RNA binding	null;null;null;null;K Homology domain;K Homology domain, type 1;K Homology domain, type 1;K Homology domain, type 1;K Homology domain, type 1;K Homology domain, type 1;K Homology domain, type 1;K Homology domain, type 1;K Homology domain, type 1;K Homology domain, type 1;K Homology domain, type 1;K Homology domain, type 1;K Homology domain, type 1;K Homology domain, type 1;K Homology domain, type…	Coil (COILS);Coil (COILS);Coil (COILS);Coil (COILS);SM00322 (SMART);PF00013 (PFAM);G3DSA:3.30.1370.10 (GENE3D);G3DSA:3.30.1370.10 (GENE3D);PTHR10627:SF31 (PANTHER);PTHR10627:SF31 (PANTHER);PTHR10627 (PANTHER);PTHR10627 (PANTHER);PS50084 (PROSITE_PROFILES);PS50084 (PROSITE_PROFILES);PS50084 (PROSITE_PROFILES);PS50084 (PROSITE_PROFILES);PS50084 (PROSITE_PROFILES);PS50084 (PROSITE_PROFILES);PS50084 …	10990	25371	1919	2859	9687	27228	4.89249	6.26239	2.23604	4.20772	4.83055	6.24244	4,097 up	2,584 up
TOXOnig-OC_C71	atttatatttataattatatttataattattaacttgacgtatcatcattatctctctgttctttgttcacgaatttacactatttacttagtaaaattttgcgttgagcaaaaaacataaaaactaataataataataataataattagtaataaaaaataataataagattaaaaaaaaattttctaggttctcattgcttacaattttttttatgtaattaattaatttattaaattcttttattttattactgtaaaaaaattaataacaattttcttgattgattgattgatattttggtttatcattaacttgatctcgttcccatattgaatatttattgagataatcatcagcaatagcccgtacatcacgatcaggatcttcggataaca…	3178	Serine threonine- phosphatase 4 regulatory subunit 1	gi|665815046|ref|XP_008556160.1|PREDICTED: serine/threonine-protein phosphatase 4 regulatory subunit 1-like isoform X3 [Microplitis demolitor]	XP_008556160	Microplitis demolitor	0.0E0	79.36%	1048	964	765									noIPR;IPR011989;noIPR;noIPR;noIPR;IPR021133;IPR016024	;;;;;;binding	null;Armadillo-like helical;Armadillo-like helical;Armadillo-like helical;Armadillo-like helical;HEAT, type 2;Armadillo-type fold	Coil (COILS);G3DSA:1.25.10.10 (GENE3D);PTHR10648 (PANTHER);PTHR10648:SF1 (PANTHER);PTHR10648:SF1 (PANTHER);PS50077 (PROSITE_PROFILES);SSF48371 (SUPERFAMILY)	7197	22851	226	544	6338	24586	4.92283	6.75252	-0.20886	2.45494	4.85959	6.73624	19,444 up	3,554 up
TOXOnig-OC_C72	tgacgccattttgtaatgttattttcaagtaactaaattctggattctgggaaaaaatcagttacgtcgtaaaatctgtttgaataatgtaacgagcttttttaagtattctttcttcataacacgattaataaaattcttattaatacatatgtttcaattgtataattgatattattatatcgacagtaatctttttgtaaaggttaaaatatagtgaagactaaaacgtttagacaacgtgatcaaacaatttgaagtaccaagatgtccaaaaacaatgatttcgacctctttgtgcttcacgtctctgacattccatcggaattagacgcagacggattaaaaacaatatttaatcaatatggtaaagtaacatcaataatcgcaccaggcgga…	4154	tudor domain-containing 1-like	gi|665785425|ref|XP_008547144.1|PREDICTED: uncharacterized protein LOC103570984 [Microplitis demolitor]/gi|665785427|ref|XP_008547152.1| PREDICTED: uncharacterized protein LOC103570984 [Microplitis demolitor]/gi|607305251|gb|EZA46235.1| conserved uncharacterized protein [Microplitis demolitor]	XP_008547152;XP_008547144;EZA46235	Microplitis demolitor	0.0E0	63.67%	1266	1291	822			SINV_10174;K425_1405;K425_1405;SINV_10174;X777_03822;X777_03822;EAI_14113;EAI_14113;X777_03822	GO:0000166-IEA;GO:0046872-IEA;GO:0003676-IEA	nucleotide binding-IEA;metal ion binding-IEA;nucleic acid binding-IEA	13686;69319;69319;13686;443821;443821;610380;610380;443821	GO:0000166;GO:0003676	nucleotide binding;nucleic acid binding	IPR000504;IPR002999;IPR000504;IPR002999;noIPR;IPR002893;IPR012677;IPR030481;noIPR;IPR002893;IPR002999;IPR000504;noIPR;noIPR;noIPR;noIPR;IPR012677;noIPR	nucleic acid binding;;nucleic acid binding;;;;nucleotide binding;transcription coregulator activity/posttranscriptional gene silencing by RNA;;;;nucleic acid binding;;;;;nucleotide binding;	RNA recognition motif domain;Tudor domain;RNA recognition motif domain;Tudor domain;Tudor domain;Zinc finger, MYND-type;Nucleotide-binding alpha-beta plait domain;Staphylococcal nuclease domain-containing protein 1;Staphylococcal nuclease domain-containing protein 1;Zinc finger, MYND-type;Tudor domain;RNA recognition motif domain;RNA recognition motif domain;RNA recognition motif domain;RNA recog…	SM00360 (SMART);SM00333 (SMART);PF00076 (PFAM);PF00567 (PFAM);G3DSA:2.30.30.140 (GENE3D);PF01753 (PFAM);G3DSA:3.30.70.330 (GENE3D);PTHR12302:SF2 (PANTHER);PTHR12302 (PANTHER);PS50865 (PROSITE_PROFILES);PS50304 (PROSITE_PROFILES);PS50102 (PROSITE_PROFILES);SSF63748 (SUPERFAMILY);SSF63748 (SUPERFAMILY);SSF63748 (SUPERFAMILY);SSF144232 (SUPERFAMILY);SSF54928 (SUPERFAMILY);SSF63748 (SUPERFAMILY)	199	30585	12	0	83014	69624	-0.64011	6.78671	-4.83046	-9.86224	8.18446	7.85161	214979,883 up	172,066 up
TOXOnig-OC_C73	cggcaaaataatatctcatcggcgcagcagccgtgaacacacacaaatgattgtcggtagtgtaacttggtatcaatttaatccgtatttgagtaaataaactgtgttttattggttaaaaatagttaataataatcaactaaagcaatgcaattaaatttaacatattatttaacgtaaaataatatatccaaaggcattgagattgtagtaggtgtcgtatgagagatacatatattttttttcgttacgcgttgatcgaatagtgttgtgtggggtgctgtgtagagtagagtagtttggttggataggagcaaagagagagtaaagaagaagtagcttcatcgagcaatggccgacgtacggctaggtggtgacgacgatttggagccagagtcg…	3372	probable helicase with zinc finger domain	gi|665813534|ref|XP_008555326.1|PREDICTED: probable helicase with zinc finger domain [Microplitis demolitor]	XP_008555326	Microplitis demolitor	0.0E0	96.51%	911	916	884			DgriGH16935;CpipJ_CPIJ006186;Phum_PHUM182280;DgriGH16935;CpipJ_CPIJ006186;J9JU65;Phum_PHUM182280;LOC100162754;LOC100162754;CG9425;DgriGH16935;Helz;DvirGJ13732;X975_27072;DgriGH16935;CpipJ_CPIJ006186;CpipJ_CPIJ006186;EAG_07712;Helz;Helz;CG9425;DvirGJ13732;Phum_PHUM182280;DvirGJ13732;TcasGA2_TC003141;CG9425;Phum_PHUM182280;D910_05598;CpipJ_CPIJ006186;DvirGJ13732;ZHAS_00000899;CpipJ_CPIJ006186;CpipJ…	GO:0008152-IEA;GO:0000166-IEA;GO:0008270-IEA;GO:0046872-IEA;GO:0004386-IEA;GO:0016874-IEA;GO:0005524-IEA;GO:0016567-IEA;GO:0004842-IEA;GO:0003676-IEA	metabolic process-IEA;nucleotide binding-IEA;zinc ion binding-IEA;metal ion binding-IEA;helicase activity-IEA;ligase activity-IEA;ATP binding-IEA;protein ubiquitination-IEA;ubiquitin-protein transferase activity-IEA;nucleic acid binding-IEA	7222;7176;121224;7222;7176;7029;121224;7029;7029;7227;7222;7213;7244;407821;7222;7176;7176;104421;7213;7213;7227;7244;121224;7244;7070;7227;121224;77166;7176;7244;74873;7176;7176;407821;7244;7029;7176;7176;7213;7227;7213;121224;7213;7222;7222;7244;7244;121224;7213;7070;7029;7244;7213;7222;7244;104421;7222;121224;7222;7244;407821;7227;7176;7213;121224;7213;7244;7176;7213;7176;121224;7227;7213;7244…	GO:0000166;GO:0004386;GO:0004842;GO:0016567;GO:0016874;GO:0046872	nucleotide binding;helicase activity;ubiquitin-protein transferase activity;protein ubiquitination;ligase activity;metal ion binding	IPR027417;noIPR;noIPR;IPR027417;noIPR;noIPR;IPR027417	;;;;;;	P-loop containing nucleoside triphosphate hydrolase;P-loop containing nucleoside triphosphate hydrolase;P-loop containing nucleoside triphosphate hydrolase;P-loop containing nucleoside triphosphate hydrolase;P-loop containing nucleoside triphosphate hydrolase;P-loop containing nucleoside triphosphate hydrolase;P-loop containing nucleoside triphosphate hydrolase	G3DSA:3.40.50.300 (GENE3D);PF13086 (PFAM);PF13087 (PFAM);G3DSA:3.40.50.300 (GENE3D);PTHR10887:SF9 (PANTHER);PTHR10887 (PANTHER);SSF52540 (SUPERFAMILY)	4342	7318	320	238	14243	11900	4.10831	5.0243	0.2074	1.17681	5.94225	5.60388	21,511 up	1,886 up
TOXOnig-OC_C74	ccataatcatcttgagtgatatcatcaggatttctcgtctacagtggctcggtcttgttcaattcctagtcttcagtatatttttcttttatagtcttcaagttctttctgcggttgacaagtatcgaacatgtctctcgtaatacccgaaaaatttcaacacattctccgtgtcgtcggtaccaacatcgatggtaaccgaaaggttatgttcgcgttgaccgctatcaagggagttggaagacgttactccaacattgtattgaaaaaagctgatatcgatttggataaacgtgctggagaatgcactgaagaagaagtcgaaaaaattgtaacaattatggctaatccaagacaatacaaaattcctgattggttccttaacagacaaaaggatat…	1083	ribosomal S18	gi|571569016|ref|XP_625104.2|PREDICTED: 40S ribosomal protein S18 [Apis mellifera]	XP_625104	Apis mellifera	1.8E-101	95.65%	181	161	154			D910_12499;rpS18e;RpS18;RpS18;Q6F458;D910_12499;rpS18e;rpS18e;RpS18;D910_12499;Antheraea S18 gene;RpS18;rpS18e;D910_12499;RpS18;RpS18;D910_12499;Q6F458;D910_12499;rpS18e;rpS18e;TcasGA2_TC014405;D910_12499;rpS18e;D910_12499;Antheraea S18 gene;I4DII5;X777_12148;I4DII5;L798_12784;TcasGA2_TC014405;EAG_00965;RpS18;RpS18;rpS18e;rpS18e;X777_12148;rpS18e;TcasGA2_TC014405;RpS18;RpS18;RpS18;I3TBA9;RpS18;Rp…	GO:0003723-IEA;GO:0005737-IEA;GO:0003735-IEA;GO:0030529-IEA;GO:0005840-IEA;GO:0019843-IEA;GO:0006412-IEA;GO:0003676-IEA;GO:0005622-IEA	RNA binding-IEA;cytoplasm-IEA;structural constituent of ribosome-IEA;ribonucleoprotein complex-IEA;ribosome-IEA;rRNA binding-IEA;translation-IEA;nucleic acid binding-IEA;intracellular-IEA	77166;79517;7091;7091;51655;77166;285223;79517;7091;77166;7121;7091;285223;77166;104503;7091;77166;51655;77166;150234;292460;7070;77166;150234;77166;7121;66420;443821;66420;136037;7070;104421;7091;104503;292460;79517;443821;197013;7070;7108;171918;63687;36984;104503;171918;7070;136037;63687;329032;136037;197013;66420;51655;36989;104421;36989;7108;7091;66420;7070;36989;7070;104503;76194;7425;44382…	GO:0003735;GO:0005840;GO:0006412;GO:0019843;GO:0042254	structural constituent of ribosome;ribosome;translation;rRNA binding;ribosome biogenesis	IPR027437;IPR001892;noIPR;IPR001892;noIPR;IPR018269;IPR001892;IPR010979	;RNA binding/translation/intracellular/ribosome/structural constituent of ribosome;;RNA binding/translation/intracellular/ribosome/structural constituent of ribosome;;structural constituent of ribosome/translation/RNA binding/ribosome;RNA binding/translation/intracellular/ribosome/structural constituent of ribosome;nucleic acid binding	30s ribosomal protein S13, C-terminal;Ribosomal protein S13;Ribosomal protein S13;Ribosomal protein S13;Ribosomal protein S13;Ribosomal protein S13, conserved site;Ribosomal protein S13;Ribosomal protein S13-like, H2TH	G3DSA:4.10.910.10 (GENE3D);PIRSF002134 (PIRSF);G3DSA:1.10.8.50 (GENE3D);PF00416 (PFAM);PTHR10871 (PANTHER);PS00646 (PROSITE_PATTERNS);PS50159 (PROSITE_PROFILES);SSF46946 (SUPERFAMILY)	36762	31649	5775	39464	212823	54021	8.82866	8.77551	6.01965	10.1888	11.4822	9.42501	1,697 down	1,037 down
TOXOnig-OC_C75	ctgatttagatgtaggttttacggtgatattacgtaggcattattatgcattaaaattatttatattttttaatgtattatttagtattattgataataaataattattatatagtataaaatgtattttatttaaaaagtgattgttgaattattgtaaataaaaatggaaaatacgaataatgaaaatgaaaatcaccagatgacagaatcaatgacaaatggacatgaatctatggtaaagtctgatcaaaaagaaggccttgaagaacgttacaataaattaagaggtttcgcagttaaacttaaaaaaaaggtagaatatttaactgaaaaattagaaactgctgaatctgataaattaaaagcaataaccgaaaaagaagattttcaaaaaaa…	7588	tubulin beta-1 chain	gi|665792795|ref|XP_008544016.1|PREDICTED: chromosome transmission fidelity protein 18 homolog [Microplitis demolitor]	XP_008544016	Microplitis demolitor	0.0E0	78.30%	952	963	754			UY3_06160;LOC408782;G5I_04471;C1LM62;TUBB2A;I4DM38;LOTGIDRAFT_223043;LOC101162245;UY3_06160;L798_07437;TcasGA2_TC009589;LOC408782;TubB;TubB;LOTGIDRAFT_223043;AAEL002851;C1LM62;TcasGA2_TC009589;L798_07437;DAPPUDRAFT_305638;C1LM62;I4DM38;LOTGIDRAFT_223043;LOC408782;LOC408782;L798_07437;EAG_08224;UY3_06160;UY3_06160;LOC408782;L798_07437;LOTGIDRAFT_223043;TUBB2A;C1LM62;EAG_08224;DAPPUDRAFT_305638;Tca…	GO:0008152-IEA;GO:0005856-IEA;GO:0000166-IEA;GO:0005525-IEA;GO:0005737-IEA;GO:0003924-IEA;GO:0005200-IEA;GO:0005874-IEA;GO:0007017-IEA	metabolic process-IEA;cytoskeleton-IEA;nucleotide binding-IEA;GTP binding-IEA;cytoplasm-IEA;GTPase activity-IEA;structural constituent of cytoskeleton-IEA;microtubule-IEA;microtubule-based process-IEA	8469;7460;103372;6182;7918;76194;225164;8090;8469;136037;7070;7460;192382;192382;225164;7159;6182;7070;136037;6669;6182;76194;225164;7460;7460;136037;104421;8469;8469;7460;136037;225164;7918;6182;104421;6669;7070;8090;6669;6669;6669;6182;7070;225164;7159;225164;7070;6669;443821;6182;225164;7070;7918;136037;7918;6669;7070;6669;192382;6669;8469;7460;8469;6182;7460;7460;7070;7460;6182;7918;7070;7460…	GO:0003924;GO:0005200;GO:0005525;GO:0005737;GO:0005874;GO:0007017;GO:0008152	GTPase activity;structural constituent of cytoskeleton;GTP binding;cytoplasm;microtubule;microtubule-based process;metabolic process	noIPR;IPR003593;IPR003959;noIPR;IPR027417;noIPR;noIPR;noIPR;noIPR;noIPR;noIPR;IPR027417;noIPR	;;ATP binding;;;;;;;;;;	null;AAA+ ATPase domain;ATPase, AAA-type, core;ATPase, AAA-type, core;P-loop containing nucleoside triphosphate hydrolase;P-loop containing nucleoside triphosphate hydrolase;P-loop containing nucleoside triphosphate hydrolase;P-loop containing nucleoside triphosphate hydrolase;P-loop containing nucleoside triphosphate hydrolase;P-loop containing nucleoside triphosphate hydrolase;P-loop containing…	Coil (COILS);SM00382 (SMART);PF00004 (PFAM);G3DSA:1.10.8.60 (GENE3D);G3DSA:3.40.50.300 (GENE3D);PTHR23389:SF3 (PANTHER);PTHR23389 (PANTHER);PTHR23389:SF3 (PANTHER);TRANSMEMBRANE (PHOBIUS);CYTOPLASMIC_DOMAIN (PHOBIUS);NON_CYTOPLASMIC_DOMAIN (PHOBIUS);SSF52540 (SUPERFAMILY);TMhelix (TMHMM)	11162	18290	293	666	43547	27518	4.30035	5.17572	-1.08989	1.49126	6.38446	5.64318	17,776 up	1,834 up
TOXOnig-OC_C76	tggttggccaaataatttacttcggttatcttcggttttgttttcaacacaaaagtgaatgaattaaaatccgtaagaaaccgaagtaagttctctgtctagactgatggtactcattaactgaaagtttatcatttctggatagtgtctatttgcacatcgaggaaaatataacatcaattatttgtaacgtggttcaaatagattatttagaaattatatttgtcataattaatttaaaaattctttttgaatatacttcaataaactaaaaaatattgtgattgtgaagagtgctaaatttttttttaatcaaatttttaaatattaattcaaaattttggaaaaattctgtatcaattaaaatggcaccatcgattaattctgttaaattgaata…	2882	RNA polymerase II-associated factor 1 homolog	gi|340728168|ref|XP_003402400.1|PREDICTED: RNA polymerase II-associated factor 1 homolog [Bombus terrestris]	XP_003402400	Bombus terrestris	3.3E-178	82.53%	562	372	307			G5I_09038;LOC100122217;LOC100122568;LOC100122217;LOC100122217;EAI_06485;X777_07163;PAF1;LOC100122217;LOC100122568;atms;X777_07163;LOC100122217;LOC100122217;LOC100122217;LOC100122217;L798_09288;L798_09288;LOC100122217;atms;D910_03404;LOC100122568;PAF1;LOC100122568;LOC100122217;atms;X777_07163;LOC100122217;EAI_06485;EAG_14575;LOC100122568;LOC100122217;LOC100122217;LOC100122568;LOC100122217;LOC10012…	GO:0016570-IEA;GO:0016593-IEA;GO:0006368-IEA	histone modification-IEA;Cdc73/Paf1 complex-IEA;transcription elongation from RNA polymerase II promoter-IEA	103372;7425;7425;7425;7425;610380;443821;7213;7425;7425;7460;443821;7425;7425;7425;7425;136037;136037;7425;7460;77166;7425;7213;7425;7425;7460;443821;7425;610380;104421;7425;7425;7425;7425;7425;7425;7425;103372;7460;103372;7460;7213;7425;7425;7425;7460;7425;7425;7425;7460;7425;7425;610380;104421;7460;104421;77166;7425;77166;7425;136037;7425;7425;7460;7425;7425	GO:0006368;GO:0016570;GO:0016593	transcription elongation from RNA polymerase II promoter;histone modification;Cdc73/Paf1 complex	noIPR;IPR007133;IPR007133	;transcription elongation from RNA polymerase II promoter/histone modification/Cdc73/Paf1 complex;transcription elongation from RNA polymerase II promoter/histone modification/Cdc73/Paf1 complex	null;RNA polymerase II associated factor Paf1;RNA polymerase II associated factor Paf1	Coil (COILS);PF03985 (PFAM);PTHR23188 (PANTHER)	20	12222	0	0	33452	35938	-3.42738	5.9908	-9.86224	-9.86224	7.40063	7.42496	159943,011 up	684,151 up
TOXOnig-OC_C77	atatatgtattttttttttttttatgtatttgtgtgtaaatttgtgtacgtattgctggtttactctctgtagtgtgttctgttagaactctgagctctttgattacatgctcgaatgttctatcaagtaaattaaagggtttcccgtctaataattggatgaggaaatcgaggggaaattatccgtgattgattgacaaaaaaaaacgtgagttaaaatggtgtccactcgccagtcgagtaacatgggaagcagttcaaacagcacaaacaaggttaatgatcatgttgatgctggtccatcttcacgtaaacatcaatctaatggacaattgtcaattgttggtcgtcccccgtcagaagtagcattgaattctcaattaaatttattagaactac…	2747	F-box only 28-like isoform X1	gi|665820380|ref|XP_008559087.1|PREDICTED: F-box only protein 28 [Microplitis demolitor]	XP_008559087	Microplitis demolitor	0.0E0	80.12%	461	483	387									noIPR;IPR001810;noIPR;IPR001810;noIPR;noIPR;IPR001810;IPR001810	;protein binding;;protein binding;;;protein binding;protein binding	null;F-box domain;F-box domain;F-box domain;F-box domain;F-box domain;F-box domain;F-box domain	Coil (COILS);SM00256 (SMART);G3DSA:1.20.1280.50 (GENE3D);PF00646 (PFAM);PTHR13252:SF1 (PANTHER);PTHR13252 (PANTHER);PS50181 (PROSITE_PROFILES);SSF81383 (SUPERFAMILY)	4938	12055	135	1143	1422	7509	4.58962	6.04016	-0.74197	3.73635	2.91374	5.23536	2,826 up	2,733 up
TOXOnig-OC_C78	aattaattttttattaatcgatttaagattacatttgtcatgtaaatgttaagtacattcacatgacatatataattgtacactgtaatatatacatataatttatttatttttttctatttagttactagatggctcacgaaataattaaaaacccaaaataactaaaatattaaaaatttgaaatccctagaaatgaaaatccgcgaactcttaaaattcaaaatgtcaagcaaaaatgaatagttattagaaataataaaaagtataaaaataaaattatttatttaaattagcgagacaatgatgtgaataatcagattaaaaagtaaattatttgataattataaataataaattttttattcatttaaaataaagggtagattataaagattg…	1242	chymotrypsin-1-like	gi|665816997|ref|XP_008557247.1|PREDICTED: serine protease 53-like [Microplitis demolitor]	XP_008557247	Microplitis demolitor	1.0E-95	74.80%	683	246	184	EC:3.4.21	Acting on peptide bonds (peptidases)	SP36;SP120;SP36;SP120;SP;SP;SP36;SP138;SP;SP36;SP120;SP120;SP36;SP120;SP36;SP36;SP;SP;SP;SP;SP36;SP138;SP120;SP120;SP;SP138;SP;SP138;SP36;SP120;SP120;SP120;SP36;SP138;SP	GO:0008233-IEA;GO:0006508-IEA;GO:0004252-IEA;GO:0008236-IEA;GO:0016787-IEA	peptidase activity-IEA;proteolysis-IEA;serine-type endopeptidase activity-IEA;serine-type peptidase activity-IEA;hydrolase activity-IEA	7460;7425;7460;7425;130704;130704;7460;7425;130704;7460;7425;7425;7460;7425;7460;7460;130704;130704;130704;130704;7460;7425;7425;7425;130704;7425;130704;7425;7460;7425;7425;7425;7460;7425;130704	GO:0004252;GO:0006508	serine-type endopeptidase activity;proteolysis	IPR001314;IPR001254;IPR001254;noIPR;noIPR;noIPR;IPR033116;IPR018114;noIPR;noIPR;noIPR;noIPR;noIPR;IPR001254;IPR009003;noIPR	serine-type endopeptidase activity/proteolysis;proteolysis/serine-type endopeptidase activity;proteolysis/serine-type endopeptidase activity;;;;;serine-type endopeptidase activity/proteolysis;;;;;;proteolysis/serine-type endopeptidase activity;;	Peptidase S1A, chymotrypsin family;Serine proteases, trypsin domain;Serine proteases, trypsin domain;Serine proteases, trypsin domain;Serine proteases, trypsin domain;Serine proteases, trypsin domain;Serine proteases, trypsin family, serine active site;Serine proteases, trypsin family, histidine active site;Serine proteases, trypsin family, histidine active site;Serine proteases, trypsin family, …	PR00722 (PRINTS);SM00020 (SMART);PF00089 (PFAM);G3DSA:2.40.10.10 (GENE3D);G3DSA:2.40.10.10 (GENE3D);PTHR24276 (PANTHER);PS00135 (PROSITE_PATTERNS);PS00134 (PROSITE_PATTERNS);SIGNAL_PEPTIDE_C_REGION (PHOBIUS);SIGNAL_PEPTIDE (PHOBIUS);NON_CYTOPLASMIC_DOMAIN (PHOBIUS);SIGNAL_PEPTIDE_N_REGION (PHOBIUS);SIGNAL_PEPTIDE_H_REGION (PHOBIUS);PS50240 (PROSITE_PROFILES);SSF50494 (SUPERFAMILY);TMhelix (TMHMM)	270397	112811	19	0	88	66877	11.5098	10.4116	-2.42566	-9.86224	0.04466	9.53537	690654,000 up	2,140 down
TOXOnig-OC_C79	atattttttaaatataaaaaattcaaaaattatcttttagttattttttaggttatcttttttagattaattatcttttaggttaagtgaatcacattttatttttatcgtaacatatcattggttggatatttaaatattttttcacactatttataaaacacaaattcattctcgggatttaattattaattgattaattaaattaatcgctcgtctaatcagacagctttttttaaaaataattcgcacatgcagacttttatcgttcattcttctcaattataaataattatcataataacaattattattattattattatcatcattactgttaataaatgataataataattaattgattaatttaatcaaccaagcaactgttagtttaaa…	4843	furin-like protease 2-like	gi|665794884|ref|XP_008545163.1|PREDICTED: furin-like protease 2 isoform X2 [Microplitis demolitor]	XP_008545163	Microplitis demolitor	0.0E0	93.84%	1305	1331	1249	EC:3.4.21	Acting on peptide bonds (peptidases)	LOC100572039;G5I_09876;EAI_02182;SINV_07873;DvirGJ18794;X777_13096;EAG_13807;DvirGJ18794;DvirGJ18794;Q26489;SINV_07873;SINV_07873;DvirGJ18794;DvirGJ18794;Q26489;EAG_13807;LOC100572039;Q26489;DvirGJ18794;EAI_02182;EAI_02182;DvirGJ18794;EAG_13807;X777_13096;EAI_02182;DvirGJ18794;SINV_07873;X777_13096;Q26489;LOC100572039;X777_13096;DvirGJ18794;EAI_02182;SINV_07873;LOC100572039;G5I_09876;G5I_09876;X7…	GO:0008233-IEA;GO:0016020-IEA;GO:0006508-IEA;GO:0016021-IEA;GO:0008236-IEA;GO:0004252-IEA;GO:0016787-IEA	peptidase activity-IEA;membrane-IEA;proteolysis-IEA;integral component of membrane-IEA;serine-type peptidase activity-IEA;serine-type endopeptidase activity-IEA;hydrolase activity-IEA	7029;103372;610380;13686;7244;443821;104421;7244;7244;7108;13686;13686;7244;7244;7108;104421;7029;7108;7244;610380;610380;7244;104421;443821;610380;7244;13686;443821;7108;7029;443821;7244;610380;13686;7029;103372;103372;443821;7244;7108;13686;7244;7108;104421;13686;7244;443821;103372;104421;610380;7029;103372;7244;443821;7108;104421;103372;610380;7244;103372;7029;7029;104421	GO:0004252;GO:0006508;GO:0016021	serine-type endopeptidase activity;proteolysis;integral component of membrane	IPR015500;IPR000742;IPR006212;IPR032778;IPR002884;noIPR;IPR008979;noIPR;noIPR;IPR032815;IPR000209;noIPR;noIPR;IPR006212;IPR032815;IPR000209;noIPR;noIPR;noIPR;IPR015500;IPR015500;IPR022398;IPR023828;IPR023827;noIPR;noIPR;noIPR;noIPR;noIPR;noIPR;noIPR;noIPR;IPR009030;IPR009020;IPR009030;IPR009030;IPR000209;IPR009030;IPR008979;noIPR	;protein binding;;;proteolysis/serine-type endopeptidase activity;;;;;;proteolysis/serine-type endopeptidase activity;;;;;proteolysis/serine-type endopeptidase activity;;;;;;;;;;;;;;;;;;;;;proteolysis/serine-type endopeptidase activity;;;	Peptidase S8, subtilisin-related;EGF-like domain;Furin-like repeat;Growth factor receptor domain 4;Proprotein convertase, P;Proprotein convertase, P;Galactose-binding domain-like;Galactose-binding domain-like;Galactose-binding domain-like;Peptidase S8, pro-domain;Peptidase S8/S53 domain;Peptidase S8/S53 domain;Peptidase S8/S53 domain;Furin-like repeat;Peptidase S8, pro-domain;Peptidase S8/S53 dom…	PR00723 (PRINTS);SM00181 (SMART);SM00261 (SMART);PF14843 (PFAM);PF01483 (PFAM);G3DSA:2.10.220.10 (GENE3D);G3DSA:2.60.120.260 (GENE3D);G3DSA:2.10.220.10 (GENE3D);G3DSA:2.10.220.10 (GENE3D);G3DSA:3.30.70.850 (GENE3D);PF00082 (PFAM);G3DSA:2.10.220.10 (GENE3D);G3DSA:2.10.220.10 (GENE3D);PF15913 (PFAM);PF16470 (PFAM);G3DSA:3.40.50.200 (GENE3D);PTHR10795:SF366 (PANTHER);PTHR10795:SF366 (PANTHER);PTHR10…	3888	10429	291	104	2386	12756	3.42668	5.01309	-0.45195	-0.53986	2.84237	5.1818	52,770 up	3,003 up
TOXOnig-OC_C80	ctgttagaacgccatgtttttcgtgatatataagtattagattaactttttgagaatatttatttattttagcaaaatggctaatgatgattcgtgcttactaaaagaagatggatatcttaatgtagaaacagaatgcaaaagtataatatatcatcctaatttaaatatattacttattacaactagcaatgcgcaagtatatgtatttgatgtcaatttcggggtgattttacaacgaagtattatatctggtaaatcacatggaaagttacaaggaatttatcttgctgatggtacagataaaattttgtacacagatggtaaaggaattggtgtaagaagtgattataatggcgttttactattagacactatattacaaacacctgtatcccg…	16781	baculoviral IAP repeat-containing 6-like	gi|340714030|ref|XP_003395535.1|PREDICTED: baculoviral IAP repeat-containing protein 6-like [Bombus terrestris]	XP_003395535	Bombus terrestris	0.0E0	79.60%	4613	4731	3766			G5I_12830;SINV_06830;SINV_06830;IAP6;IAP6;EAI_02155;EAG_15660;EAI_02155;EAI_02155;EAG_15660;EAG_15660;EAG_15660;IAP6;IAP6;IAP6;IAP6;SINV_06830;G5I_12830;IAP6;SINV_06830;X777_15464;EAI_02155;G5I_12830;IAP6;X777_15464;X777_15464;X777_15464;G5I_12830	GO:0006915-IEA;GO:0032465-IEA;GO:0016567-IEA;GO:0004842-IEA	apoptotic process-IEA;regulation of cytokinesis-IEA;protein ubiquitination-IEA;ubiquitin-protein transferase activity-IEA	103372;13686;13686;7159;7159;610380;104421;610380;610380;104421;104421;104421;7159;7159;7159;7159;13686;103372;7159;13686;443821;610380;103372;7159;443821;443821;443821;103372	GO:0004842;GO:0006915;GO:0016567;GO:0032465	ubiquitin-protein transferase activity;apoptotic process;protein ubiquitination;regulation of cytokinesis	IPR001370;noIPR;IPR022103;IPR001370;IPR001370;IPR016135;IPR015943;IPR000608;noIPR;noIPR;noIPR;noIPR;noIPR;noIPR;noIPR;noIPR;IPR000608;IPR001370;IPR016135;noIPR	;;regulation of cytokinesis/apoptotic process/ubiquitin-protein transferase activity;;;;protein binding;;;;;;;;;;;;;	BIR repeat;BIR repeat;Baculoviral IAP repeat-containing protein 6;BIR repeat;BIR repeat;Ubiquitin-conjugating enzyme/RWD-like;WD40/YVTN repeat-like-containing domain;Ubiquitin-conjugating enzyme E2;Ubiquitin-conjugating enzyme E2;Ubiquitin-conjugating enzyme E2;Ubiquitin-conjugating enzyme E2;Ubiquitin-conjugating enzyme E2;Ubiquitin-conjugating enzyme E2;Ubiquitin-conjugating enzyme E2;Ubiquitin…	SM00238 (SMART);SM00212 (SMART);PF12356 (PFAM);PF00653 (PFAM);G3DSA:1.10.1170.10 (GENE3D);G3DSA:3.10.110.10 (GENE3D);G3DSA:2.130.10.10 (GENE3D);PF00179 (PFAM);PTHR10044:SF123 (PANTHER);PTHR10044 (PANTHER);PTHR10044 (PANTHER);PTHR10044:SF123 (PANTHER);PTHR10044:SF123 (PANTHER);PTHR10044 (PANTHER);PTHR10044 (PANTHER);PTHR10044:SF123 (PANTHER);PS50127 (PROSITE_PROFILES);PS50143 (PROSITE_PROFILES);SS…	4073	16628	580	1540	8779	41085	1.70089	3.89324	-1.24977	1.55556	2.92898	5.07638	11,478 up	4,570 up
TOXOnig-OC_C81	attttttatttccattttttttttttttttttttttttttttttttcttatttttttttttttttttttttttttttatcttttatttttttcattattttttttcttacgtatattttttttttatttattactaagattaattgaagagaatatccacaaggatatttattattaattttttttttttgacggacgcaagaataaattgtaataaactgttacttggaatatttatttcaattttattcggatttattttcggattaattttgggtaccacggagatgccctgggggtataatgattggccaacggatgaaatgaaaggacgtggtaattatagatcactttggatgggtgtcctgtgggcattgccatcaggaacaggcgtcgcgg…	3270	uridine-cytidine kinase-like 1-like isoform 1	gi|607362737|gb|EZA56983.1|Uridine-cytidine kinase-like protein [Cerapachys biroi]	EZA56983	Cerapachys biroi	0.0E0	92.24%	553	554	511	EC:2.7.1.48;EC:3.6.1.3	Uridine kinase;Adenosinetriphosphatase	Uckl1;KGM_15130;LOC100122303;TcasGA2_TC011541;X777_03167;X777_03167;G5I_00163;EAI_10936;EAG_04897;G5I_00163;EAI_10936;G5I_00163;L798_10738;SINV_06216;EAI_10936;Uckl1;TcasGA2_TC011541;LOC100122303;EAG_04897;LOC100122303;KGM_15130;X777_03167;KGM_15130;KGM_15130;LOC101744022;X777_03167;EAG_04897;LOC101744022;EAG_04897;G5I_00163;SINV_06216;EAG_04897;SINV_06216;LOC101744022;SINV_06216;X777_03167;LOC10…	GO:0000166-IEA;GO:0044211-IEA;GO:0016020-IEA;GO:0004849-IEA;GO:0016021-IEA;GO:0016310-IEA;GO:0016740-IEA;GO:0016301-IEA;GO:0015833-IEA;GO:0016887-IEA;GO:0008152-IEA;GO:0044206-IEA;GO:0005524-IEA	nucleotide binding-IEA;CTP salvage-IEA;membrane-IEA;uridine kinase activity-IEA;integral component of membrane-IEA;phosphorylation-IEA;transferase activity-IEA;kinase activity-IEA;peptide transport-IEA;ATPase activity-IEA;metabolic process-IEA;UMP salvage-IEA;ATP binding-IEA	7029;13037;7425;7070;443821;443821;103372;610380;104421;103372;610380;103372;136037;13686;610380;7029;7070;7425;104421;7425;13037;443821;13037;13037;7091;443821;104421;7091;104421;103372;13686;104421;13686;7091;13686;443821;7425;7091;104421;7091;13037;104421;610380;136037;7091;610380;443821;7070;13686;7070;7070;13037;443821;103372;13686;7070;7425;7425;136037;7425;7091;136037;13686;104421;136037;7…	GO:0004849;GO:0005524;GO:0006206;GO:0015833;GO:0016021;GO:0016310;GO:0016887;GO:0044206;GO:0044211	uridine kinase activity;ATP binding;pyrimidine nucleobase metabolic process;peptide transport;integral component of membrane;phosphorylation;ATPase activity;UMP salvage;CTP salvage	IPR000764;IPR000764;IPR006083;IPR029057;IPR027417;IPR029057;noIPR;noIPR;IPR029057;IPR027417	;;ATP binding/kinase activity/metabolic process;;;;;;;	Uridine kinase-like;Uridine kinase-like;Phosphoribulokinase/uridine kinase;Phosphoribosyltransferase-like;P-loop containing nucleoside triphosphate hydrolase;Phosphoribosyltransferase-like;Phosphoribosyltransferase-like;Phosphoribosyltransferase-like;Phosphoribosyltransferase-like;P-loop containing nucleoside triphosphate hydrolase	PR00988 (PRINTS);TIGR00235 (TIGRFAM);PF00485 (PFAM);G3DSA:3.40.50.2020 (GENE3D);G3DSA:3.40.50.300 (GENE3D);PF14681 (PFAM);PTHR10285 (PANTHER);PTHR10285:SF70 (PANTHER);SSF53271 (SUPERFAMILY);SSF52540 (SUPERFAMILY)	4095	8801	186	997	26323	14972	4.06812	5.33484	-0.53106	3.28776	6.87264	5.9795	6,460 up	2,406 up
TOXOnig-OC_C82	ttgtatctattcatcagtttcatttatttatttaaattaactattttacaacataaatcatcatcataattgatttccgctaattgcagtaaatgcgaaactgttttttttttggtttgtaggttacaaatcagaattttacgaattattgttatcaatttttaaaaatttatctctttcgattaattaattaattaattaattaattcaaacattaagaaataatttcattatgttttgaacatgcatctattttttttttaacctttatacaattatttattttttatttacaaaatcttctcctttttgtatatttttcttgagctcgggaatcgcagcttgaagtaatttttcctcgaaagcactgagttttcccaatccaagattcttttcaac…	1503	malate mitochondrial	gi|665801062|ref|XP_008548525.1|PREDICTED: malate dehydrogenase, mitochondrial [Microplitis demolitor]	XP_008548525	Microplitis demolitor	0.0E0	96.45%	338	338	326	EC:1.1.1.37	Malate dehydrogenase	LOC100114033;LOC408950;LOC100114033;CpipJ_CPIJ008366;LOC408950;mMDH;LOC100114033;CpipJ_CPIJ008366;MDHM;AgaP_AGAP001903;GLEAN_15050;G5I_07667;EAG_10365;CpipJ_CPIJ008366;LOC100114033;LOC100114033;CpipJ_CPIJ008366;AND_010029;AND_010029;AgaP_AGAP001903;LOC100114033;CpipJ_CPIJ008366;SINV_01238;ZHAS_00008150;SINV_01238;X777_00823;G5I_07667;AgaP_AGAP001903;CpipJ_CPIJ008366;LOC100114033;LOC100114033;Cpip…	GO:0006108-IEA;GO:0016615-IEA;GO:0030060-IEA;GO:0016616-IEA;GO:0016491-IEA;GO:0003824-IEA;GO:0006099-IEA;GO:0019752-IEA;GO:0055114-IEA;GO:0005975-IEA	malate metabolic process-IEA;malate dehydrogenase activity-IEA;L-malate dehydrogenase activity-IEA;oxidoreductase activity, acting on the CH-OH group of donors, NAD or NADP as acceptor-IEA;oxidoreductase activity-IEA;catalytic activity-IEA;tricarboxylic acid cycle-IEA;carboxylic acid metabolic process-IEA;oxidation-reduction process-IEA;carbohydrate metabolic process-IEA	7425;7460;7425;7176;7460;77504;7425;7176;6669;7165;7070;103372;104421;7176;7425;7425;7176;43151;43151;7165;7425;7176;13686;74873;13686;443821;103372;7165;7176;7425;7425;7176;610380;104421;7165;103372;7070;7425;7165;7165;7460;7425;7460;7425;43151;7176;7176;7425;7425;610380;7425;103372;443821;43151;103372;443821;7165;7425;7425;7070;7425;610380;7165;7425;7460;7425;7425;6669;7425;7425;7070;7460;7425;…	GO:0005975;GO:0006090;GO:0006108;GO:0019643;GO:0030060;GO:0046487	carbohydrate metabolic process;pyruvate metabolic process;malate metabolic process;reductive tricarboxylic acid cycle;L-malate dehydrogenase activity;glyoxylate metabolic process	IPR015955;IPR022383;IPR010097;IPR016040;IPR001236;IPR001557;IPR001557;IPR001252;IPR015955;IPR016040	oxidoreductase activity, acting on the CH-OH group of donors, NAD or NADP as acceptor/oxidation-reduction process/catalytic activity/carbohydrate metabolic process;oxidation-reduction process/oxidoreductase activity, acting on the CH-OH group of donors, NAD or NADP as acceptor;malate metabolic process/oxidation-reduction process/L-malate dehydrogenase activity;;oxidoreductase activity/oxidation-r…	Lactate dehydrogenase/glycoside hydrolase, family 4, C-terminal;Lactate/malate dehydrogenase, C-terminal;Malate dehydrogenase, type 1;NAD(P)-binding domain;Lactate/malate dehydrogenase, N-terminal;L-lactate/malate dehydrogenase;L-lactate/malate dehydrogenase;Malate dehydrogenase, active site;Lactate dehydrogenase/glycoside hydrolase, family 4, C-terminal;NAD(P)-binding domain	G3DSA:3.90.110.10 (GENE3D);PF02866 (PFAM);TIGR01772 (TIGRFAM);G3DSA:3.40.50.720 (GENE3D);PF00056 (PFAM);PIRSF000102 (PIRSF);PTHR11540 (PANTHER);PS00068 (PROSITE_PATTERNS);SSF56327 (SUPERFAMILY);SSF51735 (SUPERFAMILY)	49328	15938	198	2241	39999	22678	8.78004	7.31301	0.68059	5.57768	8.59772	7.69997	4,353 up	2,764 down
TOXOnig-OC_C83	agatggattcagattacgatgacgaaagaggtggctggggagacgacatcggtcgtggtgatgatccaatgagcgaggaagctttagacaatccccaggaagtactccaacaatgcttagataaattcaaaaccccagattatatcatggaacctggaattttcactcaactcaaaagatatttccaaactggtggtaatcccgagacagtaatagaattattatcaaaaaattacacagcctgtgcacaattagcaaatttactagctgaatggttgatattagctggagtaacagtccaagaagtccaagcaatggtagagaataatctgaaagacatgatattaaaaacatttgatcctaaaaaagctgataaaattttttcggaagaaggagaat…	2142	negative elongation factor D	gi|665810832|ref|XP_008553854.1|PREDICTED: negative elongation factor D [Microplitis demolitor]/gi|607302761|gb|EZA44857.1| negative elongation factor D-like protein [Microplitis demolitor]	EZA44857;XP_008553854	Microplitis demolitor	0.0E0	96.38%	580	580	559			D910_04894;AND_004906;EAI_10508;G5I_09556;AgaP_AGAP000391;EAG_09868;D910_04894;CpipJ_CPIJ011793;Phum_PHUM539310;Phum_PHUM539310;EAI_10508;AAEL002450;CpipJ_CPIJ011793;CpipJ_CPIJ011793;EAI_10508;EAG_09868;Phum_PHUM539310;NELFD;TcasGA2_TC003474;AAEL002450;ZHAS_00009545;AAEL002450;DgriGH22626;EAI_10508;Phum_PHUM539310;DmojGI14305;DgriGH22626;DgriGH22626;Phum_PHUM539310;DmojGI14305;G5I_09556;DmojGI143…	GO:0003746-IEA;GO:0045892-IEA;GO:0006414-IEA;GO:0005634-IEA	translation elongation factor activity-IEA;negative regulation of transcription, DNA-templated-IEA;translational elongation-IEA;nucleus-IEA	77166;43151;610380;103372;7165;104421;77166;7176;121224;121224;610380;7159;7176;7176;610380;104421;121224;7213;7070;7159;74873;7159;7222;610380;121224;7230;7222;7222;121224;7230;103372;7230;43151;7176;43151;7222;69319;121224;121224;7213;7070;121224;77166;7165;121224;7230;7222;7213;7176;7222;121224;69319;103372;7176;104421;7230;7070;43151;121224;121224;74873;104421;7159;7176;7213;69319;121224;7230…	GO:0003746;GO:0005634;GO:0005840;GO:0006448;GO:0045892	translation elongation factor activity;nucleus;ribosome;regulation of translational elongation;negative regulation of transcription, DNA-templated	IPR006942;IPR006942;noIPR	nucleus/negative regulation of transcription, DNA-templated;nucleus/negative regulation of transcription, DNA-templated;	TH1 protein;TH1 protein;TH1 protein	PF04858 (PFAM);PTHR12144 (PANTHER);PTHR12144:SF0 (PANTHER)	13570	8154	152	3480	30580	11400	6.40694	5.83501	-0.21196	5.70151	7.69923	6.1966	1,409 up	1,486 down
TOXOnig-OC_C84	aatttatttattaaaaaaataattaacaatattttgatagattgttattgagtttatttattagtgactattgttaattaaattttttttttaaatattaaagaaacatcaacttcaaaaatgactgtgattatggaacagaccaatactttgatttcctggccagcaaaattaaaaatcggtgctaaatcaaaaaaagatcctcatataaaggtcattggtcgagttaatgatgtacgaactgctaaagagaaaattatgcagatattagacacccgacaggcaatgcgagtgaccatgaagcttgatgtgagttatacggatcattcccatataattggaaaaggaggtctaacaataaaacgtgttatggaagagactggctgtcatattcatttt…	6039	bicaudal C-like	gi|665798796|ref|XP_008547289.1|PREDICTED: protein bicaudal C isoform X3 [Microplitis demolitor]	XP_008547289	Microplitis demolitor	0.0E0	86.92%	747	757	658			EAG_12610;LOC102655950;EAI_03213;G5I_08917;LOC102655950;EAG_12610;X777_12958;EAI_03213;G5I_08917;X777_12958	GO:0003723-IEA;GO:0003676-IEA	RNA binding-IEA;nucleic acid binding-IEA	104421;7460;610380;103372;7460;104421;443821;610380;103372;443821	GO:0003723	RNA binding	noIPR;IPR004087;IPR001660;IPR001660;IPR004088;IPR004088;IPR013761;noIPR;noIPR;IPR004088;IPR004088;IPR001660;IPR004088;IPR013761;IPR004088	;nucleic acid binding;protein binding;protein binding;RNA binding;RNA binding;;;;RNA binding;RNA binding;protein binding;RNA binding;;RNA binding	null;K Homology domain;Sterile alpha motif domain;Sterile alpha motif domain;K Homology domain, type 1;K Homology domain, type 1;Sterile alpha motif/pointed domain;Sterile alpha motif/pointed domain;Sterile alpha motif/pointed domain;K Homology domain, type 1;K Homology domain, type 1;Sterile alpha motif domain;K Homology domain, type 1;Sterile alpha motif/pointed domain;K Homology domain, type 1	Coil (COILS);SM00322 (SMART);SM00454 (SMART);PF00536 (PFAM);G3DSA:3.30.1370.10 (GENE3D);PF00013 (PFAM);G3DSA:1.10.150.50 (GENE3D);PTHR10627 (PANTHER);PTHR10627:SF41 (PANTHER);PS50084 (PROSITE_PROFILES);PS50084 (PROSITE_PROFILES);PS50105 (PROSITE_PROFILES);SSF54791 (SUPERFAMILY);SSF47769 (SUPERFAMILY);SSF54791 (SUPERFAMILY)	5250	18409	96	916	11033	41818	3.54156	5.51449	-2.37027	2.28049	4.73312	6.57634	19,641 up	3,925 up
TOXOnig-OC_C85	ttttttttttttttttttttttattttttttaaaaaaaaaaaaaaaaaaaaaaattataaaaaaatttttttttttaaaaaaaaaaaaaaaaaaaaaaaaaaaaaaaaatcattgaaataatataatgaaaaaaattttgatttaacgaaggacatagacaatttttttaatgtcaaaagtaccttgtcttcgtccttgaattatgcgtgaggaaacactattgtcccccgtagtgggaggaccgagtgtaacctgtggtctatatatcaaaaacaataataataataataataataataataatcatttaaataataaaaataaaaacaaacaacaagaaataaatattaataaagacaataatgttaatttatattttttacggccacgtgatgtat…	3485	tyrosine- phosphatase non-receptor type 13-like isoform X1	gi|665809175|ref|XP_008552945.1| PREDICTED: tyrosine-protein phosphatase non-receptor type 13-like isoform X1 [Microplitis demolitor]/gi|665809177|ref|XP_008552946.1| PREDICTED: tyrosine-protein phosphatase non-receptor type 13-like isoform X1 [Microplitis demolitor]/gi|665809167|ref|XP_008552940.1|PREDICTED: tyrosine-protein phosphatase non-receptor type 13-like isoform X1 [Microplitis demolitor…	XP_008552942;XP_008552941;XP_008552940;XP_008552946;XP_008552945;XP_008552944	Microplitis demolitor	0.0E0	78.62%	952	1015	798			X777_08261	GO:0005856-IEA	cytoskeleton-IEA	443821	GO:0005856	cytoskeleton	noIPR;noIPR;noIPR;IPR001478;IPR001478;IPR001478;IPR001478;IPR001478;noIPR;noIPR;noIPR;noIPR;IPR001478;IPR001478;IPR001478;IPR001478;IPR001478;IPR001478	;;;protein binding;protein binding;protein binding;protein binding;protein binding;;;;;protein binding;protein binding;protein binding;protein binding;protein binding;protein binding	null;null;null;PDZ domain;PDZ domain;PDZ domain;PDZ domain;PDZ domain;PDZ domain;PDZ domain;PDZ domain;PDZ domain;PDZ domain;PDZ domain;PDZ domain;PDZ domain;PDZ domain;PDZ domain	Coil (COILS);Coil (COILS);Coil (COILS);SM00228 (SMART);G3DSA:2.30.42.10 (GENE3D);G3DSA:2.30.42.10 (GENE3D);PF00595 (PFAM);G3DSA:2.30.42.10 (GENE3D);PTHR19964:SF47 (PANTHER);PTHR19964 (PANTHER);PTHR19964 (PANTHER);PTHR19964:SF47 (PANTHER);PS50106 (PROSITE_PROFILES);PS50106 (PROSITE_PROFILES);PS50106 (PROSITE_PROFILES);SSF50156 (SUPERFAMILY);SSF50156 (SUPERFAMILY);SSF50156 (SUPERFAMILY)	5682	12098	14	1942	7193	12812	4.44879	5.702	-4.35473	4.15777	4.90911	5.66286	2,838 up	2,383 up
TOXOnig-OC_C86	ttaattttttttcacaaacacggtatttttcccaaaattttcttacttttttttaatttttaatttaaaaaaaaaaataaaaaaaaaaaaaaaaatgatcgaaattgtatagtgtttgaaaactaaatttttttcgttaaaatgtttaaaataattgcaagtttatttcctgttgtgattcatgtctaaattaatttttttttcaatttattatttttatttgtgaatttttttttgtttgctgtttacctaatacggcaatcgatggaaacaattgtcacgcggttaacgcagtaaacacattgacacaacgagaattacttcaggaattgacaaatgattgtcgttacgataaaatggtaagaccacctggtgaaatcaatgcaagtgacccaattc…	2241	glycine receptor subunit alpha-3-like	gi|665793103|ref|XP_008544184.1|PREDICTED: kinesin-like protein KIF19 [Microplitis demolitor]	XP_008544184	Microplitis demolitor	0.0E0	93.37%	1194	498	465			ZHAS_00006883;Amel_6927;Amel_6927;ZHAS_00006883;EAI_04181;EAG_07960;KGM_13655;Amel_6927;Amel_6927;X777_04547;KGM_13655;Q0GQQ4;Amel_6927;EAI_04181;Amel_6927;Amel_6927;Amel_6927;CLGC1;Amel_6927;Amel_6927;Amel_6927;Amel_6927;CLGC1;EAI_04181;KGM_13655;KGM_13655;Amel_6927;Amel_6927;Q0GQQ4;AAEL004513;Amel_6927;EAG_07960;Q0GQQ4;G5I_00822;G5I_00821;Amel_6927;EAG_07960;G5I_00822;Q0GQQ4;CLGC1;Amel_6927;CLG…	GO:0000166-IEA;GO:0003777-IEA;GO:0016020-IEA;GO:0016021-IEA;GO:0008152-IEA;GO:0032040-IEA;GO:0005230-IEA;GO:0030054-IEA;GO:0034220-IEA;GO:0008017-IEA;GO:0045202-IEA;GO:0006364-IEA;GO:0006810-IEA;GO:0005874-IEA;GO:0006811-IEA;GO:0005524-IEA;GO:0005886-IEA;GO:0007018-IEA	nucleotide binding-IEA;microtubule motor activity-IEA;membrane-IEA;integral component of membrane-IEA;metabolic process-IEA;small-subunit processome-IEA;extracellular ligand-gated ion channel activity-IEA;cell junction-IEA;ion transmembrane transport-IEA;microtubule binding-IEA;synapse-IEA;rRNA processing-IEA;transport-IEA;microtubule-IEA;ion transport-IEA;ATP binding-IEA;plasma membrane-IEA;micr…	74873;7460;7460;74873;610380;104421;13037;7460;7460;443821;13037;7460;7460;610380;7460;7460;7460;7425;7460;7460;7460;7460;7425;610380;13037;13037;7460;7460;7460;7159;7460;104421;7460;103372;103372;7460;104421;103372;7460;7425;7460;7425;443821;7460;7425;7460;7425;443821;7460;7425;7425;7159;7460;7460;7425;7425;7159;7460;7425;7425;7460;7460;7425;13037;104421;7425;7425;7460;103372;7460;103372;610380;…	GO:0003777;GO:0005230;GO:0005524;GO:0005874;GO:0005886;GO:0006364;GO:0007018;GO:0008017;GO:0016021;GO:0030054;GO:0032040;GO:0034220;GO:0045202;GO:0045298	microtubule motor activity;extracellular ligand-gated ion channel activity;ATP binding;microtubule;plasma membrane;rRNA processing;microtubule-based movement;microtubule binding;integral component of membrane;cell junction;small-subunit processome;ion transmembrane transport;synapse;tubulin complex	IPR006201;IPR006028;IPR006029;IPR006202;noIPR;IPR006202;IPR006201;noIPR;IPR006201;IPR006201;noIPR;IPR018000;noIPR;noIPR;noIPR;noIPR;noIPR;noIPR;noIPR;IPR006029;IPR006202;noIPR;noIPR;noIPR;noIPR	ion transport/integral component of membrane;integral component of membrane/ion transport;ion transport/membrane;transport/membrane/extracellular ligand-gated ion channel activity;;transport/membrane/extracellular ligand-gated ion channel activity;ion transport/integral component of membrane;;ion transport/integral component of membrane;ion transport/integral component of membrane;;;;;;;;;;ion tr…	Neurotransmitter-gated ion-channel;Gamma-aminobutyric acid A receptor/Glycine receptor alpha;Neurotransmitter-gated ion-channel transmembrane domain;Neurotransmitter-gated ion-channel ligand-binding domain;Neurotransmitter-gated ion-channel ligand-binding domain;Neurotransmitter-gated ion-channel ligand-binding domain;Neurotransmitter-gated ion-channel;Neurotransmitter-gated ion-channel;Neurotran…	PR00252 (PRINTS);PR00253 (PRINTS);PF02932 (PFAM);PF02931 (PFAM);G3DSA:1.20.58.390 (GENE3D);G3DSA:2.70.170.10 (GENE3D);TIGR00860 (TIGRFAM);PTHR18945:SF534 (PANTHER);PTHR18945 (PANTHER);PTHR18945 (PANTHER);PTHR18945:SF534 (PANTHER);PS00236 (PROSITE_PATTERNS);TRANSMEMBRANE (PHOBIUS);NON_CYTOPLASMIC_DOMAIN (PHOBIUS);NON_CYTOPLASMIC_DOMAIN (PHOBIUS);CYTOPLASMIC_DOMAIN (PHOBIUS);TRANSMEMBRANE (PHOBIUS)…	2395	1596	0	0	2740	2241	3.83943	3.41678	-9.86224	-9.86224	4.15371	3.78459	12826,416 up	1,340 down
TOXOnig-OC_C87	cgttttttttatttaaaaaatttgcgtttttaaattcaaatagcttgctagcgctatcttacgataataataaacaacaattgaaaaaagaacagagagatcaacatgcagtgccacagaatacttttgnnaatacttagacactcattatgtatatgataactggatatgaaatcagaaagttgtcatgttgtcaaaaatgaataaaacttattcctaaaactattgaggcacctgaaggaataaatcagcgtttatatttaacctagttaataaaataaaaatcgcgagtttgaatgtgatttaacatgtgataaatttatttatttcttaacttataaaaaaaaaaaaaacaaataatgaatagttttagaaaattattaaatattgtagattttt…	2230	beta-1,3-galactosyltransferase 5-like	gi|665795311|ref|XP_008545396.1|PREDICTED: beta-1,3-galactosyltransferase 5-like [Microplitis demolitor]	XP_008545396	Microplitis demolitor	0.0E0	83.37%	408	415	346	EC:2.4.1	Glycosyltransferases	AgaP_AGAP000258;LOC100121044;LOC100121044;LOC100121044;EAG_15262;G5I_01441;TcasGA2_TC014213;LOC100121044;SINV_15017;LOC726419;L798_04218;B3GT1;AgaP_AGAP000258;LOC726419;LOC726419;LOC100121044;TcasGA2_TC014213;EAI_16542;EAG_15262;L798_04218;G5I_01441;TcasGA2_TC014213;LOC100121044;G5I_01441;EAG_15262;L798_04218;TcasGA2_TC014213;L798_04218;G5I_01441;LOC100121044;LOC100121044;LOC726419;EAI_16542;LOC1…	GO:0016757-IEA;GO:0016020-IEA;GO:0016021-IEA;GO:0008378-IEA;GO:0016740-IEA;GO:0006486-IEA;GO:0005794-IEA	transferase activity, transferring glycosyl groups-IEA;membrane-IEA;integral component of membrane-IEA;galactosyltransferase activity-IEA;transferase activity-IEA;protein glycosylation-IEA;Golgi apparatus-IEA	7165;7425;7425;7425;104421;103372;7070;7425;13686;7460;136037;7213;7165;7460;7460;7425;7070;610380;104421;136037;103372;7070;7425;103372;104421;136037;7070;136037;103372;7425;7425;7460;610380;7425;443821;7070;7213;7425;7425;104421;7070;7070;7165;610380;7070;7425;7425;7460;13686;7165;7460;7070;7425;7425;610380;13686;7213;443821;7165;103372;7425;7425;7425;443821;7460;7460;7070;7425;7165;136037;7070…	GO:0005794;GO:0006486;GO:0008378;GO:0016021	Golgi apparatus;protein glycosylation;galactosyltransferase activity;integral component of membrane	IPR002659;noIPR;IPR002659;noIPR;noIPR;noIPR;noIPR	membrane/galactosyltransferase activity/protein glycosylation;;membrane/galactosyltransferase activity/protein glycosylation;;;;	Glycosyl transferase, family 31;Glycosyl transferase, family 31;Glycosyl transferase, family 31;Glycosyl transferase, family 31;Glycosyl transferase, family 31;Glycosyl transferase, family 31;Glycosyl transferase, family 31	PF01762 (PFAM);PTHR11214:SF112 (PANTHER);PTHR11214 (PANTHER);TRANSMEMBRANE (PHOBIUS);NON_CYTOPLASMIC_DOMAIN (PHOBIUS);CYTOPLASMIC_DOMAIN (PHOBIUS);TMhelix (TMHMM)	440	2047	8	164	340	2945	1.40208	3.78293	-4.51797	1.23611	1.15024	4.18582	7,725 up	5,208 up
TOXOnig-OC_C88	tcgacagaagccacgtcttggcattgggattcgtcatttcatgttttaaaacgtgtccattgagtgtaagtgagacaagtgaatttgaataacagtaaaagtaagaattttaaataaagacagaaaataattctatttagttggcttgaaattgactaagattctcaaagtaaccggcgacgtgaacaagtgtagatcaaaaaaatatttaattgtttgtacattgtattaataaaattatgtttagaaaatattttttactgtgcttcctggctcttggagctctggctgctgaagaagatgttcttgaattgactgatagtgattttaccgctgaattaaatcgtcatgacaacacacttgttatgttctacgcaccttggtgtggacattgcaaac…	3329	disulfide-isomerase A3	gi|665792866|ref|XP_008544054.1|PREDICTED: protein disulfide-isomerase A3 [Microplitis demolitor]	XP_008544054	Microplitis demolitor	0.0E0	93.89%	491	491	461	EC:5.3.4.1	Protein disulfide-isomerase	ERp60;G9C5C9;G5I_08164;TcasGA2_TC013598;DsimERp60;DsimERp60;AND_007080;Phum_PHUM380480;ERp60;Phum_PHUM380480;Phum_PHUM380480;LOC100115387;EAI_16458;EAG_08823;Phum_PHUM380480;TcasGA2_TC013598;ERp60;X777_06847;ERp60;AND_007080;X777_06847;Phum_PHUM380480;LOC100115387;G5I_08164;SINV_04931;G9C5C9;DsimERp60;SINV_04931;TcasGA2_TC013598;EAI_16458;ERp60;Phum_PHUM380480;DsimERp60;Phum_PHUM380480;ERp60;Phum…	GO:0008152-IEA;GO:0016757-IEA;GO:0003756-IEA;GO:0045454-IEA;GO:0005783-IEA;GO:0016740-IEA;GO:0016853-IEA;GO:0005623-IEA;GO:0006457-IEA	metabolic process-IEA;transferase activity, transferring glycosyl groups-IEA;protein disulfide isomerase activity-IEA;cell redox homeostasis-IEA;endoplasmic reticulum-IEA;transferase activity-IEA;isomerase activity-IEA;cell-IEA;protein folding-IEA	7460;7010;103372;7070;7240;7240;43151;121224;7240;121224;121224;7425;610380;104421;121224;7070;7240;443821;7240;43151;443821;121224;7425;103372;13686;7010;7240;13686;7070;610380;7240;121224;7240;121224;7460;121224;7070;104421;7425;7240;7240;7240;7460;13686;610380;103372;7240;7070;121224;121224;7460;121224;7425;7425;7010;121224;121224;7240;7460;121224;121224;7425;13686;7460;7425;121224;121224;1033…	GO:0003756;GO:0005783;GO:0006457;GO:0008152;GO:0016757;GO:0045454	protein disulfide isomerase activity;endoplasmic reticulum;protein folding;metabolic process;transferase activity, transferring glycosyl groups;cell redox homeostasis	noIPR;noIPR;IPR012336;IPR012336;IPR005788;IPR005792;IPR013766;noIPR;noIPR;IPR017937;IPR017937;noIPR;noIPR;noIPR;noIPR;noIPR;IPR013766;IPR013766;noIPR;noIPR;noIPR;IPR012336;IPR012336;IPR012336;IPR012336	;;;;isomerase activity;endoplasmic reticulum/isomerase activity;cell redox homeostasis;;;cell redox homeostasis;cell redox homeostasis;;;;;;cell redox homeostasis;cell redox homeostasis;;;;;;;	null;null;Thioredoxin-like fold;Thioredoxin-like fold;Disulphide isomerase;Protein disulphide isomerase;Thioredoxin domain;Thioredoxin domain;Thioredoxin domain;Thioredoxin, conserved site;Thioredoxin, conserved site;Thioredoxin, conserved site;Thioredoxin, conserved site;Thioredoxin, conserved site;Thioredoxin, conserved site;Thioredoxin, conserved site;Thioredoxin domain;Thioredoxin domain;Thio…	PR00421 (PRINTS);PF13848 (PFAM);G3DSA:3.40.30.10 (GENE3D);G3DSA:3.40.30.10 (GENE3D);TIGR01126 (TIGRFAM);TIGR01130 (TIGRFAM);PF00085 (PFAM);PTHR18929 (PANTHER);PTHR18929:SF74 (PANTHER);PS00194 (PROSITE_PATTERNS);PS00194 (PROSITE_PATTERNS);NON_CYTOPLASMIC_DOMAIN (PHOBIUS);SIGNAL_PEPTIDE (PHOBIUS);SIGNAL_PEPTIDE_N_REGION (PHOBIUS);SIGNAL_PEPTIDE_H_REGION (PHOBIUS);SIGNAL_PEPTIDE_C_REGION (PHOBIUS);P…	24600	40241	2583	24602	62508	65395	6.62905	7.50196	3.23882	7.887	8.09456	8.08061	1,143 up	1,831 up
TOXOnig-OC_C89	accaatttatcgttaaaaatttattattgaactatttttaatataaaatatatattatattaaaagtaagctttaataaaaaaaaaagaaatgaaaaatttatctatttcatggtttattacttaatttcttttaatctaaatcatttttttacgattataaattatggataataattagcttgtatcctgataatataacgggttttcgtttcgcttctttggttttaaaatttaaaaaggtaaaaaaagaaaaagaaatgacgcagtggtcaacgaaaataatcgtgaagtctactatttaatttttttggtttaaaaataaatacctaatcccgttttctcgttgctctagttttataagaacataataataaaatataaagtagcttacatttac…	1525	40S ribosomal S9	gi|665794418|ref|XP_008544905.1|PREDICTED: 40S ribosomal protein S9 [Microplitis demolitor]	XP_008544905	Microplitis demolitor	1.1E-127	98.96%	193	193	191	EC:2.7.11	Transferring phosphorus-containing groups	J9JKT0;DperGL21280;RpS9;RpS9;rpS9e;RpS9;LOC100115465;DperGL21280;DanaGF24655;DperGL17960;LOC100115465;DperGL17960;DperGL17960;DwilGK17575;EAG_06651;LOC100115465;RpS9;RpS9;DpseGA28351;RpS9;J9JKT0;DanaGF24655;R4UJW9;R4UJW9;DperGL17960;DperGL21280;DperGL17960;KGM_14396;DperGL17960;DwilGK17575;DperGL17960;DwilGK17575;DpseGA28351;DwilGK17575;R4UJW9;G5I_13743;SINV_10506;RpS9;DperGL17960;RpS9;Q1W2C5;Dpe…	GO:0003723-IEA;GO:0003735-IEA;GO:0030529-IEA;GO:0016020-IEA;GO:0016021-IEA;GO:0007178-IEA;GO:0015935-IEA;GO:0004675-IEA;GO:0005840-IEA;GO:0019843-IEA;GO:0006412-IEA;GO:0005622-IEA	RNA binding-IEA;structural constituent of ribosome-IEA;ribonucleoprotein complex-IEA;membrane-IEA;integral component of membrane-IEA;transmembrane receptor protein serine/threonine kinase signaling pathway-IEA;small ribosomal subunit-IEA;transmembrane receptor protein serine/threonine kinase activity-IEA;ribosome-IEA;rRNA binding-IEA;translation-IEA;intracellular-IEA	7029;7234;77504;77504;292460;7460;7425;7234;7217;7234;7425;7234;7234;7260;104421;7425;7460;77504;46245;77504;7029;7217;36987;36987;7234;7234;7234;13037;7234;7260;7234;7260;46245;7260;36987;103372;13686;77504;7234;7460;36148;7234;7217;7234;7234;36148;7425;7234;103372;307491;7234;443821;7217;7029;7234;77504;46245;7234;77504;7234;7234;610380;13686;7260;7260;46245;7234;7234;36148;329032;610380;7234;4…	GO:0003735;GO:0004675;GO:0006412;GO:0007178;GO:0009069;GO:0015935;GO:0016021;GO:0016310;GO:0019843;GO:0042254	structural constituent of ribosome;transmembrane receptor protein serine/threonine kinase activity;translation;transmembrane receptor protein serine/threonine kinase signaling pathway;serine family amino acid metabolic process;small ribosomal subunit;integral component of membrane;phosphorylation;rRNA binding;ribosome biogenesis	IPR002942;IPR001912;IPR001912;IPR002942;IPR002942;IPR005710;IPR022801;noIPR;IPR018079;IPR002942;noIPR	RNA binding;rRNA binding/intracellular;rRNA binding/intracellular;RNA binding;RNA binding;translation/structural constituent of ribosome/small ribosomal subunit;;;rRNA binding/intracellular;RNA binding;	RNA-binding S4 domain;Ribosomal protein S4/S9, N-terminal;Ribosomal protein S4/S9, N-terminal;RNA-binding S4 domain;RNA-binding S4 domain;Ribosomal protein S4/S9, eukaryotic/archaeal;Ribosomal protein S4/S9;Ribosomal protein S4/S9;Ribosomal protein S4, conserved site;RNA-binding S4 domain;RNA-binding S4 domain	SM00363 (SMART);SM01390 (SMART);PF00163 (PFAM);G3DSA:3.10.290.10 (GENE3D);PF01479 (PFAM);TIGR01018 (TIGRFAM);PTHR11831 (PANTHER);PTHR11831:SF10 (PANTHER);PS00632 (PROSITE_PATTERNS);PS50889 (PROSITE_PROFILES);SSF55174 (SUPERFAMILY)	18132	20336	2843	21571	125843	40702	7.31521	7.64361	4.50346	8.8236	10.2303	8.52281	1,231 down	1,255 up
TOXOnig-OC_C90	tttcaatgagaaatctatgtgtttttgtgtatccagtcgtacaataaatcatgggatgtttacaacttgtttacgaacacaattaatttagaagttaagaacatttcaatggaaattattcagacgttaattgtcataaagacagattaattggtctgtttgataaattttaattaaatatggaggcgtaaaatgtcaattattaatctaaattaataattaaacactttagtggcctttatgatattaacacggtctattttccttaattgtttggttcatattagatatctgtagaattaaaaatacaaaatactcttatacaatattaactaaattcattaaactattgaattaataattgtttgtatcctgggcatgaaaatagatgaaggataa…	700	40S ribosomal S9	gi|37622138|gb|AAQ95164.1|ribosomal protein S9 [Sarcophaga crassipalpis]	AAQ95164	Sarcophaga crassipalpis	2.8E-19	90.20%	89	51	46			RS9;DanaGF24655;RpS9;PTSG_03714;T1P8U9;LRAMOSA06989;Q0ZBS8;LRAMOSA06989;Q0ZBT1;RpS9;PTSG_03714;DanaGF24655;LRAMOSA06989;LRAMOSA06989;RpS9;DanaGF24655;I3RZF1;DwilGK17575;PTSG_03714;DanaGF24655;DwilGK17575;RS9;LRAMOSA06989;RpS9;PTSG_03714;RS9;T1P8U9;I3RZF1;RS9;RS9;Q0ZBT0;DanaGF24655;Q0ZBS8;RS9;RpS9;DanaGF24655;Q0ZBS8;DanaGF24655;PTSG_03714;DwilGK17575;PTSG_03714;DwilGK17575;DanaGF24655;DwilGK17575;…	GO:0003723-IEA;GO:0005737-IDA;GO:0000022-IMP;GO:0003735-ISS;GO:0003735-IEA;GO:0003735-NAS;GO:0003735-IDA;GO:0030529-IEA;GO:0005829-IDA;GO:0015935-IEA;GO:0019843-IEA;GO:0007052-IMP;GO:0022627-ISS;GO:0022627-NAS;GO:0000228-IDA;GO:0005840-IEA;GO:0005840-NAS;GO:0005840-IDA;GO:0005730-IDA;GO:0006412-ISS;GO:0006412-IEA;GO:0006412-NAS;GO:0005622-IEA	RNA binding-IEA;cytoplasm-IDA;mitotic spindle elongation-IMP;structural constituent of ribosome-ISS;structural constituent of ribosome-IEA;structural constituent of ribosome-NAS;structural constituent of ribosome-IDA;ribonucleoprotein complex-IEA;cytosol-IDA;small ribosomal subunit-IEA;rRNA binding-IEA;mitotic spindle organization-IMP;cytosolic small ribosomal subunit-ISS;cytosolic small ribosoma…	72036;7217;59312;946362;7370;688394;128159;688394;6999;59312;946362;7217;688394;688394;7227;7217;34305;7260;946362;7217;7260;72036;688394;7227;946362;72036;7370;34305;72036;72036;51040;7217;128159;72036;7227;7217;128159;7217;946362;7260;946362;7260;7217;7260;7260;6999;51040;7260;51040;7245;7245;946362;7370;7217;34305;946362;946362;7000;7217;7000;7260;7217;51040;946362;7000;72036;688394;946362;722…	GO:0000022;GO:0000228;GO:0003735;GO:0005730;GO:0006412;GO:0019843;GO:0022627;GO:0042254	mitotic spindle elongation;nuclear chromosome;structural constituent of ribosome;nucleolus;translation;rRNA binding;cytosolic small ribosomal subunit;ribosome biogenesis	IPR002942;IPR002942;noIPR;IPR022801;IPR018079;noIPR	RNA binding;RNA binding;;;intracellular/rRNA binding;	RNA-binding S4 domain;RNA-binding S4 domain;RNA-binding S4 domain;Ribosomal protein S4/S9;Ribosomal protein S4, conserved site;Ribosomal protein S4, conserved site	G3DSA:3.10.290.10 (GENE3D);PF01479 (PFAM);PTHR11831:SF10 (PANTHER);PTHR11831 (PANTHER);PS00632 (PROSITE_PATTERNS);SSF55174 (SUPERFAMILY)	281	756	60	52	540	753	2.42677	4.01749	0.06054	1.25061	3.48928	3.88989	6,230 up	3,012 up
TOXOnig-OC_C91	aattattaaataaataataaattggcatcactgacattgctgttaaccgcctgcgcatttcatggatcgacatgaaattcgaccaatcacaagctgcaacgtcatagtccaccatttcccttcccctctttgacgctagacagacttgaaaatctgtaacgagcactgcggccatctcattcaattgtggacttaccacggagttcggtgaatttataaaaagtcttgagagccatcaagcttcattacattttacatataacgaagatattcaattctaatcaacgaaaatgagggaaatcgtgcacatccaagctggtcaatgtggtaaccaaataggagctaagttttgggaaatcatcagtgatgagcacggaattgacccaactggtgcatacc…	1777	tubulin beta-1 chain	gi|665785784|ref|XP_008549048.1|PREDICTED: tubulin beta-1 chain [Microplitis demolitor]	XP_008549048	Microplitis demolitor	0.0E0	100.00%	447	447	447			LOC408782;bmtub2;G5I_04471;betaTub56D;DperGL16725;bmtub2;DsimGD25319;DwilGK15706;DmojGI20729;DgriGH20203;bmtub2;DvirGJ20466;DgriGH20203;O17449;bmtub2;betaTub56D;DsimGD25319;DsimGD25319;LOC408782;TcasGA2_TC009589;Tub1;DsimGD25319;B2CY88;DpseGA27686;TubB;DgriGH20203;T1PF10;DwilGK15706;B2CY88;DsimGD25319;L798_07437;DperGL16725;DsecGM19828;Dyak_x0008_etaTub56D;DpseGA27686;DperGL16725;D3TR30;DmojGI207…	GO:0008152-IEA;GO:0005856-IEA;GO:0000166-IEA;GO:0005525-IEA;GO:0005737-IEA;GO:0005737-IDA;GO:0051298-IMP;GO:0003924-IEA;GO:0005200-ISS;GO:0005200-IEA;GO:0005200-IDA;GO:0005874-ISS;GO:0005874-IEA;GO:0005874-NAS;GO:0005874-IDA;GO:0016203-TAS;GO:0007017-IEA	metabolic process-IEA;cytoskeleton-IEA;nucleotide binding-IEA;GTP binding-IEA;cytoplasm-IEA;cytoplasm-IDA;centrosome duplication-IMP;GTPase activity-IEA;structural constituent of cytoskeleton-ISS;structural constituent of cytoskeleton-IEA;structural constituent of cytoskeleton-IDA;microtubule-ISS;microtubule-IEA;microtubule-NAS;microtubule-IDA;muscle attachment-TAS;microtubule-based process-IEA	7460;7091;103372;7227;7234;7091;7240;7260;7230;7222;7091;7244;7222;7130;7091;7227;7240;7240;7460;7070;7029;7240;7070;46245;192382;7222;7370;7260;7070;7240;136037;7234;7238;7245;46245;7234;37546;7230;7460;7460;7029;7260;104421;7245;7240;7245;7222;7238;7130;74873;7234;7240;46245;7070;7238;7240;7222;7222;7029;7244;7234;7245;37546;7222;7217;7234;7159;7217;37546;443821;7238;7070;7240;7244;136037;7227;…	GO:0003924;GO:0005200;GO:0005525;GO:0005737;GO:0005874;GO:0008152;GO:0016203;GO:0051298	GTPase activity;structural constituent of cytoskeleton;GTP binding;cytoplasm;microtubule;metabolic process;muscle attachment;centrosome duplication	noIPR;IPR002453;IPR000217;IPR018316;IPR003008;IPR003008;IPR018316;IPR003008;IPR018316;IPR023123;noIPR;IPR000217;IPR013838;IPR017975;IPR008280;IPR003008	;structural constituent of cytoskeleton/microtubule-based process/GTP binding/microtubule;microtubule-based process/microtubule;;GTPase activity;GTPase activity;;GTPase activity;;;;microtubule-based process/microtubule;;GTP binding/microtubule-based process/microtubule;;GTPase activity	null;Beta tubulin;Tubulin;Tubulin/FtsZ, 2-layer sandwich domain;Tubulin/FtsZ, GTPase domain;Tubulin/FtsZ, GTPase domain;Tubulin/FtsZ, 2-layer sandwich domain;Tubulin/FtsZ, GTPase domain;Tubulin/FtsZ, 2-layer sandwich domain;Tubulin, C-terminal;Tubulin, C-terminal;Tubulin;Beta tubulin, autoregulation binding site;Tubulin, conserved site;Tubulin/FtsZ, C-terminal;Tubulin/FtsZ, GTPase domain	Coil (COILS);PR01163 (PRINTS);PR01161 (PRINTS);SM00865 (SMART);SM00864 (SMART);PF00091 (PFAM);G3DSA:3.30.1330.20 (GENE3D);G3DSA:3.40.50.1440 (GENE3D);PF03953 (PFAM);G3DSA:1.10.287.600 (GENE3D);PTHR11588:SF93 (PANTHER);PTHR11588 (PANTHER);PS00228 (PROSITE_PATTERNS);PS00227 (PROSITE_PATTERNS);SSF55307 (SUPERFAMILY);SSF52490 (SUPERFAMILY)	77459	107436	4598	16488	318167	229802	9.18947	9.82435	4.97642	8.21528	11.3479	10.7994	5,996 up	1,552 up
TOXOnig-OC_C92	atttatgtgaatatatatataaatatatattgataagatataaagaatgaataatatatattaaataaatatgtcagctactagtttattactgtcaaagattgaaaaaaaaaatgtcagattttcttgaagaaaaagaattaataattatatgaataataaagacaaacaaaaataatacatatttgagattgtaatattattattattataaatcctcaaactgtaaataagtgatacgagtgattagcactaatggcttttatcatatagccatgtaaacacgaacagtagaattattattatgataattattatatataaatcaataaaacaattataaatttaaaaaaatacataatataataaatatcataaaaacgcaataacttaattttt…	4456	PREDICTED: uncharacterized protein LOC103576785	gi|665813655|ref|XP_008555392.1|PREDICTED: uncharacterized protein LOC103576785 [Microplitis demolitor]	XP_008555392	Microplitis demolitor	0.0E0	86.57%	581	581	503			EAI_12753;TcasGA2_TC000357;SINV_07342;YQE_04985;D910_11139;L798_05168;EAG_04043;TcasGA2_TC000357;YQE_04985;TcasGA2_TC000357;SINV_07342;EAI_12753;TcasGA2_TC000357;L798_05168;EAG_04043;D910_11139	GO:0016020-IEA;GO:0016021-IEA	membrane-IEA;integral component of membrane-IEA	610380;7070;13686;77166;77166;136037;104421;7070;77166;7070;13686;610380;7070;136037;104421;77166	GO:0016021	integral component of membrane	IPR016185;noIPR;noIPR;noIPR;noIPR;noIPR;noIPR;noIPR	;;;;;;;	Pre-ATP-grasp domain;Pre-ATP-grasp domain;Pre-ATP-grasp domain;Pre-ATP-grasp domain;Pre-ATP-grasp domain;Pre-ATP-grasp domain;Pre-ATP-grasp domain;Pre-ATP-grasp domain	G3DSA:3.40.50.20 (GENE3D);CYTOPLASMIC_DOMAIN (PHOBIUS);NON_CYTOPLASMIC_DOMAIN (PHOBIUS);TRANSMEMBRANE (PHOBIUS);CYTOPLASMIC_DOMAIN (PHOBIUS);TRANSMEMBRANE (PHOBIUS);TMhelix (TMHMM);TMhelix (TMHMM)	11780	8908	254	1302	4694	13056	5.14607	4.90581	-0.52799	3.22636	3.93875	5.33549	4,314 up	1,181 down
TOXOnig-OC_C93	tgtttagtcgatatattttaattagattgtaaaaaatttattcatcagcaaataaataagttagatgtataaaacatattttaaaaataatgttgatatattttgctggtgaaattttttcctcatgtttagtcgatatattttaatcgaatagaccgaagcccatatcatcgtcatcagactctgattcttccttggcgggtttcttttcctctttcttttcttcagcagctggagcagcagcagcggcagctcctggtgcagctgcagtagctacaccaccaccaactggcattgaagataatttagttcgtccttcagcaatcaaatcttcaatcgatttaccattaagctcagagatcaccttttttaatttttcagcatcagtttcaattccca…	789	60S acidic ribosomal P2	gi|198139754|gb|EDY70828.1| GA27615 [Drosophila pseudoobscura pseudoobscura]/gi|198462065|ref|XP_002135702.1|GA27615 [Drosophila pseudoobscura pseudoobscura]	XP_002135702;EDY70828	Drosophila pseudoobscura pseudoobscura	1.0E-41	80.00%	114	115	92			rplp2;rplp2;rplp2;RpP2;rplp2;SINV_06628;DperGL20703;rplp2;rplp2;RpLP2;rplp2;DperGL20703;SINV_06628;DperGL20703;G3FP82;RPLP2;RpLP2;RPLP2;RPLP2;EAI_05782;DperGL20703;RPLP2;GLEAN_15013;RpP2;DperGL20703;GLEAN_15013;DperGL20703;RPLP2;GLEAN_15013;DpseGA27615;RpLP2;RpP2;DperGL20703;RpP2;EAI_05760;DpseGA27615;RpP2;RpLP2;rplp2;rplp2;rplp2;EAI_05760;G3FP82;rplp2;DpseGA27615;X777_14885;rplp2;RpP2;GLEAN_1501…	GO:0070062-IEA;GO:0003735-IEA;GO:0003735-IBA;GO:0030529-IEA;GO:0005925-IEA;GO:0002181-IBA;GO:0016020-IEA;GO:0022625-IEA;GO:0022625-IBA;GO:0006414-IEA;GO:0030687-IBA;GO:0005840-IEA;GO:0005622-IEA;GO:0070180-IBA	extracellular exosome-IEA;structural constituent of ribosome-IEA;structural constituent of ribosome-IBA;ribonucleoprotein complex-IEA;focal adhesion-IEA;cytoplasmic translation-IBA;membrane-IEA;cytosolic large ribosomal subunit-IEA;cytosolic large ribosomal subunit-IBA;translational elongation-IEA;preribosome, large subunit precursor-IBA;ribosome-IEA;intracellular-IEA;large ribosomal subunit rRNA…	28377;28377;28377;171918;28377;13686;7234;28377;28377;7460;28377;7234;13686;7234;130701;28377;7460;28377;28377;610380;7234;28377;7070;34740;7234;7070;7234;28377;7070;46245;7460;34740;7234;34740;610380;46245;171918;7460;28377;28377;28377;610380;130701;28377;46245;443821;28377;77504;7070;7460;443821;7234;13686;610380;7460;28377;130701;130701;7234;77504;28377;28377;77504;13686;7460;28377;28377;7234;…	GO:0002181;GO:0003735;GO:0005925;GO:0006414;GO:0016020;GO:0022625;GO:0030687;GO:0042254;GO:0070062;GO:0070180	cytoplasmic translation;structural constituent of ribosome;focal adhesion;translational elongation;membrane;cytosolic large ribosomal subunit;preribosome, large subunit precursor;ribosome biogenesis;extracellular exosome;large ribosomal subunit rRNA binding	noIPR;noIPR;noIPR;noIPR;noIPR;noIPR;noIPR	;;;;;;	null;null;null;null;null;null;null	PF00428 (PFAM);PTHR21141 (PANTHER);SIGNAL_PEPTIDE_H_REGION (PHOBIUS);SIGNAL_PEPTIDE_N_REGION (PHOBIUS);SIGNAL_PEPTIDE (PHOBIUS);NON_CYTOPLASMIC_DOMAIN (PHOBIUS);SIGNAL_PEPTIDE_C_REGION (PHOBIUS)	32943	33799	4138	84522	227698	63556	9.12735	9.32727	5.9957	11.7445	12.0366	10.1165	3,091 down	1,148 up
TOXOnig-OC_C94	gtcataaacttttttataattttttttttattatatattttattttgttattttttattttatttttttttaaaaaaaaaaaaaattgttattttttttttttttttataaatctatttacttaaatttgtgcatgcaactgatgaataataacaacaattacaattagtcgttaaaaaatataataataggaattaataataataataataattaaatttgtataaatcactaagtacaatttttcgttatctctcattactgaaggcactttgtagcgaataatttctttataaatatcctgtatgaaatcattaattatatagtaattaaataattttatcaataataattataacaataaaaaagttggcctcaaaaaatatttaattacaaatt…	4626	probable multidrug resistance-associated lethal(2)03659	gi|665790886|ref|XP_008561150.1|PREDICTED: probable multidrug resistance-associated protein lethal(2)03659 [Microplitis demolitor]	XP_008561150	Microplitis demolitor	0.0E0	92.16%	1358	1364	1257			G5I_13939;LOC410269;LOC100115935;G5I_13938;LOC410269;G5I_13936;SINV_05651;X777_07486;LOC100115935;LOC410269;G5I_13939;G5I_13936;LOC410269;LOC410269;G5I_13938;G5I_13936;LOC100115935;SINV_05651;EAI_10624;LOC100115935;LOC410269;LOC410269;LOC100115935;SINV_05651;LOC410269;LOC100115935;EAI_10624;X777_07486;LOC100115935;LOC100115935;LOC100115935;LOC410269;LOC410269;LOC410269;LOC410269;G5I_13936;X777_07…	GO:0008152-IEA;GO:0042626-IEA;GO:0000166-IEA;GO:0055085-IEA;GO:0016020-IEA;GO:0016021-IEA;GO:0006810-IEA;GO:0005524-IEA;GO:0016887-IEA	metabolic process-IEA;ATPase activity, coupled to transmembrane movement of substances-IEA;nucleotide binding-IEA;transmembrane transport-IEA;membrane-IEA;integral component of membrane-IEA;transport-IEA;ATP binding-IEA;ATPase activity-IEA	103372;7460;7425;103372;7460;103372;13686;443821;7425;7460;103372;103372;7460;7460;103372;103372;7425;13686;610380;7425;7460;7460;7425;13686;7460;7425;610380;443821;7425;7425;7425;7460;7460;7460;7460;103372;443821;443821;443821;7460;103372;103372;103372;7425;443821;7425;103372;103372;7425;103372;7425;103372;103372;7460;7460;7425;443821;443821;103372;7460;7460;7460;7460;7425;103372;7460;7425;10337…	GO:0005524;GO:0008152;GO:0016021;GO:0042626;GO:0055085	ATP binding;metabolic process;integral component of membrane;ATPase activity, coupled to transmembrane movement of substances;transmembrane transport	IPR003593;IPR011527;IPR027417;noIPR;IPR003439;noIPR;noIPR;noIPR;IPR017871;IPR017871;noIPR;noIPR;noIPR;noIPR;noIPR;noIPR;noIPR;noIPR;noIPR;noIPR;noIPR;noIPR;noIPR;noIPR;noIPR;noIPR;noIPR;noIPR;noIPR;IPR011527;IPR003439;IPR011527;IPR003439;IPR027417;IPR027417;IPR011527;IPR011527;noIPR;noIPR;noIPR;noIPR;noIPR;noIPR;noIPR;noIPR;noIPR;noIPR;noIPR	;transmembrane transport/transport/integral component of membrane/ATP binding/ATPase activity, coupled to transmembrane movement of substances;;;ATPase activity/ATP binding;;;;ATP binding/ATPase activity;ATP binding/ATPase activity;;;;;;;;;;;;;;;;;;;;transmembrane transport/transport/integral component of membrane/ATP binding/ATPase activity, coupled to transmembrane movement of substances;ATPase…	AAA+ ATPase domain;ABC transporter type 1, transmembrane domain;P-loop containing nucleoside triphosphate hydrolase;P-loop containing nucleoside triphosphate hydrolase;ABC transporter-like;ABC transporter-like;ABC transporter-like;ABC transporter-like;ABC transporter, conserved site;ABC transporter, conserved site;ABC transporter, conserved site;ABC transporter, conserved site;ABC transporter, co…	SM00382 (SMART);PF00664 (PFAM);G3DSA:3.40.50.300 (GENE3D);G3DSA:1.20.1560.10 (GENE3D);PF00005 (PFAM);PTHR24223:SF259 (PANTHER);PTHR24223 (PANTHER);PTHR24223 (PANTHER);PS00211 (PROSITE_PATTERNS);PS00211 (PROSITE_PATTERNS);NON_CYTOPLASMIC_DOMAIN (PHOBIUS);TRANSMEMBRANE (PHOBIUS);TRANSMEMBRANE (PHOBIUS);TRANSMEMBRANE (PHOBIUS);TRANSMEMBRANE (PHOBIUS);TRANSMEMBRANE (PHOBIUS);CYTOPLASMIC_DOMAIN (PHOBI…	9602	25885	162	306	6745	27346	4.79712	6.39074	-1.23084	1.08322	4.40773	6.34809	38,448 up	3,018 up
TOXOnig-OC_C95	tttcgttgtttctctagaatacaagagcttcacgcttcttgataatctaaaatgaagatcggactttgtgcgtacagtggatataaaatctatccaggccatggtaaaaccatggtcaaagttgatggaaagactttcactttcctcaactcaaaatgtgaatctgctcacttgatgaagcgtaatcctaggaaagttacgtggactgtgctctacagacgtaagcacaagaagggtcaagaagaagagcaggctaagagaagaacacgaagaactcaaaagttcaaccgtgctatcgttggtgcttctttgtctgatattctcgccaagagaaatatgaaacctgaaatcagaaaagcccaaagagaacaggcaattaaagctgcaaaggaacagaag…	763	60S ribosomal L24	gi|665806325|ref|XP_008551399.1|PREDICTED: 60S ribosomal protein L24 [Microplitis demolitor]	XP_008551399	Microplitis demolitor	9.9E-101	98.70%	154	154	152			G5I_04225;rpL24e;EAI_04183;rpl24;Phum_PHUM222160;EAG_10811;Phum_PHUM222160;L798_14117;RpL24;rpL24e;Phum_PHUM222160;Phum_PHUM222160;RpL24;rpL24e;rpL24e	GO:0005840-IEA	ribosome-IEA	103372;197003;610380;7130;121224;104421;121224;136037;7091;261158;121224;121224;7091;292458;292455	GO:0005840	ribosome	noIPR;IPR011017;IPR000988;IPR023441;noIPR;IPR000988;noIPR	;;;;;;	null;TRASH domain;Ribosomal protein L24e-related;Ribosomal protein L24e domain;Ribosomal protein L24e domain;Ribosomal protein L24e-related;Ribosomal protein L24e-related	Coil (COILS);SM00746 (SMART);PF01246 (PFAM);G3DSA:2.30.170.20 (GENE3D);PTHR10792:SF1 (PANTHER);PTHR10792 (PANTHER);SSF57716 (SUPERFAMILY)	33035	29117	3639	42089	158724	48444	9.17972	9.16049	5.85865	10.787	11.5643	9.77309	2,019 down	1,013 down
TOXOnig-OC_C96	aaagtgccaagtgggccatttttggtaagcagaactggcgctgtgggatgaaccaaacgtagagttaaggcgcctaaattgacgcttatgggataccatgaaaggtgttggttgcttaagacagcaggacggtggccatggaagtcggaatccgctaaggagtgtgtaacaactcacctgccgaagcaactagccctgaaaatggatggcgctgaagcgttatgcctatactctaccgttagtggcataatcaatatatatttatatatattataaagctctaacgagtaggagggtcgcgatggtgtgcgcagaagggtctgggcgtaagcctgcctggagccgccatcggtgcagatcttggtggtagtagcaaatactccagcgaggccctggagg…	580	hypothetical protein EAG_03557	gi|307185262|gb|EFN71375.1|hypothetical protein EAG_03557 [Camponotus floridanus]	EFN71375	Camponotus floridanus	6.1E-62	74.34%	306	152	113									noIPR;noIPR;noIPR;noIPR	;;;	null;null;null;null	TRANSMEMBRANE (PHOBIUS);NON_CYTOPLASMIC_DOMAIN (PHOBIUS);CYTOPLASMIC_DOMAIN (PHOBIUS);TMhelix (TMHMM)	1095203	19780	6668450	13375	145062	732427	14.6264	8.9983	17.0939	9.52873	11.8301	14.087	23,560 up	49,457 down
TOXOnig-OC_C97	ctgaggaataattttataaaataaaaattagttaattaatatttaaaagttaattaggagtgcatgacttgaacagaagaatcggaaagatcattgtcatcttggcaaatacttgaagacgtagttgtatcttcagtttgtgttgatgtaatagtagtcaattgtctcttttccatgtgattcaaagtcttttcaatagcacgaaggcgtttttccaaacttgttgtacccaaaatacctacctgtaattgtggtcctagtggcaaaatggctaggatccaccaagtccacgatggtccgtcgggtaaacgtacccagtcttcttccggtgttggcattctgccaaatacacgttggatctcgtcttgttggattggtgaaacgcttgaccaccacttt…	2562	LON peptidase N-terminal domain and RING finger 3	gi|665785128|ref|XP_008545511.1|PREDICTED: LON peptidase N-terminal domain and RING finger protein 3 [Microplitis demolitor]	XP_008545511	Microplitis demolitor	0.0E0	93.66%	755	426	399			Phum_PHUM426280;LOC727454;G5I_03789;Phum_PHUM426280;EAG_12200;LOC411670;SINV_00469;G5I_03789;L798_02860;L798_02860;LOC411670;Phum_PHUM426280;CpipJ_CPIJ012137;Phum_PHUM426280;Phum_PHUM426280;SINV_00469;EAI_08858;LOC727454;Phum_PHUM426280;SINV_00469;SINV_00469;LOC411670;CpipJ_CPIJ012137;CpipJ_CPIJ012137;EAG_12200;Phum_PHUM426280;CpipJ_CPIJ012137;LOC411670;LOC411670;Phum_PHUM426280;CpipJ_CPIJ012137;…	GO:0008270-IEA;GO:0046872-IEA;GO:0006508-IEA;GO:0016020-IEA;GO:0016021-IEA;GO:0004176-IEA	zinc ion binding-IEA;metal ion binding-IEA;proteolysis-IEA;membrane-IEA;integral component of membrane-IEA;ATP-dependent peptidase activity-IEA	121224;7460;103372;121224;104421;7460;13686;103372;136037;136037;7460;121224;7176;121224;121224;13686;610380;7460;121224;13686;13686;7460;7176;7176;104421;121224;7176;7460;7460;121224;7176;121224;7460;7460;7176;7176;7176;7460;121224;7460;7176;121224;103372;7176;103372;104421;7460;610380;121224;121224;7176;7176;136037;121224;7176;7176;610380;103372;7176;136037;7176;121224;443821;103372;443821;1212…	GO:0004176;GO:0006508;GO:0006510;GO:0008270;GO:0016021	ATP-dependent peptidase activity;proteolysis;obsolete ATP-dependent proteolysis;zinc ion binding;integral component of membrane	noIPR;IPR001841;IPR003111;IPR003111;noIPR;IPR013083;noIPR;noIPR;IPR017907;noIPR;noIPR;noIPR;IPR001841;noIPR;IPR015947	;zinc ion binding/protein binding;ATP-dependent peptidase activity/proteolysis;ATP-dependent peptidase activity/proteolysis;;;;;;;;;zinc ion binding/protein binding;;	null;Zinc finger, RING-type;ATP-dependent protease La (LON), substrate-binding domain;ATP-dependent protease La (LON), substrate-binding domain;ATP-dependent protease La (LON), substrate-binding domain;Zinc finger, RING/FYVE/PHD-type;Zinc finger, RING/FYVE/PHD-type;Zinc finger, RING/FYVE/PHD-type;Zinc finger, RING-type, conserved site;Zinc finger, RING-type, conserved site;Zinc finger, RING-type,…	Coil (COILS);SM00184 (SMART);SM00464 (SMART);PF02190 (PFAM);PF13923 (PFAM);G3DSA:3.30.40.10 (GENE3D);PTHR23327 (PANTHER);PTHR23327:SF9 (PANTHER);PS00518 (PROSITE_PATTERNS);NON_CYTOPLASMIC_DOMAIN (PHOBIUS);TRANSMEMBRANE (PHOBIUS);CYTOPLASMIC_DOMAIN (PHOBIUS);PS50089 (PROSITE_PROFILES);SSF57850 (SUPERFAMILY);SSF88697 (SUPERFAMILY)	22309	70255	1434	216524	18866	40532	6.86583	8.68372	2.76763	11.4025	6.74412	7.76831	12,416 down	3,525 up
TOXOnig-OC_C98	tgtaacaaaaaaaaaaaataaatgtttataaataaatttaaaaaaaataaattttgataaatcgatattaatacatcaatgagattatgtagctgcactgagaattgtttatcttacaataataatttttgtttataaattttataaattaatcaaatcaattacgttgttgatttctgaaggatttcttctggtcatttttcttcgtccttccacttggcttcttcggctattctgtcgaagcagtcttgaagaaagatataatatggcgtgaaaacttttaacaacctcggaggtctgttgtcagtcctcgtgtactgaaaac	325	sorting nexin-27	gi|156537462|ref|XP_001607126.1|PREDICTED: sorting nexin-27 [Nasonia vitripennis]	XP_001607126	Nasonia vitripennis	1.2E-16	94.87%	532	39	37			AgaP_AGAP001110;CG32758;CG32758;LOC408945;DmojGI14707;CG32758;DereGG18475;CG32758;AgaP_AGAP001110;AgaP_AGAP001110;CG32758;LOC408945;AgaP_AGAP001110;SINV_14999;AgaP_AGAP001110;AgaP_AGAP001110;LOC408945;EAI_00225;DmojGI14707;LOC408945;AgaP_AGAP001110;LOC408945;AgaP_AGAP001110;AgaP_AGAP001110;G5I_02030;AAEL005484;LOC100123482;EAG_08929;SINV_14999;LOC100123482;LOC408945;CG32758;AgaP_AGAP001110;DereGG…	GO:0005769-ISS;GO:0005769-IBA;GO:1990126-IBA;GO:0007165-IEA;GO:0032266-ISS;GO:0035091-IEA;GO:0035091-IBA;GO:0006886-ISS;GO:0006886-IBA	early endosome-ISS;early endosome-IBA;retrograde transport, endosome to plasma membrane-IBA;signal transduction-IEA;phosphatidylinositol-3-phosphate binding-ISS;phosphatidylinositol binding-IEA;phosphatidylinositol binding-IBA;intracellular protein transport-ISS;intracellular protein transport-IBA	7165;7227;7227;7460;7230;7227;7220;7227;7165;7165;7227;7460;7165;13686;7165;7165;7460;610380;7230;7460;7165;7460;7165;7165;103372;7159;7425;104421;13686;7425;7460;7227;7165;7220;7227;7230;7230;7165;7425;7165;7165;103372;7230;7165;7165;7165;7159;7165;43151;7165;43151;7227;7165;7227;443821;7159;7460;7230;7165;7227;7220;7165;7165;7227;7165;610380;7230;443821;104421;7220;7230;7460;7227;7159;7165;7425	GO:0005769;GO:0006886;GO:0007165;GO:0032266;GO:1990126	early endosome;intracellular protein transport;signal transduction;phosphatidylinositol-3-phosphate binding;retrograde transport, endosome to plasma membrane	noIPR;noIPR;noIPR;noIPR	;;;	null;null;null;null	TRANSMEMBRANE (PHOBIUS);CYTOPLASMIC_DOMAIN (PHOBIUS);NON_CYTOPLASMIC_DOMAIN (PHOBIUS);TMhelix (TMHMM)	97	300	8	76	338	570	1.99917	3.79098	-1.73944	2.90501	3.92026	4.59512	3,226 up	3,462 up
TOXOnig-OC_C99	atatggcgtgaaaacttttaaccacctcggcggtctgttgtcagtcctcgtgtactgaaaacaaaaggccatgccctcttcatcaacctcccacctgctgatatttttccaagcaaattcaacaatctgactctctagtgtcccatcttcttttgcagcatgcaatttaaaagccgcagaacccacagctgctacgacatgaccctctttccgcgaatcacaagggcaatgaggaaagacaatgtccccgtagccactcaattcctgggctaatttcaaatactcatgtttcctggaagcatcttgaagagccttcagctgatacaatcgttccccggcattaatgtgtcctctgttaacttcatcaatggtttgccagaatatccaagtcattgcttg…	1988	sorting nexin-27	gi|665808854|ref|XP_008552768.1|PREDICTED: sorting nexin-27 [Microplitis demolitor]	XP_008552768	Microplitis demolitor	0.0E0	92.51%	549	534	494			AgaP_AGAP001110;LOC408945;TcasGA2_TC000177;TcasGA2_TC000177;Phum_PHUM399400;AgaP_AGAP001110;AgaP_AGAP001110;Phum_PHUM399400;LOC408945;AgaP_AGAP001110;SINV_14999;AgaP_AGAP001110;AgaP_AGAP001110;TcasGA2_TC000177;LOC408945;EAI_00225;LOC408945;AgaP_AGAP001110;Phum_PHUM399400;LOC408945;AgaP_AGAP001110;AgaP_AGAP001110;G5I_02030;Phum_PHUM399400;AAEL005484;LOC100123482;EAG_08929;SINV_14999;LOC100123482;L…	GO:0005769-IBA;GO:1990126-IBA;GO:0007165-IEA;GO:0035091-IEA;GO:0035091-IBA;GO:0006886-IBA	early endosome-IBA;retrograde transport, endosome to plasma membrane-IBA;signal transduction-IEA;phosphatidylinositol binding-IEA;phosphatidylinositol binding-IBA;intracellular protein transport-IBA	7165;7460;7070;7070;121224;7165;7165;121224;7460;7165;13686;7165;7165;7070;7460;610380;7460;7165;121224;7460;7165;7165;103372;121224;7159;7425;104421;13686;7425;7460;7165;121224;7165;7425;7165;7165;103372;136037;7165;7165;7165;7159;7165;43151;121224;7165;43151;121224;7165;443821;7159;7460;7070;7165;7165;7165;136037;7165;610380;443821;104421;7460;121224;7159;7165;7425	GO:0005769;GO:0006886;GO:0007165;GO:0035091;GO:1990126	early endosome;intracellular protein transport;signal transduction;phosphatidylinositol binding;retrograde transport, endosome to plasma membrane					1833	4216	109	1162	4555	7769	3.62644	4.99102	-0.58406	4.22668	5.05981	5.75101	2,876 up	2,575 up
TOXOnig-OC_C100	ggattatatttcagtaccattacagatggtgcttatcacttcttttcaaaattttaagattatatctaatgatttctagactatcgataatttttttactggctttcgactgatgataatgaacaatacttaagtaaatcaaacatgaactgaactacgaataatccaatctattttgtcattgatttataaaagactaggtctataaagtaattacattaaaataataaaaaacttttttcgtagtaattcacattttaatttatttttatattgatatatttatttttgaatattgattagcatcaaatgataatataacaattgttacattgatttcaatttccaaattaatgtttcatgtaagttaaaattttaaacattaacattttgtttaga…	2449	N-acetyllactosaminide beta-1,3-N-acetylglucosaminyltransferase	gi|383853998|ref|XP_003702509.1|PREDICTED: N-acetyllactosaminide beta-1,3-N-acetylglucosaminyltransferase-like [Megachile rotundata]	XP_003702509	Megachile rotundata	2.9E-130	66.93%	498	387	259			LOC100119277;EAG_12031;X777_15729;LOC100119277;G5I_06611;AgaP_AGAP009403;G5I_06611;DgriGH10688;SINV_02673;X777_15729;LOC100119277;DgriGH10688;X777_15729;EAG_12031;LOC100119277;AgaP_AGAP009403;SINV_02673;G5I_06611;DgriGH10688;X777_15729;ZHAS_00006699;EAG_12031;DgriGH10688;G5I_06611;AgaP_AGAP009403;EAI_01966;G5I_06611;DgriGH10688;DgriGH10688;ZHAS_00006699;X777_15729;EAI_01966;DgriGH10688;DgriGH1068…	GO:0008152-IEA;GO:0016757-IEA;GO:0016020-IEA;GO:0016021-IEA;GO:0016740-IEA	metabolic process-IEA;transferase activity, transferring glycosyl groups-IEA;membrane-IEA;integral component of membrane-IEA;transferase activity-IEA	7425;104421;443821;7425;103372;7165;103372;7222;13686;443821;7425;7222;443821;104421;7425;7165;13686;103372;7222;443821;74873;104421;7222;103372;7165;610380;103372;7222;7222;74873;443821;610380;7222;7222;610380;7165	GO:0008152;GO:0016021;GO:0016757	metabolic process;integral component of membrane;transferase activity, transferring glycosyl groups	noIPR;noIPR;noIPR	;;	null;null;null	PF13896 (PFAM);PTHR12270:SF16 (PANTHER);PTHR12270 (PANTHER)	195	78852	45	346120	269	65953	0.0929	8.91534	-2.16126	12.1443	0.67716	8.53577	12,197 down	452,708 up
TOXOnig-OC_C101	gcttgatgctgccttgtaggtagatcaagttggtaacctaattgccatgattattattcagatatattattatctagttataagctaatataacgtgcaacagcagctttaattaacaaatattaattataaaagaaatattgtattacaaagtgatanntaattaatcaattaatttattaattaatataaaatataatgcaaataaaattgcgattttaaataattcttctccgtatgtaaagctaaaaatcataagacgttaaaaaaatctatactattatttaaatgataaattttaattaaataaataaaatatgtatgttataggtatatcgttgattatttaattatttttatcataattgaaatattataataatgagagcccatccgaaa…	6882	intraflagellar transport 122 homolog	gi|665819635|ref|XP_008558689.1|PREDICTED: intraflagellar transport protein 122 homolog [Microplitis demolitor]	XP_008558689	Microplitis demolitor	0.0E0	95.22%	1172	1172	1116			ift122;ift122;ift122;EAG_06453;ift122;ift122;ift122;ift122;ift122;ift122;ift122;ift122;ift122;ift122;ift122;ift122;ift122;ift122;ift122;ift122;ift122;ift122;ift122;ift122;ift122;ift122;ift122;ift122;ift122;ift122;ift122;ift122;ift122;ift122;ift122;ift122;ift122;ift122;ift122;ift122;ift122;ift122;ift122;ift122;ift122;G5I_05083;ift122;ift122;ift122;ift122;ift122;ift122;ift122;ift122;ift122;ift122;i…	GO:0005856-IEA;GO:0005737-IEA;GO:0072372-ISS;GO:0042384-IBA;GO:0030991-ISS;GO:0030991-IBA;GO:0005929-IEA;GO:0005929-IBA;GO:0035721-ISS;GO:0035721-IBA;GO:0031514-IEA;GO:0007275-IEA;GO:0030030-IEA;GO:0042995-IEA;GO:0061512-IBA;GO:0045879-ISS	cytoskeleton-IEA;cytoplasm-IEA;cilium-ISS;cilium assembly-IBA;intraciliary transport particle A-ISS;intraciliary transport particle A-IBA;cilium-IEA;cilium-IBA;intraciliary retrograde transport-ISS;intraciliary retrograde transport-IBA;motile cilium-IEA;multicellular organism development-IEA;cell projection organization-IEA;cell projection-IEA;protein localization to cilium-IBA;negative regulatio…	8364;8364;8364;104421;8364;8364;8364;8364;8364;8364;8364;8364;8364;8364;8364;8364;8364;8364;8364;8364;8364;8364;8364;8364;8364;8364;8364;8364;8364;8364;8364;8364;8364;8364;8364;8364;8364;8364;8364;8364;8364;8364;8364;8364;8364;103372;8364;8364;8364;8364;8364;8364;8364;8364;8364;8364;8364;8364;8364;8364;8364;8364;8364;8364;8364;8364;8364;8364;8364;8364;8364;8364;8364;8364;8364;8364;8364;8364;8364;…	GO:0005737;GO:0005856;GO:0007275;GO:0030991;GO:0031514;GO:0035721;GO:0042384;GO:0045879;GO:0061512;GO:0072372	cytoplasm;cytoskeleton;multicellular organism development;intraciliary transport particle A;motile cilium;intraciliary retrograde transport;cilium assembly;negative regulation of smoothened signaling pathway;protein localization to cilium;cilium	IPR001680;IPR011990;IPR015943;IPR001680;noIPR;noIPR;IPR017986;IPR001680;IPR017986;IPR017986	protein binding;protein binding;protein binding;protein binding;;;protein binding;protein binding;protein binding;protein binding	WD40 repeat;Tetratricopeptide-like helical domain;WD40/YVTN repeat-like-containing domain;WD40 repeat;WD40 repeat;WD40 repeat;WD40-repeat-containing domain;WD40 repeat;WD40-repeat-containing domain;WD40-repeat-containing domain	SM00320 (SMART);G3DSA:1.25.40.10 (GENE3D);G3DSA:2.130.10.10 (GENE3D);PF00400 (PFAM);PTHR12764 (PANTHER);PTHR12764:SF4 (PANTHER);PS50294 (PROSITE_PROFILES);PS50082 (PROSITE_PROFILES);SSF50978 (SUPERFAMILY);SSF50978 (SUPERFAMILY)	2973	6306	67	944	14841	10037	2.53264	3.78036	-3.07766	2.13541	4.97237	4.32902	4,574 up	2,374 up
TOXOnig-OC_C102	aaataactgacgatatataaaaatttgtcatatatttattaattaaaaatacgcaaaattaatgaaataaaattattgaagtaaactatagatacaaaagtatctgttatattaattatcattgtatattaattattcagtgattaaataaacatatagacatatcggtgattgtgtataggtgacgtgcagcctaaacgtgccatatgtattgaagtaccacttgaatggtgatcatattcgtgtcatctttgccggtcttgaacttcctctttccgtaacacgatacaatggcgtcaggaactctctacacttatccggaaaattttcgggcatataaagtactgatcgcagctcaatattcgggagctcaggttgtgattgctgatgatttccttt…	2901	elongation factor 1-gamma	gi|665817251|ref|XP_008557385.1|PREDICTED: elongation factor 1-gamma [Microplitis demolitor]	XP_008557385	Microplitis demolitor	0.0E0	96.25%	427	427	411	EC:2.5.1.18	Glutathione transferase	EAI_09717;Q8T8P6;Phum_PHUM604750;P12261;G5I_01585;Phum_PHUM604750;LOC551211;EAG_01583;Q1HR56;LOC551211;SINV_13881;Q8T8P6;Phum_PHUM604750;G5I_01585;L798_12798;EAG_01583;Phum_PHUM604750;P12261;X777_01658;SINV_13881;K7J593;Phum_PHUM604750;Phum_PHUM604750;EAI_09717;Phum_PHUM604750;Phum_PHUM604750;G5I_01585;Phum_PHUM604750;P12261;Phum_PHUM604750;L798_12798;X777_01658;Q1HR56;Phum_PHUM604750;LOC551211;P…	GO:0003746-IEA;GO:0004364-IEA;GO:0016740-IEA;GO:0006414-IEA;GO:0006412-IEA	translation elongation factor activity-IEA;glutathione transferase activity-IEA;transferase activity-IEA;translational elongation-IEA;translation-IEA	610380;7004;121224;85549;103372;121224;7460;104421;7159;7460;13686;7004;121224;103372;136037;104421;121224;85549;443821;13686;7425;121224;121224;610380;121224;121224;103372;121224;85549;121224;136037;443821;7159;121224;7460;121224;121224;7425;121224;7955;7955;85549;7460;121224;7425;7460;7955;7159;136037;7460;104421;121224;443821;121224;13686;85549;121224;610380;85549;121224;121224;7004	GO:0003746;GO:0004364;GO:0005840;GO:0006448;GO:0006749;GO:0006803	translation elongation factor activity;glutathione transferase activity;ribosome;regulation of translational elongation;glutathione metabolic process;obsolete glutathione conjugation reaction	IPR001662;IPR004045;IPR012336;IPR010987;IPR001662;IPR001662;IPR004046;noIPR;noIPR;noIPR;noIPR;IPR010987;IPR004045;IPR001662;IPR001662;IPR012336;IPR010987	translation elongation factor activity/translational elongation;protein binding;;;translation elongation factor activity/translational elongation;translation elongation factor activity/translational elongation;;;;;;;protein binding;translation elongation factor activity/translational elongation;translation elongation factor activity/translational elongation;;	Translation elongation factor EF1B, gamma chain, conserved;Glutathione S-transferase, N-terminal;Thioredoxin-like fold;Glutathione S-transferase, C-terminal-like;Translation elongation factor EF1B, gamma chain, conserved;Translation elongation factor EF1B, gamma chain, conserved;Glutathione S-transferase, C-terminal;Glutathione S-transferase, C-terminal;Glutathione S-transferase, C-terminal;Gluta…	SM01183 (SMART);PF02798 (PFAM);G3DSA:3.40.30.10 (GENE3D);G3DSA:1.20.1050.10 (GENE3D);PF00647 (PFAM);G3DSA:3.30.70.1010 (GENE3D);PF00043 (PFAM);PTHR11260:SF143 (PANTHER);PTHR11260 (PANTHER);PTHR11260 (PANTHER);PTHR11260:SF143 (PANTHER);PS50405 (PROSITE_PROFILES);PS50404 (PROSITE_PROFILES);PS50040 (PROSITE_PROFILES);SSF89942 (SUPERFAMILY);SSF52833 (SUPERFAMILY);SSF47616 (SUPERFAMILY)	20046	42087	2955	3814	182908	95307	6.53224	7.76521	3.63147	5.39614	9.8421	8.82255	10,751 up	2,350 up
TOXOnig-OC_C103	attacaaatttatatttttatttttatatttcttaatattattattagtatcaaataatcttattattaaaaatctgaattttaattaattatatttttagtatatataaaaatgaataataagtatgaatgtggcaagatttaaaaatttttatgatacataacattaattctacgcatttttgaatattaataataacaataataaaatgattaatttgattttaattaagacatccacagtaatgaatatttgacgttnngaaaatactgtaataattttataaatttatcttaattttatattattattttgaatgtttatcgtcggttcaatttacaccaaagtgcactggctgtaagcaagtgcataaggacaccaataccaacaatcaatac…	2483	ATP-binding cassette sub-family G member 1-like	gi|665786291|ref|XP_008551663.1|PREDICTED: ABC transporter G family member 3-like [Microplitis demolitor]	XP_008551663	Microplitis demolitor	0.0E0	95.00%	1262	640	608	EC:3.6.1.3	Adenosinetriphosphatase	DsecGM16832;DsecGM16832;DereGG24808;DsecGM16832;CpipJ_CPIJ012363;LOC100123703;DsimGD23112;L798_01295;DsimGD23112;ZHAS_00007332;GLEAN_07470;G5I_03517;DereGG24808;DereGG24808;GLEAN_07470;DereGG24808;LOC100123703;LOC100123703;GLEAN_07470;J3JYT7;LOC100123703;LOC100123703;CpipJ_CPIJ012363;GLEAN_07470;DsecGM16832;DsecGM16832;DereGG24808;LOC100123703;CpipJ_CPIJ012363;LOC100123703;DsecGM16832;SINV_05711;…	GO:0008152-IEA;GO:0000166-IEA;GO:0016020-IEA;GO:0016021-IEA;GO:0005524-IEA;GO:0016787-IEA;GO:0016887-IEA	metabolic process-IEA;nucleotide binding-IEA;membrane-IEA;integral component of membrane-IEA;ATP binding-IEA;hydrolase activity-IEA;ATPase activity-IEA	7238;7238;7220;7238;7176;7425;7240;136037;7240;74873;7070;103372;7220;7220;7070;7220;7425;7425;7070;77166;7425;7425;7176;7070;7238;7238;7220;7425;7176;7425;7238;13686;7220;7220;7240;7240;7238;7238;7425;7070;74873;77166;74873;7425;7220;7220;7240;13686;7425;7220;7238;7238;7176;7176;7220;7238;7176;136037;103372;77166;7238;7240;7220;74873;7220;7240;136037;7176;7176;7070;7240;7220;7425;7176;7220;7238;…	GO:0005524;GO:0008152;GO:0016021;GO:0016887	ATP binding;metabolic process;integral component of membrane;ATPase activity	IPR003593;IPR003439;IPR013525;IPR027417;noIPR;noIPR;noIPR;noIPR;noIPR;noIPR;noIPR;noIPR;noIPR;noIPR;noIPR;noIPR;noIPR;noIPR;noIPR;noIPR;IPR003439;IPR027417;noIPR;noIPR;noIPR;noIPR;noIPR;noIPR	;ATP binding/ATPase activity;membrane;;;;;;;;;;;;;;;;;;ATP binding/ATPase activity;;;;;;;	AAA+ ATPase domain;ABC transporter-like;ABC-2 type transporter;P-loop containing nucleoside triphosphate hydrolase;P-loop containing nucleoside triphosphate hydrolase;P-loop containing nucleoside triphosphate hydrolase;P-loop containing nucleoside triphosphate hydrolase;P-loop containing nucleoside triphosphate hydrolase;P-loop containing nucleoside triphosphate hydrolase;P-loop containing nucleo…	SM00382 (SMART);PF00005 (PFAM);PF01061 (PFAM);G3DSA:3.40.50.300 (GENE3D);PTHR19241 (PANTHER);PTHR19241:SF168 (PANTHER);PTHR19241:SF168 (PANTHER);CYTOPLASMIC_DOMAIN (PHOBIUS);NON_CYTOPLASMIC_DOMAIN (PHOBIUS);TRANSMEMBRANE (PHOBIUS);TRANSMEMBRANE (PHOBIUS);CYTOPLASMIC_DOMAIN (PHOBIUS);TRANSMEMBRANE (PHOBIUS);TRANSMEMBRANE (PHOBIUS);TRANSMEMBRANE (PHOBIUS);NON_CYTOPLASMIC_DOMAIN (PHOBIUS);CYTOPLASMI…	62337	25603	317	422	1721	3958	8.39348	7.27261	0.63533	2.44461	3.33484	4.45728	4,035 up	2,174 down
TOXOnig-OC_C104	taacctaagatgtgaccagaggagtgccgtttcatgtctccattaataatgatttccgagtagctagatctttttatacatagtatattaactaattaattaataccctaaaaaataaacaaattggttaattaatatggtatagatggaaaagttaacctaagatgtgaccagaggaccatcaacttgtggattaagtgtcatagtgtactgtgctgtgctttttcttgtccaattaaatttttgtgaaagtgtttaattggttatttatattaatcaatttagtaataagttaattggttaattagttaataggaaataattaaatataacaatggaggaggataatgtaaatgatgtcgatgttgacagtgaagattcagatcaatttttcaaaag…	2365	J domain-containing DDB_G0295729-like isoform X1	gi|665819691|ref|XP_008558719.1|PREDICTED: uncharacterized protein DDB_G0271670-like [Microplitis demolitor]	XP_008558719	Microplitis demolitor	2.3E-134	65.89%	578	601	396									noIPR;noIPR	;	null;null	Coil (COILS);Coil (COILS)	646	5300	4	20	12939	13127	1.87132	5.07061	-5.60276	-1.88431	6.31549	6.25722	282,387 up	9,185 up
TOXOnig-OC_C105	aaaacaaatattttgtatttaacaaaaggatttgaagtattcgaaaacgtagagtttctagaagattatgaaaatcaagagacgcaggaaacaaacaagaccgttgctgataaagacatccctgaaaaaggtgttcgtgttttgaaaaaaccaacagtactcagaataagacatccaatgaagataagaaagttacgagaaactgcttaaaaaggcaatagtgaagcagataagaaagaagagttgcacgaaatgcgaatgaacatacttcgtaaagaattggaaatcaacgacactcgtttgctagctgctcatctcgacgttgaaataaaacaagtccagaaagaaatcgaggtgacgcgtataagaaaactgctagaataatacatttttatttct…	3366	cyclin-L1 isoform X3	gi|665788231|ref|XP_008559703.1|PREDICTED: cyclin-L1 [Microplitis demolitor]	XP_008559703	Microplitis demolitor	0.0E0	93.81%	394	388	364			GLEAN_15839;EAI_11267;LOC100122594;GLEAN_15839;L798_05499;LOC100122594;LOC100122594;LOC100122594;LOC100122594;EAG_03068;LOC100122594;SINV_12700;LOC100122594;LOC100122594;SINV_12700;L798_05499;AgaP_AGAP001677;EAG_03068;EAI_11267;LOC100122594;GLEAN_15839;L798_05499;EAG_03068;L798_05499;GLEAN_15839;SINV_12700;LOC100122594;EAI_11267;LOC100122594;LOC100122594;EAG_03068;GLEAN_15839;GLEAN_15839;LOC10012…	GO:0000079-IEA;GO:0006355-IEA;GO:0019901-IEA;GO:0005634-IEA	regulation of cyclin-dependent protein serine/threonine kinase activity-IEA;regulation of transcription, DNA-templated-IEA;protein kinase binding-IEA;nucleus-IEA	7070;610380;7425;7070;136037;7425;7425;7425;7425;104421;7425;13686;7425;7425;13686;136037;7165;104421;610380;7425;7070;136037;104421;136037;7070;13686;7425;610380;7425;7425;104421;7070;7070;7425;7425;610380;103372;7425;13686;7425;7425;7165;7425;443821;7070;443821;7425;7425;443821;7070;443821	GO:0000079;GO:0005634;GO:0006355;GO:0019901	regulation of cyclin-dependent protein serine/threonine kinase activity;nucleus;regulation of transcription, DNA-templated;protein kinase binding	noIPR;IPR013763;IPR004367;IPR013763;IPR015429;IPR013763;IPR004367;IPR006671;noIPR;noIPR;IPR013763;IPR013763	;;nucleus;;protein kinase binding/regulation of cyclin-dependent protein serine/threonine kinase activity/regulation of transcription, DNA-templated;;nucleus;;;;;	null;Cyclin-like;Cyclin, C-terminal domain;Cyclin-like;Cyclin L/T;Cyclin-like;Cyclin, C-terminal domain;Cyclin, N-terminal;Cyclin, N-terminal;Cyclin, N-terminal;Cyclin-like;Cyclin-like	Coil (COILS);SM00385 (SMART);SM01332 (SMART);G3DSA:1.10.472.10 (GENE3D);PIRSF036580 (PIRSF);G3DSA:1.10.472.10 (GENE3D);PF02984 (PFAM);PF00134 (PFAM);PTHR10026 (PANTHER);PTHR10026:SF13 (PANTHER);SSF47954 (SUPERFAMILY);SSF47954 (SUPERFAMILY)	1863	5700	101	416	15712	12976	2.89014	4.66638	-1.45375	1.985	6.08644	5.73133	13,420 up	3,425 up
TOXOnig-OC_C106	aaaactttatttttaatcaagcatttatatattcttatattattgaaggtcatattttaaaacaataatcataaaatacttattcatactttgttttgggctataaatcgcacattgagtaataatatatgaaatgttttttatagaatctttaaaatttcttaattttttctaaatatttttataattagtaaatttacaattattaattaaataaaaggctgaataattgatttctcaacaaacaaggttagtaatattttgaaaagttgaaaaaccatttaattaaacttgtcgatgggatttattgatgatgaactacaagaagtatcaaaactctgtgaaaatgtcgttaaaaatagcagacttgtgtcttgtgtgccttcaatggttcgagca…	1399	PREDICTED: uncharacterized protein LOC103577511	gi|665787223|ref|XP_008556393.1|PREDICTED: uncharacterized protein LOC103577511 [Microplitis demolitor]/gi|665787225|ref|XP_008556402.1| PREDICTED: uncharacterized protein LOC103577511 [Microplitis demolitor]/gi|665787227|ref|XP_008556411.1| PREDICTED: uncharacterized protein LOC103577511 [Microplitis demolitor]/gi|607305000|gb|EZA46005.1| conserved uncharacterized protein [Microplitis demolitor]	XP_008556393;XP_008556402;EZA46005;XP_008556411	Microplitis demolitor	6.1E-177	88.00%	325	325	286			LOC725481;L798_01180;EAG_11749;BRAFLDRAFT_65711;LOC100177726;D910_06754;EAI_04338;BRAFLDRAFT_65711;K425_742;BRAFLDRAFT_65711;BRAFLDRAFT_65711;LOC725481;G5I_12972;LOC100177726;G5I_12972;BRAFLDRAFT_65711;L798_01180;EAG_11749;BRAFLDRAFT_65711;K425_742;LOC100177726;LOC100177726;X975_01440;BRAFLDRAFT_65711;D910_06754;BRAFLDRAFT_65711;LOC725481;K425_742;EAI_04338;K425_742;LOC725481	GO:0008270-IEA;GO:0046872-IEA;GO:0016020-IEA;GO:0016021-IEA	zinc ion binding-IEA;metal ion binding-IEA;membrane-IEA;integral component of membrane-IEA	7460;136037;104421;7739;7719;77166;610380;7739;69319;7739;7739;7460;103372;7719;103372;7739;136037;104421;7739;69319;7719;7719;407821;7739;77166;7739;7460;69319;610380;69319;7460	GO:0008270;GO:0016021	zinc ion binding;integral component of membrane	IPR006575;IPR013083;IPR016135;noIPR;noIPR;IPR006575;IPR001841;noIPR;IPR016135	protein binding;;;;;protein binding;protein binding/zinc ion binding;;	RWD domain;Zinc finger, RING/FYVE/PHD-type;Ubiquitin-conjugating enzyme/RWD-like;Ubiquitin-conjugating enzyme/RWD-like;Ubiquitin-conjugating enzyme/RWD-like;RWD domain;Zinc finger, RING-type;Zinc finger, RING-type;Ubiquitin-conjugating enzyme/RWD-like	PF05773 (PFAM);G3DSA:3.30.40.10 (GENE3D);G3DSA:3.10.110.10 (GENE3D);PTHR40237 (PANTHER);PTHR40237:SF1 (PANTHER);PS50908 (PROSITE_PROFILES);PS50089 (PROSITE_PROFILES);SSF57850 (SUPERFAMILY);SSF54495 (SUPERFAMILY)	863	1790	14	850	2379	1886	3.04659	4.26202	-3.03797	4.28252	4.62964	4.21553	1,047 down	2,322 up
TOXOnig-OC_C107	ttctgttattacaagataataaacaatttataatgataaatttacttttttccattcattggccgtttgacaaacaccaggactaagtccttcatttttttgtgcaataaataaatcacgtgcatcgataattatttcactcggtgattctgatttcaatgaatcacgaactatttcaacttcactgaacactcgaatcaaatttcgtcctgctaatttttctaaatcttctctagtccatgtgggttcattttcttttctctcataaagacgatcaaataaatctggatattttgatacatcttctaggccttttggtgtctcatcaactccatcataatcactaccgattccaacatgatcaactccaatcaaatttcttatataattaatatgagc…	1375	dipeptidase 1-like isoform X1	gi|665809042|ref|XP_008552871.1|PREDICTED: dipeptidase 1-like isoform X1 [Microplitis demolitor]	XP_008552871	Microplitis demolitor	0.0E0	89.81%	423	422	379	EC:3.4.13	Acting on peptide bonds (peptidases)	X777_03532;LOC100113490;LOC100113490;LOC100113490;LOC100113490;LOC100113490;EAI_16628;LOC100113490;LOC552636;LOC100113490;SINV_05772;SINV_05772;LOC100113490;LOC552636;LOC100113490;LOC100113490;LOC100113490;SINV_05772;EAG_08388;X777_03532;LOC100113490;LOC100113490;LOC552636;EAG_08388;EAI_16628;LOC100113490;EAI_16628;LOC552636;EAG_08388;LOC100113490;LOC100113490;LOC100113490;G5I_10996;LOC100113490;…	GO:0046872-IEA;GO:0008233-IEA;GO:0016805-IEA;GO:0016020-IEA;GO:0006508-IEA;GO:0016021-IEA;GO:0008237-IEA;GO:0008235-IEA;GO:0016787-IEA;GO:0008239-IEA;GO:0031225-IEA	metal ion binding-IEA;peptidase activity-IEA;dipeptidase activity-IEA;membrane-IEA;proteolysis-IEA;integral component of membrane-IEA;metallopeptidase activity-IEA;metalloexopeptidase activity-IEA;hydrolase activity-IEA;dipeptidyl-peptidase activity-IEA;anchored component of membrane-IEA	443821;7425;7425;7425;7425;7425;610380;7425;7460;7425;13686;13686;7425;7460;7425;7425;7425;13686;104421;443821;7425;7425;7460;104421;610380;7425;610380;7460;104421;7425;7425;7425;103372;7425;7425;104421;7460;443821;103372;7425;7425;7460;104421;7425;7425;7425;443821;103372;103372;7425;7460;13686;610380;7425;104421;7425;13686;7425;13686;7425;103372;103372;7425;7425;7425;7460;7425;7460;103372;610380…	GO:0006508;GO:0008235;GO:0008239;GO:0016021;GO:0016805;GO:0031225;GO:0046872	proteolysis;metalloexopeptidase activity;dipeptidyl-peptidase activity;integral component of membrane;dipeptidase activity;anchored component of membrane;metal ion binding	IPR008257;noIPR;noIPR;IPR008257;noIPR;noIPR;noIPR;noIPR;noIPR;IPR008257;IPR032466;noIPR	proteolysis/dipeptidase activity;;;proteolysis/dipeptidase activity;;;;;;proteolysis/dipeptidase activity;;	Renal dipeptidase family;Renal dipeptidase family;Renal dipeptidase family;Renal dipeptidase family;Renal dipeptidase family;Renal dipeptidase family;Renal dipeptidase family;Renal dipeptidase family;Renal dipeptidase family;Renal dipeptidase family;Metal-dependent hydrolase;Metal-dependent hydrolase	PF01244 (PFAM);G3DSA:3.20.20.140 (GENE3D);PTHR10443:SF12 (PANTHER);PTHR10443 (PANTHER);NON_CYTOPLASMIC_DOMAIN (PHOBIUS);SIGNAL_PEPTIDE_C_REGION (PHOBIUS);SIGNAL_PEPTIDE_H_REGION (PHOBIUS);SIGNAL_PEPTIDE_N_REGION (PHOBIUS);SIGNAL_PEPTIDE (PHOBIUS);PS51365 (PROSITE_PROFILES);SSF51556 (SUPERFAMILY);TMhelix (TMHMM)	3267	2263	0	14	160	816	4.99208	4.62526	-9.86224	-1.61648	0.76039	3.0318	25,076 up	1,289 down
TOXOnig-OC_C108	ccaaacttgaagtcaaggcgccaaataaccgattgttttatcaataatcacgttgttaagatatttattaataagtaaaaatgaagattgaagaagttaaaagttcagcaaaaactcaaagaatatcagctcatactcatatcaaaggtttgggtctcgatgaaaatggttttgctattcaatcagcggctggtctcgttggtcaagaaagtgcccgagaggctgcaggaattattgtggatttaataaaatccaaaaaaatggcaggtcgagctattttattagctggtccaccgggcacaggaaaaacagcaatagctctagctattgctcaagaacttggtaacaaagtgccattttgtccgatggttggatcagaagtttacagttcagagatta…	1679	ruvB-like 1-like	gi|665799370|ref|XP_008547597.1|PREDICTED: ruvB-like helicase 1 [Microplitis demolitor]	XP_008547597	Microplitis demolitor	0.0E0	97.59%	456	456	445	EC:3.6.1	Acting on acid anhydrides	IscW_ISCW020079;LOTGIDRAFT_201543;L798_13573;RUVBL1;EAI_03184;RUVBL1;RUVBL1;EAI_03184;LOC100119036;ruvbl1;RUVBL1;pontin;IscW_ISCW020079;pontin;EAI_03184;LOC100119036;X777_06592;IscW_ISCW020079;SINV_01535;ruvbl1;ruvbl1;LOTGIDRAFT_201543;ruvbl1;LOC100119036;ruvbl1;RUVBL1;pont;X777_06592;IscW_ISCW020079;pont;X777_06592;RUVBL1;ruvbl1;G5I_01708;pont;ruvbl1;ruvbl1;RUVBL1;IscW_ISCW020079;pont;LOTGIDRAFT…	GO:0032508-IEA;GO:0070062-IEA;GO:0043141-IEA;GO:0016787-IEA;GO:0071339-ISS;GO:0071339-IEA;GO:0016568-IEA;GO:0043968-IEA;GO:0043967-IEA;GO:0006351-IEA;GO:0031011-IEA;GO:0006355-IEA;GO:0000812-ISS;GO:0000812-IEA;GO:1903955-IEA;GO:0006310-IEA;GO:0005524-IEA;GO:0006974-IEA;GO:0003678-IEA;GO:0000166-IEA;GO:0005737-IEA;GO:0043231-IEA;GO:0006281-IEA;GO:0035267-IEA;GO:1903146-IEA;GO:0004386-IEA;GO:000579…	DNA duplex unwinding-IEA;extracellular exosome-IEA;ATP-dependent 5'-3' DNA helicase activity-IEA;hydrolase activity-IEA;MLL1 complex-ISS;MLL1 complex-IEA;chromatin organization-IEA;histone H2A acetylation-IEA;histone H4 acetylation-IEA;transcription, DNA-templated-IEA;Ino80 complex-IEA;regulation of transcription, DNA-templated-IEA;Swr1 complex-ISS;Swr1 complex-IEA;positive regulation of protein …	6945;225164;136037;13616;610380;13616;13616;610380;7425;8355;13616;7460;6945;7460;610380;7425;443821;6945;13686;8355;8355;225164;8355;7425;8355;13616;7070;443821;6945;7070;443821;13616;8355;103372;7070;8355;8355;13616;6945;7070;225164;6945;6945;13616;103372;136037;136037;8355;8355;13616;7425;7460;6945;8355;6945;443821;7070;13616;7425;6945;8355;136037;13616;7425;7425;7460;13616;8355;8355;8364;2251…	GO:0000812;GO:0005524;GO:0005657;GO:0005794;GO:0006281;GO:0006310;GO:0006351;GO:0006355;GO:0031011;GO:0032508;GO:0035267;GO:0043141;GO:0043967;GO:0043968;GO:0070062;GO:0071339;GO:1903146;GO:1903955	Swr1 complex;ATP binding;replication fork;Golgi apparatus;DNA repair;DNA recombination;transcription, DNA-templated;regulation of transcription, DNA-templated;Ino80 complex;DNA duplex unwinding;NuA4 histone acetyltransferase complex;ATP-dependent 5'-3' DNA helicase activity;histone H4 acetylation;histone H2A acetylation;extracellular exosome;MLL1 complex;regulation of autophagy of mitochondrion;p…	IPR003593;IPR027417;noIPR;IPR010339;IPR027238;IPR027417	;;;DNA helicase activity/ATP binding;ATP-dependent 5'-3' DNA helicase activity;	AAA+ ATPase domain;P-loop containing nucleoside triphosphate hydrolase;P-loop containing nucleoside triphosphate hydrolase;TIP49, C-terminal;RuvB-like;P-loop containing nucleoside triphosphate hydrolase	SM00382 (SMART);G3DSA:3.40.50.300 (GENE3D);G3DSA:1.10.8.60 (GENE3D);PF06068 (PFAM);PTHR11093 (PANTHER);SSF52540 (SUPERFAMILY)	1559	5468	52	254	22320	12079	3.63657	5.60987	-1.40809	2.27668	7.59634	6.63142	20,460 up	3,926 up
TOXOnig-OC_C109	gattttactaaaacattaattctacacgaaatgacgaaatttcgtttgatgcaattaataacaatgtgattaattggatgtgcttgtaattaataaatcaataattaaatgagttaacaaaaaatgctgtataactagtgtagtttttttttttttattaatatatcagtcatggaagaaaattcttggttatcctggagccctttaaatcagcaggttaggattaaatttcatcagaaattcttaaaaactaatgacgtgtgataaataattgtctaaagacattttgatttaaagagcttattgttaaagagaagattttttttctaaagtctaagcaaattagacttatctttataaaaaaaataaaaaaataaaaaaaaataaaatagaagcgag…	4035	extracellular serine threonine kinase FAM20C	gi|665793034|ref|XP_008544147.1|PREDICTED: extracellular serine/threonine protein kinase FAM20C [Microplitis demolitor]	XP_008544147	Microplitis demolitor	0.0E0	90.69%	530	548	497			CpipJ_CPIJ016378;LOC100123842;CpipJ_CPIJ016378;ZHAS_00004264;CpipJ_CPIJ016378;ZHAS_00004264;CpipJ_CPIJ016378;CpipJ_CPIJ016378;CpipJ_CPIJ016378;LOC100123842;CpipJ_CPIJ016378;CpipJ_CPIJ016378	GO:0016020-IEA;GO:0016021-IEA	membrane-IEA;integral component of membrane-IEA	7176;7425;7176;74873;7176;74873;7176;7176;7176;7425;7176;7176	GO:0016021	integral component of membrane	noIPR;IPR009581;IPR024869;noIPR;noIPR;noIPR;noIPR	;;;;;;	null;FAM20, C-terminal;FAM20;FAM20;FAM20;FAM20;FAM20	Coil (COILS);PF06702 (PFAM);PTHR12450 (PANTHER);TRANSMEMBRANE (PHOBIUS);NON_CYTOPLASMIC_DOMAIN (PHOBIUS);CYTOPLASMIC_DOMAIN (PHOBIUS);TMhelix (TMHMM)	5668	5601	18	44	3225	6428	4.23382	4.37957	-4.20357	-1.51754	3.54041	4.4564	62,854 up	1,106 up
TOXOnig-OC_C110	ataaatatgaaatacaattgtatgataaaaaatttgtgaatgatattaaatattatttggataattttgtcattgtgaaaaaagaaaagtttcaatatcaatgtatccaatttcattgccanncccacaagttttcatatgttttctaatatcactactccatttagattgatgatcgcagtatggacatttatatctaggtggttgcccacaagttttcatatgttttcgcaaatgattgacgtcattaaatgaactataacaatttaaattagcacatgaatattttccaggaactttagaactgtatctttcgacaacccaaatttcttgaccaggatgacgttttttcaaatgtgttttaacattacacttcatgtgtgataaataaccacaata…	579	transcription factor IIIA-like	gi|307206177|gb|EFN84257.1|Zinc finger protein 64-like protein, isoforms 1 and 2 [Harpegnathos saltator]	EFN84257	Harpegnathos saltator	4.0E-28	63.77%	179	138	88			G5I_05008;G5I_05007;G5I_05009;EAG_06760;G5I_05008;G5I_05009;EAI_10045;EAI_10039	GO:0046872-IEA;GO:0003676-IEA	metal ion binding-IEA;nucleic acid binding-IEA	103372;103372;103372;104421;103372;103372;610380;610380	GO:0046872	metal ion binding	IPR015880;IPR020542;noIPR;noIPR;IPR007087;IPR007087;IPR007087;noIPR	;;;;metal ion binding;metal ion binding;metal ion binding;	Zinc finger, C2H2-like;Aspartate carbamoyltransferase regulatory subunit, C-terminal;Aspartate carbamoyltransferase regulatory subunit, C-terminal;Aspartate carbamoyltransferase regulatory subunit, C-terminal;Zinc finger, C2H2;Zinc finger, C2H2;Zinc finger, C2H2;Zinc finger, C2H2	SM00355 (SMART);G3DSA:2.30.30.20 (GENE3D);PTHR24409:SF36 (PANTHER);PTHR24409 (PANTHER);PS00028 (PROSITE_PATTERNS);PS50157 (PROSITE_PROFILES);PS50157 (PROSITE_PROFILES);SSF57667 (SUPERFAMILY)	214	245	16	78	878	332	2.3076	2.66568	-1.57256	2.10937	4.46433	2.98221	1,831 up	1,281 up
TOXOnig-OC_C111	gaataccgtccagagatgccaaccgatatttatttaaatatatatatatttatttacatatagatatatatatatgtctatatacatatatatatatatatatagatatatatcagtttagtccacgacagacgatttaattctcagaaaattattgaacaatgatgaatatgttttgatgatttattaatatttatttaatttaatttataaacacacaaaaaatggccttgagaataattattggaattaaatttattgatattataaataaatgaataaataaataaatagatgaatattcaaatctgtgtgttaattaaacaaaaacacaaaaaaaccaaaaaaaaattgtttatttataatttttactaggttatgattgaatttttaaataat…	469	---NA---																					0	641	0	8	0	793	-9.86224	4.35719	-9.86224	-0.87206	-9.86224	4.54233	42,647 up	19075,467 up
TOXOnig-OC_C112	aaaaaatttatacaagtatgcatttgaaattgaaaataaatttaattataagaattattattgtttaaaatacatatgttattttgttttatattcgatatttcaaaaattatttgtataagtcaggattatttatatttatttaacaactcttgttttattaattgattataaattataaaataatgatgaatttgttgtaaataaagaatgatcaaaaaattaattttgttcatagtttacatgttcatttttaagaaatttatttttaagtagtctccaagtttcaggatctgtttgttcaattgttttcgtgactacatcgaattgagccttgttttgtggagaacagttgctgcaatttgtcttcaagagttcaggtaacatctttttaatagc…	841	chemosensory s	gi|669092328|gb|AII01036.1|chemosensory proteins [Dendrolimus kikuchii]	AII01036	Dendrolimus kikuchii	4.0E-11	53.70%	123	108	58									IPR005055;IPR005055;IPR005055;noIPR;noIPR;noIPR;noIPR;noIPR;noIPR;noIPR;noIPR;IPR005055	;;;;;;;;;;;	Insect odorant-binding protein A10/Ejaculatory bulb-specific protein 3;Insect odorant-binding protein A10/Ejaculatory bulb-specific protein 3;Insect odorant-binding protein A10/Ejaculatory bulb-specific protein 3;Insect odorant-binding protein A10/Ejaculatory bulb-specific protein 3;Insect odorant-binding protein A10/Ejaculatory bulb-specific protein 3;Insect odorant-binding protein A10/Ejaculato…	PF03392 (PFAM);G3DSA:1.10.2080.10 (GENE3D);PTHR11257 (PANTHER);SIGNAL_PEPTIDE (PHOBIUS);SIGNAL_PEPTIDE_N_REGION (PHOBIUS);SIGNAL_PEPTIDE_H_REGION (PHOBIUS);SIGNAL_PEPTIDE_C_REGION (PHOBIUS);NON_CYTOPLASMIC_DOMAIN (PHOBIUS);SignalP-TM (SIGNALP_GRAM_POSITIVE);SignalP-noTM (SIGNALP_GRAM_NEGATIVE);SignalP-noTM (SIGNALP_EUK);SSF100910 (SUPERFAMILY)	10	14093	0	2	34534	47959	-2.65048	7.97319	-9.86224	-3.71458	9.22344	9.61815	10316,923 up	1577,769 up
TOXOnig-OC_C113	ttatttaataatttttttttataaaatttatgtgtttaatattagtgtacaaagtgttataaatcacacatgatatagttgagttacaatgcataaacgtcgcagaacatcgtcagtagctagcagaggtacagaggatgatcctgaagaagttctgcctgagccaactaaacggcgaaaaaaattggatcctagtgatttgtgccaacaattgtatgatataatcaggaatcaaaaaaaagaagacggtaccttactatgtgatgcttttatcagagtgccaaaaagacgtcaagaaccaggatattatgaagtagtatctaaccccatagatttattaaaagttcaacaaaaattaaagacagatgaataccgtgatatggaagatttatcagctga…	5846	polybromo-1 isoform X3	gi|665792129|ref|XP_008543653.1|PREDICTED: protein polybromo-1 isoform X3 [Microplitis demolitor]	XP_008543653	Microplitis demolitor	0.0E0	94.57%	1585	1288	1218			polybromo;polybromo;polybromo;polybromo;polybromo;polybromo;polybromo;polybromo;polybromo;polybromo;polybromo;polybromo	GO:0003682-IEA	chromatin binding-IEA	7460;7460;7460;7460;7460;7460;7460;7460;7460;7460;7460;7460	GO:0000785;GO:0003682	chromatin;chromatin binding	noIPR;noIPR;IPR001487;IPR001487;IPR001025;IPR001487;IPR001487;IPR001025;noIPR;noIPR;IPR018359;IPR018359;IPR018359;IPR001487;IPR001025;IPR001487;IPR001487;IPR001487;IPR001487;IPR001025;IPR001487;IPR001487;IPR001487;IPR001487;IPR001487;IPR001487	;;protein binding;protein binding;chromatin binding;protein binding;protein binding;chromatin binding;;;;;;protein binding;chromatin binding;protein binding;protein binding;protein binding;protein binding;chromatin binding;protein binding;protein binding;protein binding;protein binding;protein binding;protein binding	null;null;Bromodomain;Bromodomain;Bromo adjacent homology (BAH) domain;Bromodomain;Bromodomain;Bromo adjacent homology (BAH) domain;Bromo adjacent homology (BAH) domain;Bromo adjacent homology (BAH) domain;Bromodomain, conserved site;Bromodomain, conserved site;Bromodomain, conserved site;Bromodomain;Bromo adjacent homology (BAH) domain;Bromodomain;Bromodomain;Bromodomain;Bromodomain;Bromo adjace…	Coil (COILS);Coil (COILS);PR00503 (PRINTS);SM00297 (SMART);SM00439 (SMART);PF00439 (PFAM);G3DSA:1.20.920.10 (GENE3D);PF01426 (PFAM);PTHR16062:SF15 (PANTHER);PTHR16062 (PANTHER);PS00633 (PROSITE_PATTERNS);PS00633 (PROSITE_PATTERNS);PS00633 (PROSITE_PATTERNS);PS50014 (PROSITE_PROFILES);PS51038 (PROSITE_PROFILES);PS50014 (PROSITE_PROFILES);PS50014 (PROSITE_PROFILES);PS50014 (PROSITE_PROFILES);PS5001…	1555	16888	131	82	11185	31750	1.83301	5.43693	-1.87495	-1.1543	4.79972	6.22583	166,586 up	12,158 up
TOXOnig-OC_C114	cgattaatgaatgtattgttggtgttgctgataaataacgtgataaaaaaaaacgtgtatccaagatattgaaaaggttagcaagatgagtgtcgatgcttacgggccaagcagtcaaactctaacatttttggatactgaagaagcagatttgattggtgctgatactcaaggtagtgaatttgatttcactgattttacattaccatcgccgagtcaaacacaagcttcgcagcatgattctgcacaaagtcagccaattcaatctgtccagattaatggtacaaacggaagttcagcattagatttaaaaatatcaggagcagcacagaatcttgctgaattacaattcgaagaagaagaagaggaggcttattataatcgcgatttacctgatca…	4722	regulator of nonsense transcripts 1-like isoform 1	gi|665814513|ref|XP_008555869.1| PREDICTED: regulator of nonsense transcripts 1 homolog isoform X1 [Microplitis demolitor]/gi|665814511|ref|XP_008555868.1|PREDICTED: regulator of nonsense transcripts 1 homolog isoform X1 [Microplitis demolitor]	XP_008555868;XP_008555869	Microplitis demolitor	0.0E0	97.62%	1128	1134	1107			L798_14999;Upf1;Upf1;Phum_PHUM244150;Phum_PHUM244150;D910_02366;SINV_12997;Phum_PHUM244150;X777_10476;Phum_PHUM244150;Upf1;Phum_PHUM244150;D910_02366;SINV_12997;Phum_PHUM244150;LOC100120483;L798_14999;Upf1;LOC100120483;TcasGA2_TC000192;Phum_PHUM244150;Upf1;SINV_12997;EAI_03247;TcasGA2_TC000192;EAI_03247;X777_10476;Upf1;Upf1;D910_02366;EAI_03247;LOC100120483;Upf1;Upf1;L798_14999;TcasGA2_TC000192;T…	GO:0003677-IEA;GO:0005737-IEA;GO:0008270-IEA;GO:0000184-IEA;GO:0004386-IEA;GO:0005524-IEA	DNA binding-IEA;cytoplasm-IEA;zinc ion binding-IEA;nuclear-transcribed mRNA catabolic process, nonsense-mediated decay-IEA;helicase activity-IEA;ATP binding-IEA	136037;7460;7460;121224;121224;77166;13686;121224;443821;121224;7460;121224;77166;13686;121224;7425;136037;7460;7425;7070;121224;7460;13686;610380;7070;610380;443821;7460;7460;77166;610380;7425;7460;7460;136037;7070;7070;77166;121224;7460;121224;136037;7425;610380;121224;121224;121224;7425;136037;7460;7460;7460;7460;13686;7460;121224;7425;121224;7460;7460;7425;7460;121224;7070;7460;7070;7460;7460…	GO:0000184;GO:0003677;GO:0004386;GO:0005524;GO:0005737;GO:0008270	nuclear-transcribed mRNA catabolic process, nonsense-mediated decay;DNA binding;helicase activity;ATP binding;cytoplasm;zinc ion binding	noIPR;IPR018999;noIPR;noIPR;IPR027417;IPR027417;noIPR;noIPR;IPR027417	;helicase activity/cytoplasm/zinc ion binding/DNA binding/ATP binding/nuclear-transcribed mRNA catabolic process, nonsense-mediated decay;;;;;;;	null;RNA helicase UPF1, UPF2-interacting domain;RNA helicase UPF1, UPF2-interacting domain;RNA helicase UPF1, UPF2-interacting domain;P-loop containing nucleoside triphosphate hydrolase;P-loop containing nucleoside triphosphate hydrolase;P-loop containing nucleoside triphosphate hydrolase;P-loop containing nucleoside triphosphate hydrolase;P-loop containing nucleoside triphosphate hydrolase	PF13087 (PFAM);PF09416 (PFAM);PF13245 (PFAM);PF13086 (PFAM);G3DSA:3.40.50.300 (GENE3D);G3DSA:3.40.50.300 (GENE3D);PTHR10887 (PANTHER);PTHR10887:SF367 (PANTHER);SSF52540 (SUPERFAMILY)	8013	22201	833	664	8247	33510	4.50649	6.13961	1.10185	2.17124	4.66815	6.61172	21,712 up	3,101 up
TOXOnig-OC_C115	tttttttttaaaaatttttttatattaatacatcactgttatataatacataaatttaataattataaattaatcattttttttaattaataagtatttttattatgcttgaatttgcttggtactttttggtggtataatatcatgctcaatagcattaatttccttcaataattcttgcttgctaccaaaataatctctaaaccacataatattttctttcttttcttcgacagtcatgtatggattttttgataaaccaatacatacaagatccataaaatgccttattggtccttttttcggacaccaaccttgcagatgacgttccataaatacatgctcagaaaaatgaatactttcttcttcttccataccaatttcattattgattgggaa…	1219	28S ribosomal mitochondrial	gi|665802616|ref|XP_008549370.1|PREDICTED: 28S ribosomal protein S31, mitochondrial [Microplitis demolitor]	XP_008549370	Microplitis demolitor	2.2E-129	78.07%	383	374	292			DyakGE22882;DmojGI13413;TcasGA2_TC009507;mRpS31;EAI_14677;mRpS31;DsecGM25574;DgriGH14591;DanaGF24108;DsecGM25574;DanaGF24108;DanaGF24108;mRpS31;DsimGD14588;DyakGE22882;TcasGA2_TC009507;DmojGI13413;DsecGM25574;KGM_19986;mRpS31;DvirGJ11537;L798_04367;DsimGD14588;KGM_19986;DgriGH14591;DsimGD14588;LOC100569669;DyakGE22882;DvirGJ11537;DyakGE22882;L798_04367;DvirGJ11537;LOC100569669;DyakGE22882;DmojGI1…	GO:0003735-ISS;GO:0003735-IEA;GO:0005763-ISS;GO:0005763-IEA;GO:0005840-IEA;GO:0006412-ISS	structural constituent of ribosome-ISS;structural constituent of ribosome-IEA;mitochondrial small ribosomal subunit-ISS;mitochondrial small ribosomal subunit-IEA;ribosome-IEA;translation-ISS	7245;7230;7070;7227;610380;7227;7238;7222;7217;7238;7217;7217;7070;7240;7245;7070;7230;7238;13037;7227;7244;136037;7240;13037;7222;7240;7029;7245;7244;7245;136037;7244;7029;7245;7230;13037;7227;7227;7240;136037;7238;7425;7070;7370;7245;7240;7070;104421;7217;7244;7217;7070;7230;7222;7227;7238;7238;7230;7227;443821;7244;7230;610380;7240;7070;7217;7070;7245;7222;7230;443821;7227;7222;7217;7240;7244;…	GO:0003735;GO:0005763;GO:0006412;GO:0042254	structural constituent of ribosome;mitochondrial small ribosomal subunit;translation;ribosome biogenesis	noIPR;IPR026299;IPR026299	;mitochondrial small ribosomal subunit/structural constituent of ribosome;mitochondrial small ribosomal subunit/structural constituent of ribosome	null;Mitochondrial 28S ribosomal protein S31;Mitochondrial 28S ribosomal protein S31	Coil (COILS);PF15433 (PFAM);PTHR13231 (PANTHER)	2859	5602	69	2236	7394	7435	4.97336	6.1067	-0.5381	5.87661	6.46433	6.39323	1,430 up	2,193 up
TOXOnig-OC_C116	cttaaataagccgaaaaatatatatatataaaaattgtaccaagtgagaacaaataagaagttaagaacgcctcgagaataatctacataaagaacatctaatttctaattaacaaaactcattttgtcactaaaaaaatataacatttatatattaaaatttttttttatcattattgattaattagttgtagaatataatttaacaaaagaatggcagtagatatatcaccaaagaatgatggaggtgtacttaaggaaataataaaaaatggtgttggcgatgaaactccatcacccggaagtaaagttaaagttcattatgttggaactttacttgatggaacgaaatttgattctagtagagatcgtaatgagccatttgaatttaatcttgga…	1728	FK506-binding 59	gi|607305290|gb|EZA46274.1| peptidyl-prolyl cis-trans isomerase FKBP4-like protein [Microplitis demolitor]/gi|665785573|ref|XP_008547908.1|PREDICTED: FK506-binding protein 59 [Microplitis demolitor]	XP_008547908;EZA46274	Microplitis demolitor	0.0E0	92.21%	460	462	426	EC:5.2.1.8	Peptidylprolyl isomerase	DAPPUDRAFT_204206;FKBP59;CpipJ_CPIJ014691;GLEAN_08405;FKBP59;DAPPUDRAFT_204206;GLEAN_08405;CpipJ_CPIJ014691;K425_1444;EAI_09959;K425_1444;DAPPUDRAFT_204206;L798_06692;CpipJ_CPIJ014691;CpipJ_CPIJ014691;FKBP59;DAPPUDRAFT_204206;SINV_08536;G5I_07951;AAEL010491;X777_03455;DAPPUDRAFT_204206;AAEL010491;EAG_16076;K425_1444;DAPPUDRAFT_204206	GO:0008152-IEA;GO:0005789-IBA;GO:0003755-IBA;GO:0005528-IBA;GO:0061077-IBA;GO:0000413-IBA;GO:0016853-IEA;GO:0006457-IEA	metabolic process-IEA;endoplasmic reticulum membrane-IBA;peptidyl-prolyl cis-trans isomerase activity-IBA;FK506 binding-IBA;chaperone-mediated protein folding-IBA;protein peptidyl-prolyl isomerization-IBA;isomerase activity-IEA;protein folding-IEA	6669;7460;7176;7070;7460;6669;7070;7176;69319;610380;69319;6669;136037;7176;7176;7460;6669;13686;103372;7159;443821;6669;7159;104421;69319;6669	GO:0000413;GO:0003755;GO:0005528;GO:0005789;GO:0061077	protein peptidyl-prolyl isomerization;peptidyl-prolyl cis-trans isomerase activity;FK506 binding;endoplasmic reticulum membrane;chaperone-mediated protein folding	IPR019734;IPR001179;IPR019734;IPR013105;noIPR;IPR011990;noIPR;noIPR;IPR023566;IPR023566;noIPR;IPR001179;IPR001179;IPR019734;IPR019734;IPR013026;IPR019734;IPR011990;noIPR;noIPR	protein binding;protein folding;protein binding;;;protein binding;;;;;;protein folding;protein folding;protein binding;protein binding;protein binding;protein binding;protein binding;;	Tetratricopeptide repeat;FKBP-type peptidyl-prolyl cis-trans isomerase domain;Tetratricopeptide repeat;Tetratricopeptide repeat 2;Tetratricopeptide repeat 2;Tetratricopeptide-like helical domain;Tetratricopeptide-like helical domain;Tetratricopeptide-like helical domain;Peptidyl-prolyl cis-trans isomerase, FKBP-type;Peptidyl-prolyl cis-trans isomerase, FKBP-type;Peptidyl-prolyl cis-trans isomeras…	SM00028 (SMART);PF00254 (PFAM);PF13181 (PFAM);PF07719 (PFAM);G3DSA:3.10.50.40 (GENE3D);G3DSA:1.25.40.10 (GENE3D);G3DSA:3.10.50.40 (GENE3D);PTHR10516:SF274 (PANTHER);PTHR10516 (PANTHER);PTHR10516 (PANTHER);PTHR10516:SF274 (PANTHER);PS50059 (PROSITE_PROFILES);PS50059 (PROSITE_PROFILES);PS50005 (PROSITE_PROFILES);PS50005 (PROSITE_PROFILES);PS50293 (PROSITE_PROFILES);PS50005 (PROSITE_PROFILES);SSF484…	2437	12372	132	456	18186	31812	4.23955	6.74636	-0.10563	3.07939	7.25933	7.98699	30,014 up	5,683 up
TOXOnig-OC_C117	tgtgtgtgtgtgtgtgtgtgcgtatgtgtggtgtgtgaaaagagaaacatattttaattctcaataattatattgacgctgtaagatacttttatgtttttaaataaaaacataaagatggaaccacattctatttttacaagcaagttccatcagttattactatttttcaaagttcatgttcttttttacttgagcgttcaatatggcacgaggacctaaaaaacatttaaaacgtctgcacgctccaaaatcatggatgttagacaaattaggtggtgtttttgcacctcgtccatctactggacctcacaaactccgagagtgtttaccgcttgttatttttcttcgtaatagattaaagtatgctctaactaactctgaagttactaaaattgt…	1295	40S ribosomal S4	gi|170285559|emb|CAM34499.1|putative ribosomal protein S4 [Cotesia congregata]	CAM34499	Cotesia congregata	0.0E0	98.47%	262	262	258			RpS4;rps4;Q1W2A7;RpS4;Q1W2A7;RpS4;RpS4;RpS4;LOC100115802;LOC100115802;TcasGA2_TC013431;R4WDI1;R4WDI1;RpS4;EAG_15314;rps4;EAI_08851;X777_15752;EAI_08851;rps4;RpS4;RpS4;TcasGA2_TC013431;R4WDI1;LOC100115802;LOC100115802;TcasGA2_TC013431;LOC100115802;LOC100115802;L798_05022;RpS4;LOC550651;SINV_08231;X777_15752;rpS4e;X777_15752;L798_05022;LOC550651;EAI_08851;G5I_14139;L798_05022;G5I_14139;Q1W2A7;RpS4;…	GO:0003723-IEA;GO:0003735-IEA;GO:0030529-IEA;GO:0005840-IEA;GO:0019843-IEA;GO:0006412-IEA;GO:0005622-IEA	RNA binding-IEA;structural constituent of ribosome-IEA;ribonucleoprotein complex-IEA;ribosome-IEA;rRNA binding-IEA;translation-IEA;intracellular-IEA	118799;51543;36148;77504;36148;77504;118799;77504;7425;7425;7070;329032;329032;77504;104421;51543;610380;443821;610380;51543;118799;77504;7070;329032;7425;7425;7070;7425;7425;136037;118799;7460;13686;443821;292460;443821;136037;7460;610380;103372;136037;103372;36148;63687;63687;36148;103372;7460;36148;104421;51543;104421;51543;610380;13686;443821;118799;118799;292460;118799;7070;13686;292460;7460…	GO:0003735;GO:0005840;GO:0006412;GO:0019843;GO:0042254	structural constituent of ribosome;ribosome;translation;rRNA binding;ribosome biogenesis	IPR002942;IPR005824;IPR000876;IPR005824;IPR013843;IPR013845;IPR002942;IPR032277;IPR000876;IPR013845;IPR002942;noIPR	RNA binding;;translation/structural constituent of ribosome/intracellular/ribosome;;;;RNA binding;;translation/structural constituent of ribosome/intracellular/ribosome;;RNA binding;	RNA-binding S4 domain;KOW;Ribosomal protein S4e;KOW;Ribosomal protein S4e, N-terminal;Ribosomal protein S4e, central region;RNA-binding S4 domain;40S ribosomal protein S4, C-terminal domain;Ribosomal protein S4e;Ribosomal protein S4e, central region;RNA-binding S4 domain;RNA-binding S4 domain	SM00363 (SMART);SM00739 (SMART);PIRSF002116 (PIRSF);PF00467 (PFAM);PF08071 (PFAM);PF00900 (PFAM);PF01479 (PFAM);PF16121 (PFAM);PTHR11581 (PANTHER);PD002667 (PRODOM);PS50889 (PROSITE_PROFILES);SSF55174 (SUPERFAMILY)	98071	100073	13210	125374	363600	171783	9.98635	10.1784	6.95547	11.5985	11.9969	10.8361	1,696 down	1,142 up
TOXOnig-OC_C118	aaaataaaactaaatgaaacaattaaaataaaaaaaaaaaaaataaaaaaaaaaacaaaaacaaaaaaataaaaaaaaaattaattataattaacaaatgatgatttttaaaatgtttgaaataattttttataattagtttctaaattcaatgttcaaattgttattattatagacaaataatgaatgtttcagctaaaaacccagttattataaacaaataaaatatcattactgaaaaaaatccaattgttataaacaaattgaatattttcgataatgaagattccatttttattacctaaatatttctgataatttttttttttgccattttcttttattatttattataatttcaaataaaattataaaaaaaaaattttcaattgttaaatg…	3836	eukaryotic translation initiation factor 3 subunit M	gi|665814877|ref|XP_008556070.1|PREDICTED: eukaryotic translation initiation factor 3 subunit M [Microplitis demolitor]	XP_008556070	Microplitis demolitor	0.0E0	96.42%	391	391	377			AGAP012281;Phum_PHUM544800;Tango7;CPIJ010525;Tango7;ZHAS_00017836;CPIJ010525;AGAP012281;EIF3M_AEDAE;CPIJ010525;AAEL004347;TcasGA2_TC011022;Phum_PHUM544800;EAG_01479;CPIJ010525;Tango7;AAEL004347;D910_05958;CPIJ010525;AGAP012281;D910_05958;EIF3M_AEDAE;EAI_05901;EIF3M_AEDAE;Tango7;TcasGA2_TC011022;G5I_13096;EIF3M_AEDAE;LOC100114669;D910_05958;LOC100114669;LOC101737255;Phum_PHUM544800;EIF3M_AEDAE;AAE…	GO:0003743-IEA;GO:0001731-IEA;GO:0005737-IEA;GO:0016282-IEA;GO:0002183-IBA;GO:0005852-IEA;GO:0005852-IBA;GO:0033290-IEA;GO:0006412-IEA;GO:0006413-IEA;GO:0006446-IEA	translation initiation factor activity-IEA;formation of translation preinitiation complex-IEA;cytoplasm-IEA;eukaryotic 43S preinitiation complex-IEA;cytoplasmic translational initiation-IBA;eukaryotic translation initiation factor 3 complex-IEA;eukaryotic translation initiation factor 3 complex-IBA;eukaryotic 48S preinitiation complex-IEA;translation-IEA;translational initiation-IEA;regulation of…	7165;121224;7460;7176;7460;74873;7176;7165;7159;7176;7159;7070;121224;104421;7176;7460;7159;77166;7176;7165;77166;7159;610380;7159;7460;7070;103372;7159;7425;77166;7425;7091;121224;7159;7159;7159;7425;77166;7070;104421;7091;7165;7159;7165;77166;7159;7070;7165;7176;121224;7159;121224;43151;7176;610380;13686;121224;77166;104421;7460;103372;121224;43151;121224;121224;7091;7159;13686;74873;7159;7176;…	GO:0001731;GO:0002183;GO:0003743;GO:0005840;GO:0005852;GO:0006446;GO:0016282;GO:0033290	formation of translation preinitiation complex;cytoplasmic translational initiation;translation initiation factor activity;ribosome;eukaryotic translation initiation factor 3 complex;regulation of translational initiation;eukaryotic 43S preinitiation complex;eukaryotic 48S preinitiation complex	IPR015943;IPR001810;IPR017986	protein binding;protein binding;protein binding	WD40/YVTN repeat-like-containing domain;F-box domain;WD40-repeat-containing domain	G3DSA:2.130.10.10 (GENE3D);PS50181 (PROSITE_PROFILES);SSF50978 (SUPERFAMILY)	12862	24807	658	5847	124843	68656	5.48899	6.59953	1.06142	5.60948	8.88805	7.94631	5,051 up	2,159 up
TOXOnig-OC_C119	ataatattaataaaaatattaataataataataataagatgattattaattattacgaataataatattttaatcataagtaataataataattatcagtaattaaattattattgatatctaaaataaccaataataatattattaataattatatcattgtttataatcaataaaataaaataaaattttttttaaatattcttattatattagtaaggtgttaattttataaaaaataattattttgttaaatagaaaaattaaatacttataataataataataattaattaattaattaaaaaaaataataaatccaatgattcctacaggatcaacgtatcatcgtctacccgactatgaaaaaataattagctctgtgttattagtattatg…	3497	solute carrier family 35 member E3-like	gi|665820644|ref|XP_008559231.1|PREDICTED: solute carrier family 35 member E3-like [Microplitis demolitor]	XP_008559231	Microplitis demolitor	5.1E-85	92.90%	310	169	157			G5I_01709;slc35e3;EAI_03192;EAG_02908;M4AS33;L798_06221;SINV_03574;A0A087YGU9;X777_06593;G5I_01709;EAG_02908;EAI_03192;slc35e3;SINV_03574;M4AS33;X777_06593;A0A087YGU9;L798_06221	GO:0016020-IEA;GO:0016021-IEA	membrane-IEA;integral component of membrane-IEA	103372;8128;610380;104421;8083;136037;13686;48698;443821;103372;104421;610380;8128;13686;8083;443821;48698;136037	GO:0016021	integral component of membrane	IPR004853;noIPR;noIPR;noIPR;noIPR;noIPR;noIPR;noIPR;noIPR;noIPR;noIPR;noIPR;noIPR;noIPR;noIPR;noIPR;noIPR;noIPR;noIPR;noIPR	;;;;;;;;;;;;;;;;;;;	Sugar phosphate transporter domain;Sugar phosphate transporter domain;Sugar phosphate transporter domain;Sugar phosphate transporter domain;Sugar phosphate transporter domain;Sugar phosphate transporter domain;Sugar phosphate transporter domain;Sugar phosphate transporter domain;Sugar phosphate transporter domain;Sugar phosphate transporter domain;Sugar phosphate transporter domain;Sugar phosphat…	PF03151 (PFAM);PTHR11132 (PANTHER);TRANSMEMBRANE (PHOBIUS);NON_CYTOPLASMIC_DOMAIN (PHOBIUS);NON_CYTOPLASMIC_DOMAIN (PHOBIUS);NON_CYTOPLASMIC_DOMAIN (PHOBIUS);TRANSMEMBRANE (PHOBIUS);TRANSMEMBRANE (PHOBIUS);CYTOPLASMIC_DOMAIN (PHOBIUS);CYTOPLASMIC_DOMAIN (PHOBIUS);TRANSMEMBRANE (PHOBIUS);CYTOPLASMIC_DOMAIN (PHOBIUS);CYTOPLASMIC_DOMAIN (PHOBIUS);TRANSMEMBRANE (PHOBIUS);TRANSMEMBRANE (PHOBIUS);TMhel…	75	10922	7	52	4427	41842	-1.79953	5.54951	-5.35969	-1.07008	4.20389	7.36536	346,193 up	163,035 up
TOXOnig-OC_C120	attataattattattattattgatattattattatttttaattaattaattaatcaattaaatttactgatattgattaatcaaacttgtccaccaacatctgcttgatatctcaatgtaagatattcagcagcttgtgtcattcgtttaatgctacgatgaagaccatgtaaatgacgtcggaaattttcagcaagttgattagcaaacctatcacttggttggtcttcactttctaatcctgaatcattttcaactccgatatcagaatcagaatcacttgaactcaaactagaaatcaatgatgatgcactttgcattgatgtagtgcttggacaacgtgtatgacccagtcttacagtactctctacagatttttctggtgctgatccatttgtt…	3188	Mid1-interacting 1	gi|665805139|ref|XP_008550748.1|PREDICTED: uncharacterized protein LOC103573437 [Microplitis demolitor]	XP_008550748	Microplitis demolitor	3.3E-111	83.40%	264	265	221									IPR009786;IPR009786;noIPR	;;	Spot 14 family;Spot 14 family;Spot 14 family	PF07084 (PFAM);PTHR14315 (PANTHER);PTHR14315:SF17 (PANTHER)	47625	50914	86	2826	7621	17168	7.64455	7.9038	-1.60731	4.82749	5.12101	6.21359	2,613 up	1,196 up
TOXOnig-OC_C121	atatctttatggatataaagatccaaaagagataaaaaaaatcagaggaaataagaaatatccattgtgaattatttaattcaattggatcatacaataaaaactttaaatgactatttttaattataaatctttaattgtcattatgattattataattattctaacatatttgtacaattcgatgaacaattgaattaagaatttatttcattaatggaatggagatattttttactaaaaagtgcatttatcaactggattcattttggaatttcgtggacaattgaaatcttctgaaaactcaggagaatttgataatgcaccgtttatacgaatattattgggtggatgagtactattaagatattttttccattcatctatagaatttgcttc…	2619	membrane metallo-endopeptidase-like 1-like	gi|571565307|ref|XP_006566920.1|PREDICTED: neprilysin 2 isoform X3 [Apis mellifera]	XP_006566920	Apis mellifera	7.2E-104	51.88%	764	692	359			SINV_11880;Nep2;EAI_13929;Nep2;EAG_09698;YQE_05100;Nep2;D910_05361;Nep2;D910_05361;YQE_05100;EAI_13929;Nep2;YQE_05100;EAG_09698;Nep2;Nep2;D910_05361;Nep2;Nep2;Nep2;Nep2;EAG_09698;Nep2;YQE_05100;SINV_11880;Nep2;Nep2;Nep2;SINV_11880;EAI_13929;YQE_05100	GO:0006508-IEA;GO:0016020-IEA;GO:0016021-IEA;GO:0008237-IEA;GO:0004222-IEA	proteolysis-IEA;membrane-IEA;integral component of membrane-IEA;metallopeptidase activity-IEA;metalloendopeptidase activity-IEA	13686;7460;610380;7460;104421;77166;7460;77166;7460;77166;77166;610380;7460;77166;104421;7460;7460;77166;7460;7460;7460;7460;104421;7460;77166;13686;7460;7460;7460;13686;610380;77166	GO:0008237	metallopeptidase activity	IPR024079;IPR008753;IPR018497;IPR000718;noIPR;noIPR;noIPR;noIPR;noIPR	metallopeptidase activity;proteolysis;metalloendopeptidase activity/proteolysis;proteolysis/metalloendopeptidase activity;;;;;	Metallopeptidase, catalytic domain;Peptidase M13, N-terminal domain;Peptidase M13, C-terminal domain;Peptidase M13;Peptidase M13;Peptidase M13;Peptidase M13;Peptidase M13;Peptidase M13	G3DSA:3.40.390.10 (GENE3D);PF05649 (PFAM);PF01431 (PFAM);PTHR11733 (PANTHER);TRANSMEMBRANE (PHOBIUS);NON_CYTOPLASMIC_DOMAIN (PHOBIUS);CYTOPLASMIC_DOMAIN (PHOBIUS);SSF55486 (SUPERFAMILY);TMhelix (TMHMM)	145	39492	1021	31481	94834	117247	-0.43134	7.82093	2.24583	8.58878	9.04199	9.26899	1,602 up	304,916 up
TOXOnig-OC_C122	tcaaaacgaatgcctcaaggtgataaacaaagcatgagagatctttcacaaaatgttacgaaaaatcttaaaaaattcacggaatcaaaacgaatgcctcaaggtgataaacaaagcatgagagatctttcacaaatgattaaaaaaatgccccaatatcaaaaagaactcagtaaatatgctactcatttacacttggctgaagattgtatgaaacgttatcaaggcaatgttgacaaactttgcaaagttgagcaggatttagcaatgggtacagatgctgaaggagaacgcattaaagatcaaatgcgtaatataactccagttttattagatcaaactgttgataatcttgataaattacgtattattacattatatgttttaagtaaaaatggt…	1991	ROP-like isoform 1	gi|665811031|ref|XP_008553964.1|PREDICTED: protein ROP isoform X2 [Microplitis demolitor]	XP_008553964	Microplitis demolitor	0.0E0	95.21%	587	292	278			EAG_11820;Phum_PHUM491150;EAI_13038;EAG_11820;LOC100119538;Phum_PHUM491150;LOC100119538;Phum_PHUM491150;Phum_PHUM491150;Phum_PHUM491150;X777_14387;G5I_04816;LOC100119538;L798_02248;L798_02248;G5I_04816;Phum_PHUM491150;Phum_PHUM491150;Phum_PHUM491150;X777_14387;LOC100119538;LOC100119538;LOC100119538;EAI_13038	GO:0016192-IEA;GO:0006904-IEA	vesicle-mediated transport-IEA;vesicle docking involved in exocytosis-IEA	104421;121224;610380;104421;7425;121224;7425;121224;121224;121224;443821;103372;7425;136037;136037;103372;121224;121224;121224;443821;7425;7425;7425;610380	GO:0006904	vesicle docking involved in exocytosis	noIPR;IPR027482;IPR001619;noIPR;IPR001619;noIPR;IPR001619	;;vesicle-mediated transport/vesicle docking involved in exocytosis;;vesicle-mediated transport/vesicle docking involved in exocytosis;;vesicle-mediated transport/vesicle docking involved in exocytosis	null;Sec1-like, domain 2;Sec1-like protein;Sec1-like protein;Sec1-like protein;Sec1-like protein;Sec1-like protein	G3DSA:3.90.830.10 (GENE3D);G3DSA:3.40.50.1910 (GENE3D);PF00995 (PFAM);G3DSA:1.25.40.60 (GENE3D);PTHR11679 (PANTHER);PTHR11679:SF35 (PANTHER);SSF56815 (SUPERFAMILY)	4015	6949	108	284	1333	5047	4.75546	5.70977	-0.59953	2.19185	3.28486	5.12653	7,645 up	1,937 up
TOXOnig-OC_C123	gtgtaaagtgtacaaaataatatggaggctcaaaaacaatttaaatacaacactgacaatattagaattttttccagctcaaaaaatagtaatagccaatcaacagttcatttgtcaataccttgtcctagacgaactcaaggcgatgggatggagaatgtatcaaatttagttgatgatattgaattaaaaaaaactagcctaagtgatcagttaatttatcatccagcgaatctaaagcattcgtgtatatcaccagtaaccccaacaggaacaatagtcaaattaacgccaaaaaatgtaacgcagactaaaaaagaaaaaatcctgaattcattgaagaagtccaaggagcccaaatttgttccatatgaaccttacaaagcagctgttaatcca…	6306	ATP-binding cassette sub-family C member 11-like isoform X2	gi|665797883|ref|XP_008546791.1|PREDICTED: ATP-binding cassette sub-family C member 11-like isoform X1 [Microplitis demolitor]	XP_008546791	Microplitis demolitor	0.0E0	84.64%	1340	1348	1141			Phum_PHUM129220;EAI_05795;EAG_01950;LOC100123625;LOC100123625;LOC100123625;EAG_01950;LOC100123625;G5I_04617;Phum_PHUM129220;EAG_01950;EAI_07267;EAI_07267;Phum_PHUM129220;Phum_PHUM129220;LOC100123625;Phum_PHUM129220;EAI_05795;LOC100123625;DAPPUDRAFT_347295;EAI_07267;LOC100123625;Phum_PHUM129220;LOC552288;G5I_04617;Phum_PHUM129220;LOC552288;LOC552288;EAI_07267;Phum_PHUM129220;G5I_04617;G5I_04617;Ph…	GO:0000166-IEA;GO:0016491-IEA;GO:0043001-IEA;GO:0016020-IEA;GO:0098655-IEA;GO:0016021-IEA;GO:0055114-IEA;GO:0034765-IEA;GO:0016887-IEA;GO:0008152-IEA;GO:0007030-IEA;GO:0042626-IEA;GO:0055085-IEA;GO:0032440-IEA;GO:0005261-IEA;GO:0034220-IEA;GO:0005244-IEA;GO:0006810-IEA;GO:0006811-IEA;GO:0005524-IEA;GO:0005216-IEA;GO:0005622-IEA	nucleotide binding-IEA;oxidoreductase activity-IEA;Golgi to plasma membrane protein transport-IEA;membrane-IEA;cation transmembrane transport-IEA;integral component of membrane-IEA;oxidation-reduction process-IEA;regulation of ion transmembrane transport-IEA;ATPase activity-IEA;metabolic process-IEA;Golgi organization-IEA;ATPase activity, coupled to transmembrane movement of substances-IEA;transm…	121224;610380;104421;7425;7425;7425;104421;7425;103372;121224;104421;610380;610380;121224;121224;7425;121224;610380;7425;6669;610380;7425;121224;7460;103372;121224;7460;7460;610380;121224;103372;103372;121224;7425;610380;121224;103372;103372;7425;6669;7425;121224;121224;121224;7425;7425;121224;103372;7425;6669;7425;121224;6669;6669;7425;7425;7425;103372;6669;610380;7425;103372;7425;7425;103372;74…	GO:0005216;GO:0005524;GO:0005622;GO:0006811;GO:0007030;GO:0008152;GO:0016021;GO:0042626;GO:0043001;GO:0055085	ion channel activity;ATP binding;intracellular;ion transport;Golgi organization;metabolic process;integral component of membrane;ATPase activity, coupled to transmembrane movement of substances;Golgi to plasma membrane protein transport;transmembrane transport	IPR003593;IPR003439;noIPR;IPR027417;IPR027417;IPR011527;noIPR;noIPR;noIPR;noIPR;noIPR;noIPR;noIPR;noIPR;noIPR;noIPR;noIPR;noIPR;noIPR;noIPR;noIPR;noIPR;noIPR;noIPR;noIPR;noIPR;noIPR;noIPR;noIPR;noIPR;noIPR;noIPR;noIPR;noIPR;noIPR;noIPR;IPR003439;IPR011527;IPR011527;IPR011527;IPR027417;IPR011527;IPR027417;noIPR;noIPR;noIPR;noIPR;noIPR;noIPR;noIPR;noIPR;noIPR;noIPR;noIPR	;ATPase activity/ATP binding;;;;ATP binding/ATPase activity, coupled to transmembrane movement of substances/transport/transmembrane transport/integral component of membrane;;;;;;;;;;;;;;;;;;;;;;;;;;;;;;;ATPase activity/ATP binding;ATP binding/ATPase activity, coupled to transmembrane movement of substances/transport/transmembrane transport/integral component of membrane;ATP binding/ATPase activi…	AAA+ ATPase domain;ABC transporter-like;ABC transporter-like;P-loop containing nucleoside triphosphate hydrolase;P-loop containing nucleoside triphosphate hydrolase;ABC transporter type 1, transmembrane domain;ABC transporter type 1, transmembrane domain;ABC transporter type 1, transmembrane domain;ABC transporter type 1, transmembrane domain;ABC transporter type 1, transmembrane domain;ABC trans…	SM00382 (SMART);PF00005 (PFAM);G3DSA:1.20.1560.10 (GENE3D);G3DSA:3.40.50.300 (GENE3D);G3DSA:3.40.50.300 (GENE3D);PF00664 (PFAM);PTHR24223:SF252 (PANTHER);PTHR24223:SF252 (PANTHER);PTHR24223 (PANTHER);PTHR24223:SF252 (PANTHER);PTHR24223 (PANTHER);CYTOPLASMIC_DOMAIN (PHOBIUS);TRANSMEMBRANE (PHOBIUS);TRANSMEMBRANE (PHOBIUS);TRANSMEMBRANE (PHOBIUS);TRANSMEMBRANE (PHOBIUS);TRANSMEMBRANE (PHOBIUS);CYTO…	12590	17003	162	356	18920	16855	4.74103	5.33745	-1.6778	0.85461	5.44879	5.20297	20,369 up	1,511 up
TOXOnig-OC_C124	atcatgttataatttttgaacaatatcaaatttgtctttaaatccaatagtttcttttttaggatcatattttttacgcgcagctaattgagcacgtaattccttggcactcattctaagatttagactgtctttactacttgaaatagaatttccatttacagaatttaattcttcattaaattcatctttttcagttattattaatgttgaattattactatcggataaattatttttataattattaatatcatcaccactaggtcgattttcttgttgagtattgttagatatatgttcatctctcagaggactttcatttgaaaatgtagctgtttcggctatattgccgctattggaaggcatttcatttgaaaccattgatttatgcgtatt…	905	Na(+) H(+) exchange regulatory cofactor NHE-RF2	gi|665811533|ref|XP_008554236.1|PREDICTED: Na(+)/H(+) exchange regulatory cofactor NHE-RF1 [Microplitis demolitor]	XP_008554236	Microplitis demolitor	8.0E-120	81.39%	261	274	223									IPR001478;IPR001478;IPR001478;noIPR;IPR001478;IPR001478	protein binding;protein binding;protein binding;;protein binding;protein binding	PDZ domain;PDZ domain;PDZ domain;PDZ domain;PDZ domain;PDZ domain	SM00228 (SMART);G3DSA:2.30.42.10 (GENE3D);PF00595 (PFAM);PTHR14191 (PANTHER);PS50106 (PROSITE_PROFILES);SSF50156 (SUPERFAMILY)	10799	10353	231	17877	5138	6701	7.32039	7.42245	1.63483	9.30543	6.36889	6.67298	6,200 down	1,073 up
TOXOnig-OC_C125	aaaaataaagtaaataaataaataaaaaaattgattaattaatatcaaatgaatttttaaaaattaaataaaaaacctaaaattcattttatataaaaataagaaacaaaaaaaaactcacggtttcggagtaacggctatgagaattatgaagatcctaccggaacttggtatattttttttttattattatttatcatttttttctcgaacgtgatcctaaaagaaaactgcgtatcaaaaacccccccttgttcgcgtgaattttgttcttatgtttctgatcgcgaatttcgagtcagcaattttctgatcgtcatcagacaccaaccatcaaccgcttaacagctcgttcgtttaacagcaaactctgcatacatcgtcagccccgcaacctcg…	1259	serine arginine-rich splicing factor 2-like	gi|665806991|ref|XP_008551759.1|PREDICTED: serine/arginine-rich splicing factor 2 isoform X1 [Microplitis demolitor]	XP_008551759	Microplitis demolitor	2.0E-106	100.00%	175	175	175			X777_07784;LOC100680542;G5I_10206;AND_005730;LOC409862;LOC409862;AgaP_AGAP009742;G5I_10206;LOC409862;AgaP_AGAP009742;LOC409862;J3JV53;SINV_10987;AND_005730;EAG_12676;D910_06588;AAEL010340;Phum_PHUM083590;Phum_PHUM083590;CpipJ_CPIJ007047;CpipJ_CPIJ007047;EAI_04302;J3JV53;ZHAS_00022105;CpipJ_CPIJ007047;AAEL010340;Phum_PHUM083590;D910_06588;AAEL010340;ZHAS_00022105;CpipJ_CPIJ007047;AAEL010340;LOC100…	GO:0000166-IEA;GO:0016020-IEA;GO:0016021-IEA;GO:0003676-IEA	nucleotide binding-IEA;membrane-IEA;integral component of membrane-IEA;nucleic acid binding-IEA	443821;7425;103372;43151;7460;7460;7165;103372;7460;7165;7460;77166;13686;43151;104421;77166;7159;121224;121224;7176;7176;610380;77166;74873;7176;7159;121224;77166;7159;74873;7176;7159;7425;136037;136037;7159;7159;121224;7213;7159;77166;104421;121224;7176;7213;104421;7176;7165;13686;77166;7165;7159;104421;7176;610380;121224;7159;121224;7159;443821;121224;7176	GO:0000166;GO:0003676;GO:0016021	nucleotide binding;nucleic acid binding;integral component of membrane	IPR000504;IPR000504;IPR012677;noIPR;IPR000504;IPR012677	nucleic acid binding;nucleic acid binding;nucleotide binding;;nucleic acid binding;nucleotide binding	RNA recognition motif domain;RNA recognition motif domain;Nucleotide-binding alpha-beta plait domain;Nucleotide-binding alpha-beta plait domain;RNA recognition motif domain;Nucleotide-binding alpha-beta plait domain	SM00360 (SMART);PF00076 (PFAM);G3DSA:3.30.70.330 (GENE3D);PTHR23147 (PANTHER);PS50102 (PROSITE_PROFILES);SSF54928 (SUPERFAMILY)	9565	5570	431	3508	16146	7918	6.66904	6.05186	2.05834	6.47975	7.5445	6.43745	1,029 down	1,533 down
TOXOnig-OC_C126	caacggagcgttggccgatgttttaaataaatagtttttaatgtttgattaatttttttcttttattattattattattattattattattaatattattaatattattattattatcatcatcatcattaataaattttgaattaaattctttagatccttctatggataatttagaaagtagatcttttttatgttgagcttccatcaaagctccagtgatatttcccaaactcgatgctggtatcgatgataacagactgctatttaatggaattttcgttacactggatttagaccttggtcgtatttcattttgcaagtctaaattaattgcttccagtcctttggaatttaaaatgagcagaggttcctgacaggtgggatcatcttttaaat…	1399	Monocarboxylate transporter	gi|665797358|ref|XP_008546502.1|PREDICTED: uncharacterized protein LOC103570511 [Microplitis demolitor]	XP_008546502	Microplitis demolitor	7.2E-176	82.57%	619	373	308			CpipJ_CPIJ019434;DsimGD24461;LOC100115155;EAG_09080;AAEL004213;X777_03010;AND_004492;DwilGK24906;LOC408272;LOC100115155;G5I_07216;AAEL004213;LOC408272;EAG_09080;CpipJ_CPIJ019434;DwilGK24906;EAI_14587;CpipJ_CPIJ019434;DwilGK24906;LOC408272;CpipJ_CPIJ019434;EAG_09083;DwilGK24906;DwilGK24906;AAEL004213;LOC408272;DsimGD24461;DwilGK24906;LOC408272;CpipJ_CPIJ019434;G5I_07216;AAEL004213;AND_004492;DwilG…	GO:0055085-IEA;GO:0016020-IEA;GO:0016021-IEA	transmembrane transport-IEA;membrane-IEA;integral component of membrane-IEA	7176;7240;7425;104421;7159;443821;43151;7260;7460;7425;103372;7159;7460;104421;7176;7260;610380;7176;7260;7460;7176;104421;7260;7260;7159;7460;7240;7260;7460;7176;103372;7159;43151;7260;7460;7176;7240;7260;443821;104421;7176;103372;443821;7425;104421;7260;7460;7460;7176;7176;610380;104421;7460;610380;7176;7460;7260;7425;7159;7425;7460;7176;7260;7460;7159;43151;7176;7260;7425	GO:0016021;GO:0055085	integral component of membrane;transmembrane transport	noIPR;IPR011701;noIPR;noIPR;noIPR;noIPR;noIPR;noIPR;noIPR;noIPR;noIPR;noIPR;noIPR;noIPR;noIPR;noIPR;noIPR;noIPR;IPR020846;noIPR;noIPR;noIPR;noIPR;noIPR;noIPR	;integral component of membrane/transmembrane transport;;;;;;;;;;;;;;;;;;;;;;;	null;Major facilitator superfamily;Major facilitator superfamily;Major facilitator superfamily;Major facilitator superfamily;Major facilitator superfamily;Major facilitator superfamily;Major facilitator superfamily;Major facilitator superfamily;Major facilitator superfamily;Major facilitator superfamily;Major facilitator superfamily;Major facilitator superfamily;Major facilitator superfamily;Majo…	Coil (COILS);PF07690 (PFAM);G3DSA:1.20.1250.20 (GENE3D);PTHR11360 (PANTHER);PTHR11360:SF159 (PANTHER);CYTOPLASMIC_DOMAIN (PHOBIUS);TRANSMEMBRANE (PHOBIUS);TRANSMEMBRANE (PHOBIUS);CYTOPLASMIC_DOMAIN (PHOBIUS);TRANSMEMBRANE (PHOBIUS);NON_CYTOPLASMIC_DOMAIN (PHOBIUS);CYTOPLASMIC_DOMAIN (PHOBIUS);NON_CYTOPLASMIC_DOMAIN (PHOBIUS);TRANSMEMBRANE (PHOBIUS);TRANSMEMBRANE (PHOBIUS);CYTOPLASMIC_DOMAIN (PHOB…	6260	4122	0	0	52	1670	5.90532	5.46541	-9.86224	-9.86224	-0.88606	4.04005	15311,018 up	1,356 down
TOXOnig-OC_C127	atttcgtataactggaatgtacaaataaaaatgttgtcatggttttgttattaacgcggtaaatgtgattgtattaatcaatttttttgtgttaattgctgtaaataaataaatatacgtgatattgaattcaaattaattataaaataatctttttgagactcagaaatcataatattgatgataaatttgttttgacgaaataaattaacctgtgattagtaatgacatattgccttagattataatgaattaattaataataaataataattgaccaagatgatgaaaatatcagctttgaatgaagaatctagcgaggaaagtgatgaagaaaatgtacagacaattactaaagaagcacaagaacaaattgccttgtcggagtataataaagca…	10302	calcineurin-binding cabin-1-like	gi|665799127|ref|XP_008547465.1| PREDICTED: calcineurin-binding protein cabin-1-like [Microplitis demolitor]/gi|665799125|ref|XP_008547464.1|PREDICTED: calcineurin-binding protein cabin-1-like [Microplitis demolitor]	XP_008547464;XP_008547465	Microplitis demolitor	0.0E0	85.25%	2558	2597	2214			EAG_02911;AgaP_AGAP003616;LOC412746;LOC101735644;Phum_PHUM497550;Phum_PHUM497550;TcasGA2_TC003597;EAI_03195;AgaP_AGAP003616;X777_06600;EAG_02911;TcasGA2_TC003597;LOC101735644;LOC412746;YQE_05198;AgaP_AGAP003616;Phum_PHUM497550;X777_06600;AgaP_AGAP003616;AgaP_AGAP003616;LOC412746;AgaP_AGAP003616;AgaP_AGAP003616;Phum_PHUM497550;SINV_12051;X777_06600;EAG_02911;AgaP_AGAP003616;G5I_01711;LOC412746	GO:0031491-IBA;GO:0016020-IEA;GO:0016021-IEA;GO:0005634-IBA;GO:0006336-IEA;GO:0006336-IBA	nucleosome binding-IBA;membrane-IEA;integral component of membrane-IEA;nucleus-IBA;DNA replication-independent nucleosome assembly-IEA;DNA replication-independent nucleosome assembly-IBA	104421;7165;7460;7091;121224;121224;7070;610380;7165;443821;104421;7070;7091;7460;77166;7165;121224;443821;7165;7165;7460;7165;7165;121224;13686;443821;104421;7165;103372;7460	GO:0006336;GO:0016021	DNA replication-independent nucleosome assembly;integral component of membrane	noIPR;IPR019734;IPR011990;noIPR;IPR033053;IPR013026;IPR019734;IPR013026;IPR019734;IPR019734;IPR011990;IPR011990	;protein binding;protein binding;;DNA replication-independent nucleosome assembly;protein binding;protein binding;protein binding;protein binding;protein binding;protein binding;protein binding	null;Tetratricopeptide repeat;Tetratricopeptide-like helical domain;Tetratricopeptide-like helical domain;Histone transcription regulator 3/CABIN1;Tetratricopeptide repeat-containing domain;Tetratricopeptide repeat;Tetratricopeptide repeat-containing domain;Tetratricopeptide repeat;Tetratricopeptide repeat;Tetratricopeptide-like helical domain;Tetratricopeptide-like helical domain	Coil (COILS);SM00028 (SMART);G3DSA:1.25.40.10 (GENE3D);PTHR15502 (PANTHER);PTHR15502:SF7 (PANTHER);PS50293 (PROSITE_PROFILES);PS50005 (PROSITE_PROFILES);PS50293 (PROSITE_PROFILES);PS50005 (PROSITE_PROFILES);PS50005 (PROSITE_PROFILES);SSF48452 (SUPERFAMILY);SSF48452 (SUPERFAMILY)	16047	13061	250	194	13914	18969	4.38293	4.2488	-1.75999	-0.72934	4.29729	4.66531	42,068 up	1,097 down
TOXOnig-OC_C128	ttaaatattcaacttgtttttcatttaagccagtgtacgaaaacattcctatttgcgtaataatatgttcccaattacctggagtttttagttttaataatttatcatacaatatgtttctcattagttttattcggtcagacatttcacgaatataatctttccattcttcacataaatcatcattacttaaaatagttgaaacaatacgagcgccatgatttggtgggttactatacattcctcgaacaattaatgtcaactgagatttaatttgagtaatatcattatttttgttcacgactacaacaagatttccgactcgttcattatacaatccaaaatttttagcaaaactctgagcacaaaaaaattcaattccacgttctgcaaataaac…	1608	probable aspartate cytoplasmic-like	gi|665806030|ref|XP_008551236.1|PREDICTED: probable aspartate aminotransferase, cytoplasmic [Microplitis demolitor]	XP_008551236	Microplitis demolitor	0.0E0	91.03%	414	368	335	EC:2.6.1.9;EC:2.6.1.57;EC:2.6.1.5;EC:2.6.1.1	Histidinol-phosphate transaminase;Aromatic-amino-acid transaminase;Tyrosine transaminase;Aspartate transaminase	G5I_08348;D910_04706;H2D0M1;EAI_12702;H2D0M1;H2D0L7;LOC100120655;LOC100120655;H2D0M1;LOC727622;H2D0M1;H2D0M1;KGM_10825;Phum_PHUM233500;LOC101736083;EAG_14963;H2D0M1;LOC727622;Phum_PHUM233500;TcasGA2_TC014364;LOC100120655;Phum_PHUM233500;LOC101736083;KGM_10825;H2D0M1;LOC727622;LOC100120655;TcasGA2_TC014364;LOC101736083;LOC101736083;EAI_12702;D910_04706;H2D0M1;Phum_PHUM233500;Phum_PHUM233500;H2D0M1…	GO:0030170-IEA;GO:0080130-IEA;GO:0003824-IEA;GO:0009058-IEA;GO:0008483-IEA;GO:0006520-IEA;GO:0016740-IEA;GO:0004069-IEA	pyridoxal phosphate binding-IEA;L-phenylalanine:2-oxoglutarate aminotransferase activity-IEA;catalytic activity-IEA;biosynthetic process-IEA;transaminase activity-IEA;cellular amino acid metabolic process-IEA;transferase activity-IEA;L-aspartate:2-oxoglutarate aminotransferase activity-IEA	103372;77166;1131924;610380;1131924;208665;7425;7425;1131924;7460;1131924;1131924;13037;121224;7091;104421;1131924;7460;121224;7070;7425;121224;7091;13037;1131924;7460;7425;7070;7091;7091;610380;77166;1131924;121224;121224;1131924;7460;7091;7425;7425;208665;121224;104421;7425;610380;1131924;7091;104421;77166;121224;1131924;7425;121224;7425;1131924;7091;7070;7425;7425;1131924;1131924;7091;103372;4…	GO:0000162;GO:0004069;GO:0006107;GO:0006522;GO:0006525;GO:0006531;GO:0006534;GO:0006536;GO:0006560;GO:0006571;GO:0009094;GO:0009821;GO:0015976;GO:0030170;GO:0080130	tryptophan biosynthetic process;L-aspartate:2-oxoglutarate aminotransferase activity;oxaloacetate metabolic process;alanine metabolic process;arginine metabolic process;aspartate metabolic process;cysteine metabolic process;glutamate metabolic process;proline metabolic process;tyrosine biosynthetic process;L-phenylalanine biosynthetic process;alkaloid biosynthetic process;carbon utilization;pyrid…					13229	14792	167	3243	11872	16611	6.78391	7.10794	0.33751	6.01344	6.7479	7.15339	2,203 up	1,251 up
TOXOnig-OC_C129	aattgaaagtggaactcgtgtaattctagaagattgttctagttgacggtgattgcgaatatttaataaaagtgttcaaataatatataaatttttgattgttattaaattatggagacatcagaagaactatcgagtctacagtcaatttgtcacgtacgagcctctgaattatttccaaaacatacacattttgaaacagatgatccatctttgagtgtcccgtttacattattaagtggcgaatttattgtagccttaggacgaactgccgatggcacattggctctttctaattacagattgtacttacaattgagtcagacatgctacaatatacctttaggtcttattgaacagctagaagtcaaagaaatattttttctacatataagctgt…	9488	DNA topoisomerase 2	gi|665801476|ref|XP_008548751.1|PREDICTED: DNA topoisomerase 2 [Microplitis demolitor]	XP_008548751	Microplitis demolitor	0.0E0	91.69%	1529	1541	1413	EC:5.99.1.3	DNA topoisomerase (ATP-hydrolyzing)	X777_07156;Phum_PHUM413330;LOC100117297;LOC100117297;TOP2;EAG_13153;EAI_05344;LOC100117297;EAG_13153;Phum_PHUM413330;TOP2;SINV_05088;TOP2;Phum_PHUM413330;EAI_05344;Phum_PHUM413330;TOP2;Phum_PHUM413330;LOC100117297;EAI_05344;LOC100117297;LOC100117297;EAG_13153;Top2;LOC100117297;EAI_05344;Top2;Phum_PHUM413330;TOP2;G5I_04010;TOP2;EAG_13153;Phum_PHUM413330;TOP2;LOC100117297;Phum_PHUM413330;TOP2;TOP2;…	GO:0003677-IEA;GO:0000166-IEA;GO:0016491-IEA;GO:0046872-IEA;GO:0003916-IEA;GO:0055114-IEA;GO:0003918-IEA;GO:0006265-IEA;GO:0005634-IEA;GO:0016853-IEA;GO:0005524-IEA;GO:0006259-IEA	DNA binding-IEA;nucleotide binding-IEA;oxidoreductase activity-IEA;metal ion binding-IEA;DNA topoisomerase activity-IEA;oxidation-reduction process-IEA;DNA topoisomerase type II (ATP-hydrolyzing) activity-IEA;DNA topological change-IEA;nucleus-IEA;isomerase activity-IEA;ATP binding-IEA;DNA metabolic process-IEA	443821;121224;7425;7425;7091;104421;610380;7425;104421;121224;7091;13686;7091;121224;610380;121224;7091;121224;7425;610380;7425;7425;104421;7460;7425;610380;7070;121224;7091;103372;7091;104421;121224;7091;7425;121224;7091;7091;13686;7460;121224;7425;121224;7425;7425;7091;121224;7425;103372;121224;7091;7425;13037;13037;104421;121224;7425;7460;7460;7070;121224;7425;610380;121224;7091;13686;121224;1…	GO:0003677;GO:0003918;GO:0005524;GO:0005634;GO:0006265;GO:0016491;GO:0046872;GO:0055114	DNA binding;DNA topoisomerase type II (ATP-hydrolyzing) activity;ATP binding;nucleus;DNA topological change;oxidoreductase activity;metal ion binding;oxidation-reduction process	noIPR;noIPR;IPR001241;IPR001154;IPR001241;IPR002205;IPR006171;noIPR;IPR024946;IPR002205;IPR014721;IPR013757;IPR013758;IPR031660;IPR003594;IPR013506;IPR003594;IPR013759;noIPR;noIPR;IPR018522;IPR006171;IPR020568;IPR003594;IPR013760	;;DNA binding/DNA topological change/DNA topoisomerase type II (ATP-hydrolyzing) activity/ATP binding;DNA topoisomerase type II (ATP-hydrolyzing) activity/ATP binding/DNA topological change/DNA binding;DNA binding/DNA topological change/DNA topoisomerase type II (ATP-hydrolyzing) activity/ATP binding;DNA topoisomerase type II (ATP-hydrolyzing) activity/DNA topological change/ATP binding/DNA bindi…	null;null;DNA topoisomerase, type IIA;DNA topoisomerase II, eukaryotic-type;DNA topoisomerase, type IIA;DNA topoisomerase, type IIA, subunit A/C-terminal;Toprim domain;Toprim domain;Arginine repressor C-terminal-like domain;DNA topoisomerase, type IIA, subunit A/C-terminal;Ribosomal protein S5 domain 2-type fold, subgroup;Type IIA DNA topoisomerase subunit A, alpha-helical domain;DNA topoisomeras…	Coil (COILS);Coil (COILS);PR00418 (PRINTS);PR01158 (PRINTS);SM00433 (SMART);SM00434 (SMART);PF01751 (PFAM);G3DSA:3.30.1490.30 (GENE3D);G3DSA:3.30.1360.40 (GENE3D);PF00521 (PFAM);G3DSA:3.30.230.10 (GENE3D);G3DSA:1.10.268.10 (GENE3D);G3DSA:3.90.199.10 (GENE3D);PF16898 (PFAM);G3DSA:3.30.565.10 (GENE3D);PF00204 (PFAM);PF02518 (PFAM);G3DSA:3.40.50.670 (GENE3D);PTHR10169:SF38 (PANTHER);PTHR10169 (PANTH…	8220	32853	714	1991	28699	60386	3.53658	5.69831	-0.12725	2.74877	5.4605	6.45463	13,048 up	4,474 up
TOXOnig-OC_C130	ctgcttcactgcagtcaactccagtcaatcaatttatgaccatttaaccaagtctagtcttaatccattgatcaaaaagataataatactattaaaaaataattatgattgatattatttatactcctgacaattactgcgattataacgcagttatgttgagactagttaattttaacattaaaaagtttgtgtgtcgtattaaataaattcaaaacaaagcctacaaaacaaactcaaaataatacaatatatcctgtcaattatcaattttatggggcttaatatacaaatttatttttatttattaaacaattatttattttaacaattaaatattatcatggctgatgattcgagtgttcgcgtggctgttcggattcggccccaggtagcccg…	3477	kinesin KIF21A-like isoform 1	gi|307203097|gb|EFN82277.1|Kinesin-like protein KIF21B [Harpegnathos saltator]	EFN82277	Harpegnathos saltator	0.0E0	91.47%	1486	1055	965			kinesin-4A;EAI_09251;kinesin-4A;kinesin-4A;kinesin-4A;kinesin-4A;kinesin-4A;X777_05774;kinesin-4A;G5I_03851;EAI_09251;kinesin-4A;EAI_09251;kinesin-4A;kinesin-4A;kinesin-4A;kinesin-4A;EAI_09251;G5I_03851;G5I_03851;EAI_09251;kinesin-4A;kinesin-4A;kinesin-4A;G5I_03851;kinesin-4A;kinesin-4A;G5I_03851;kinesin-4A;EAI_09251;G5I_03851;EAI_09251;kinesin-4A;kinesin-4A;kinesin-4A;kinesin-4A;kinesin-4A;kines…	GO:0008152-IEA;GO:0003777-IEA;GO:0000166-IEA;GO:0008017-IEA;GO:0005874-IEA;GO:0005524-IEA;GO:0007018-IEA	metabolic process-IEA;microtubule motor activity-IEA;nucleotide binding-IEA;microtubule binding-IEA;microtubule-IEA;ATP binding-IEA;microtubule-based movement-IEA	7460;610380;7460;7460;7460;7460;7460;443821;7460;103372;610380;7460;610380;7460;7460;7460;7460;610380;103372;103372;610380;7460;7460;7460;103372;7460;7460;103372;7460;610380;103372;610380;7460;7460;7460;7460;7460;7460;7460;7460;7460;443821;443821;7460;7460;7460;103372;7460;7460;7460;7460;443821;443821;443821;443821;7460	GO:0003777;GO:0005524;GO:0005874;GO:0007018;GO:0008017;GO:0008152;GO:0045298	microtubule motor activity;ATP binding;microtubule;microtubule-based movement;microtubule binding;metabolic process;tubulin complex	noIPR;noIPR;noIPR;noIPR	;;;	null;null;null;null	CYTOPLASMIC_DOMAIN (PHOBIUS);TRANSMEMBRANE (PHOBIUS);NON_CYTOPLASMIC_DOMAIN (PHOBIUS);TMhelix (TMHMM)	2284	8149	314	262	5217	11661	3.13727	5.13524	0.13585	1.27118	4.44905	5.53037	19,148 up	3,994 up
TOXOnig-OC_C131	atgcagtgtttaacagtaaacacgccgacatctggtggtgttgaaagtggacaaatggctgttcaacttgctaatccattagcacagtcagctacaacgaagaaacaacaacctgagcacattaaaaggcctatgaatgccttcatggtctggtcacgattacaacgacggaaaattgctcaggaaaatccgaagatgcacaacagtgaaatttctaaaagactcggagcggaatggaaacaattgcctgaacacgaaaaacgtccttacatcgacgaggccaaacgattacgcacagatcacatgaaagaacatccggaatataaatacagaccaagacgtaaaccaaaaacccttaggaaagagggttatccttacagtattccttacgccagtgtc…	4211	Transcription factor Sox-14	gi|665815857|ref|XP_008556606.1|PREDICTED: transcription factor Sox-1-like [Microplitis demolitor]	XP_008556606	Microplitis demolitor	2.4E-110	86.11%	417	144	124			Sox21b;Sox21b;Sox21b;Sox21b;Sox21b;Sox21b;Sox21b;Sox21b;Sox21b;Sox21b;Sox21b;Sox21b;Sox21b;Sox21b;Sox21b;Sox21b;Sox21b;Sox21b;Sox21b;Sox21b	GO:0003700-ISS;GO:0006355-ISS;GO:0008301-ISS;GO:0005634-ISS	DNA-binding transcription factor activity-ISS;regulation of transcription, DNA-templated-ISS;DNA binding, bending-ISS;nucleus-ISS	7227;7227;7227;7227;7227;7227;7227;7227;7227;7227;7227;7227;7227;7227;7227;7227;7227;7227;7227;7227	GO:0003700;GO:0005634;GO:0005667;GO:0006355;GO:0008301;GO:0045449	DNA-binding transcription factor activity;nucleus;transcription factor complex;regulation of transcription, DNA-templated;DNA binding, bending;regulation of transcription, DNA-templated	noIPR		null	SignalP-TM (SIGNALP_GRAM_POSITIVE)	90	5166	2	0	1882	13001	-1.80454	4.20134	-7.43509	-9.86224	2.70178	5.41098	39600,151 up	64,261 up
TOXOnig-OC_C132	aatgatttaataatattttttacagataaacatgatttattgaattgttggctatttaatttacatcttaacttatctattaatatattatgtaagttcaaaaaaaaaatatagccatagaattgtgctaagctaattaaatttaatcaaattcctgcggaggttctcgttcttcattgcgtaaattacgttgatttaatggagcattcggattatttccatcattatcaataaataatgaagataaaaaaagtgataaaatattcgaagcaccagtagtaggtcttgaagttgtttcttgtcttacgtaaatatttattgaatccgctggaggcaatggatcatatgaaaatataggtccttcagtgtgtatcccaggatgagtaatagtaacttgtt…	6099	DDI1 2	gi|665795030|ref|XP_008545242.1|PREDICTED: transcription factor 25 [Microplitis demolitor]	XP_008545242	Microplitis demolitor	0.0E0	82.12%	630	632	519	EC:3.4.23	Acting on peptide bonds (peptidases)	X777_00416;SINV_11449;LOC552049;D910_04968;EAG_13080;TcasGA2_TC013702;LOC552049;D910_04968;EAI_06140;KGM_21580;D910_04968;TcasGA2_TC013702;SINV_11449;X777_00416;EAG_13080;TcasGA2_TC013702;KGM_21580;G5I_10264;LOC552049;TcasGA2_TC013702;G5I_10264;EAI_06140;D910_04968;LOC552049	GO:0004190-IEA;GO:0006508-IEA	aspartic-type endopeptidase activity-IEA;proteolysis-IEA	443821;13686;7460;77166;104421;7070;7460;77166;610380;13037;77166;7070;13686;443821;104421;7070;13037;103372;7460;7070;103372;610380;77166;7460	GO:0004190;GO:0006508	aspartic-type endopeptidase activity;proteolysis	IPR006994;noIPR;IPR006994	;;	Transcription factor 25;Transcription factor 25;Transcription factor 25	PF04910 (PFAM);PTHR22684:SF0 (PANTHER);PTHR22684 (PANTHER)	7447	14679	286	922	15014	20875	4.03164	5.17357	-0.80963	2.27565	5.16334	5.55973	9,741 up	2,206 up
TOXOnig-OC_C133	ataataataataataataaaggatcgtgtagtagtggtaaagttggtttgcagtatccattccctagtcatccgccggtacaacaatccagtactgctacttcatcatctacaactacttcgttatcttcttcttccataatttcatcaagtactatgacaacagttgcaactgctgcaataacaacaactctggtttcaccatcatcattaaagactgacccaagaacagcagtacacaattgtgtgcatccaacacccgctacaccgattacacctggaacgtctattaagacagctagtccagaattaccaccagtatcattgccaattggactcggtagtgttacagcggcaagtagcaacggcaattttggcagcaacatgacatcagctagta…	11344	split ends	gi|665814350|ref|XP_008555781.1|PREDICTED: protein split ends-like isoform X2 [Microplitis demolitor]	XP_008555781	Microplitis demolitor	0.0E0	81.09%	4814	3094	2509			EAI_15198;EAG_14742;EAI_15198;Phum_PHUM127440;Phum_PHUM127440;L798_11314;Phum_PHUM127440;X777_14996;TcasGA2_TC006356;Phum_PHUM127440;EAG_14742;Phum_PHUM127440;LOC412243;Phum_PHUM127440;LOC412243;SINV_11524;G5I_03211;Phum_PHUM127440;X777_14996;SINV_11524;G5I_03211;TcasGA2_TC006356;L798_11314;Phum_PHUM127440	GO:0000166-IEA;GO:0003676-IEA	nucleotide binding-IEA;nucleic acid binding-IEA	610380;104421;610380;121224;121224;136037;121224;443821;7070;121224;104421;121224;7460;121224;7460;13686;103372;121224;443821;13686;103372;7070;136037;121224	GO:0000166;GO:0003676	nucleotide binding;nucleic acid binding	noIPR;noIPR;noIPR;noIPR;noIPR;IPR012921;IPR016194;noIPR;noIPR;noIPR;noIPR;noIPR;noIPR;IPR010912;noIPR;IPR016194	;;;;;;;;;;;;;;;	null;null;null;null;null;Spen paralogue and orthologue SPOC, C-terminal;SPOC-like, C-terminal domain;SPOC-like, C-terminal domain;SPOC-like, C-terminal domain;SPOC-like, C-terminal domain;SPOC-like, C-terminal domain;SPOC-like, C-terminal domain;SPOC-like, C-terminal domain;Spen paralogue/orthologue C-terminal, metazoa;Spen paralogue/orthologue C-terminal, metazoa;SPOC-like, C-terminal domain	Coil (COILS);Coil (COILS);Coil (COILS);Coil (COILS);Coil (COILS);PF07744 (PFAM);G3DSA:2.40.290.10 (GENE3D);PTHR23189 (PANTHER);PTHR23189 (PANTHER);PTHR23189:SF48 (PANTHER);PTHR23189:SF48 (PANTHER);PTHR23189 (PANTHER);PTHR23189:SF48 (PANTHER);PS50917 (PROSITE_PROFILES);SignalP-TM (SIGNALP_GRAM_POSITIVE);SSF100939 (SUPERFAMILY)	6965	20031	737	748	13836	32548	3.03982	4.72676	-0.33926	1.07864	4.15017	5.30523	18,721 up	3,219 up
TOXOnig-OC_C134	cacatcgcattaccgatgcggcttttacgttgtaggcacggaacaactcagttgtattcaacatgagtagtctacgacttcaaaaacgtcttgccgcatcggtaatgcgatgtggtaaaaaaaaagtctggttggatcctaatgaaatcaatgaaattggaaatactaattcaagacaaaatatcagaaaattgattaaagatggtttaatcatcaaaaaacccgtagccgttcattccagagctcgagtacgtaaaaacactgaagccaggcgtaaaggacgtcactgcggattcggaaaaagaaagggtacagcaaatgcccgtacaccacaaaaggatctgtgggtacaacggatgcgagtccttcggcgtctcttaaaacgttatcgggaaacta…	921	ribosomal L19	gi|62083391|gb|AAX62420.1|ribosomal protein L19 [Lysiphlebus testaceipes]	AAX62420	Lysiphlebus testaceipes	7.2E-127	97.00%	200	200	194			RpL19;rpL19e;I4DII0;K425_1609;LOC100122206;LOC100122206;rpL19e;X777_05899;rpL19e;RpL19;X777_05899;SINV_00376;RpL19;rpl19;rpl19;RpL19;EAI_15302;SINV_00376;I4DII0;RpL19;rpl19;EAI_15302;rpl19;RpL19;rpL19e;RpL19;rpl19;rpl19;rpL19e;rpl19;K425_1609;RpL19;LOC100122206;I4DII0;LOC100122206;D3KCZ8;rpl19;RpL19;X777_05899;RpL19;SINV_00376;rpl19;RpL19;EAI_15302;X777_05899;rpl19;RpL19;rpl19;D3KCZ8;rpL19e;rpl19…	GO:0003735-IEA;GO:0030529-IEA;GO:0005840-IEA;GO:0006412-IEA;GO:0005622-IEA	structural constituent of ribosome-IEA;ribonucleoprotein complex-IEA;ribosome-IEA;translation-IEA;intracellular-IEA	7460;107907;66420;69319;7425;7425;150234;443821;107907;7460;443821;13686;7460;7460;7121;7091;610380;13686;66420;7091;7121;610380;58733;7091;107907;171918;7460;7130;150234;7130;69319;7091;7425;66420;7425;13686;58733;7091;443821;171918;13686;7121;7091;610380;443821;7130;7460;7130;13686;107907;7460;7425;13686;7121;58733;171918;610380;7460;7425;150234;7460;7460;7425;76194;104503;58733;77504;171918;17…	GO:0003735;GO:0005840;GO:0006412;GO:0042254	structural constituent of ribosome;ribosome;translation;ribosome biogenesis	noIPR;IPR000196;IPR015972;IPR000196;IPR015974;noIPR;IPR023638;IPR027547;IPR000196	;translation/structural constituent of ribosome/ribosome/intracellular;ribosome/structural constituent of ribosome/intracellular/translation;translation/structural constituent of ribosome/ribosome/intracellular;translation/ribosome/intracellular/structural constituent of ribosome;;;;translation/structural constituent of ribosome/ribosome/intracellular	null;Ribosomal protein L19/L19e domain;Ribosomal protein L19/L19e, domain 1;Ribosomal protein L19/L19e domain;Ribosomal protein L19/L19e, domain 3;Ribosomal protein L19/L19e, domain 3;Ribosomal protein L19/L19e conserved site;Ribosomal protein L19/L19e;Ribosomal protein L19/L19e domain	Coil (COILS);SM01416 (SMART);G3DSA:1.10.1650.10 (GENE3D);PF01280 (PFAM);G3DSA:1.10.1200.60 (GENE3D);PTHR10722 (PANTHER);PS00526 (PROSITE_PATTERNS);MF_01475 (HAMAP);SSF48140 (SUPERFAMILY)	36459	46504	5124	47813	128572	70506	9.05048	9.56447	6.08086	10.6994	10.9888	10.043	1,576 down	1,427 up
TOXOnig-OC_C135	acattttaagaggaatagaatagttactagtcattcagagtttctttgtcgtttacatttttacattcactcgcttacgtagttccaaaatggcagcagcaacagacgaattaatgctattggaaagagttttcctatgtctaggaaatgctaatactgatgaacaattacaggcatcggtgtgtaaatttttaccaccagttttattgaaattatcgagcccacaagaaggtgttagaaaaaaagttatggctcttatgatacatattaatagacgagtgaagagtcgtcctcaagttcagttaccagttgaagcattgttacttcagtatcaagatccggctgctagttcatttgttattaattttacaataatatatattaaacttggttatccaa…	412	proteasome-associated ECM29 homolog	gi|665784468|ref|XP_008560300.1|PREDICTED: proteasome-associated protein ECM29 homolog [Microplitis demolitor]/gi|665805005|ref|XP_008550674.1| PREDICTED: proteasome-associated protein ECM29 homolog [Microplitis demolitor]	XP_008560300;XP_008550674	Microplitis demolitor	3.5E-62	99.07%	1822	107	106			X777_09603;G5I_05969;EAI_09265;G5I_05969;L798_12270;EAI_09265;L798_12270;EAI_09265;X777_09603;G5I_05969;SINV_07170;L798_12270;SINV_07170;X777_09603	GO:0032947-IEA;GO:0000502-IEA;GO:0043248-IEA	protein-containing complex scaffold activity-IEA;proteasome complex-IEA;proteasome assembly-IEA	443821;103372;610380;103372;136037;610380;136037;610380;443821;103372;13686;136037;13686;443821	GO:0000502;GO:0032947;GO:0043248	proteasome complex;protein-containing complex scaffold activity;proteasome assembly					52	258	10	0	16	339	0.75749	3.23118	-1.75971	-9.86224	-0.82282	3.50324	10553,774 up	5,554 up
TOXOnig-OC_C136	ctggtggagtttcacctataacacgtttaaatgcatattcactcaaacctggtggtgcaggatattgtgaccagtctattggttgatctagattgcgattttccgcttggcctactgctccataaggcaaaagtagcatgtccagcatgaaatttatcagttgttttgccacgttgggtttatcttgaagtcctaggagtgctgcacgtctttcagcactaattggaatttccaaattgcctagtgctggcattatcatcagtagtaagctgtcttgatgagataacggttttccttcaatctgaattaatacctagtgtattgaatgccattgaaggaaaaccgttatctca	353	proteasome-associated ECM29 homolog	gi|665784468|ref|XP_008560300.1|PREDICTED: proteasome-associated protein ECM29 homolog [Microplitis demolitor]/gi|665805005|ref|XP_008550674.1| PREDICTED: proteasome-associated protein ECM29 homolog [Microplitis demolitor]	XP_008560300;XP_008550674	Microplitis demolitor	4.7E-54	93.27%	1822	104	97			X777_09603;CpipJ_CPIJ010395;AAEL012325;CpipJ_CPIJ010395;CpipJ_CPIJ010395;CpipJ_CPIJ010395;AgaP_AGAP011822;AAEL012325;L798_12270;L798_12270;AgaP_AGAP011822;L798_12270;SINV_07170;SINV_07170;ZHAS_00018201;G5I_05969;ZHAS_00018201;AAEL012325;CpipJ_CPIJ010395;EAI_09265;AAEL012325;AgaP_AGAP011822;CpipJ_CPIJ010395;G5I_05969;EAI_09265;EAI_09265;AgaP_AGAP011822;X777_09603;G5I_05969;CpipJ_CPIJ010395;CpipJ_C…	GO:0032947-IEA;GO:0000502-IEA;GO:0043248-IEA	protein-containing complex scaffold activity-IEA;proteasome complex-IEA;proteasome assembly-IEA	443821;7176;7159;7176;7176;7176;7165;7159;136037;136037;7165;136037;13686;13686;74873;103372;74873;7159;7176;610380;7159;7165;7176;103372;610380;610380;7165;443821;103372;7176;7176;443821	GO:0000502;GO:0032947;GO:0043248	proteasome complex;protein-containing complex scaffold activity;proteasome assembly					56	166	14	2	13	230	1.08738	2.81797	-1.05131	-2.46214	-0.89941	3.16656	49,477 up	3,318 up
TOXOnig-OC_C137	tgcgcagattatcggcatcgaatctagaattttcaattaaatgggaaaattagataaaaatacggtattagatccttaaagatcgataattagatatttttaattattgattagatcattcgagaaaagagtggtaatctcaaaagttattttagtgatcactcttgtactttacgaatattccaatatggcttcaaatccggcgattagcactcaagttactaatgagggttatggtcattctggaatttcttatgccagcgtgctcaacctaaaaactaccgatgaatctttttcgcaatctttgaagaaagaaaataaagaaaatgtcggtcaagttacttctgtatctaaaaacgacgtttcatcgtttcaaaaccacaaaagtaatatttcaaa…	4356	la-related 1B-like isoform X1	gi|665800637|ref|XP_008548292.1| PREDICTED: la-related protein 1B-like isoform X1 [Microplitis demolitor]/gi|665800635|ref|XP_008548291.1|PREDICTED: la-related protein 1B-like isoform X1 [Microplitis demolitor]/gi|665800639|ref|XP_008548293.1| PREDICTED: la-related protein 1B-like isoform X1 [Microplitis demolitor]/gi|665800641|ref|XP_008548294.1| PREDICTED: la-related protein 1B-like isoform X1 …	XP_008548292;XP_008548291;XP_008548295;XP_008548294;XP_008548293	Microplitis demolitor	0.0E0	70.16%	1250	1277	896									IPR006630;IPR006607;IPR011991;IPR006630;noIPR;noIPR;noIPR;noIPR;noIPR;noIPR;IPR006630;IPR011991	;;;;;;;;;;;	RNA-binding protein Lupus La;Protein of unknown function DM15;Winged helix-turn-helix DNA-binding domain;RNA-binding protein Lupus La;RNA-binding protein Lupus La;RNA-binding protein Lupus La;RNA-binding protein Lupus La;RNA-binding protein Lupus La;RNA-binding protein Lupus La;RNA-binding protein Lupus La;RNA-binding protein Lupus La;Winged helix-turn-helix DNA-binding domain	SM00715 (SMART);SM00684 (SMART);G3DSA:1.10.10.10 (GENE3D);PF05383 (PFAM);PTHR22792 (PANTHER);PTHR22792:SF50 (PANTHER);PTHR22792 (PANTHER);NON_CYTOPLASMIC_DOMAIN (PHOBIUS);CYTOPLASMIC_DOMAIN (PHOBIUS);TRANSMEMBRANE (PHOBIUS);PS50961 (PROSITE_PROFILES);SSF46785 (SUPERFAMILY)	3509	20927	570	284	24193	46152	3.43161	6.17075	0.67089	1.06234	6.33719	7.18991	69,916 up	6,676 up
TOXOnig-OC_C138	taatatgctttatccaatcaataatgaatttaattttttttacgctgaataattatcttaaatattgattggataaagcatattacttttctaaaatacattttatattgtaaattctaagaaaaaattagtaaatattcttatatgaatataaattaatattaatataaaataataattattctgagacaagttaaaattaaaacaatattaataatgtcaattattaaaaaagaaggtaaagatactataatttttgtaactaaagaagatcatacatctcctagtaaaattcagttaccaaaaccggaaccaagttccgggctacttctccccaacggtgaaattaattggaattgcccttgtttgggcggtatggccacaggaccttgtggttta…	1579	mitochondrial intermembrane space import and assembly 40-B-like	gi|665811286|ref|XP_008554103.1|PREDICTED: mitochondrial intermembrane space import and assembly protein 40-B-like [Microplitis demolitor]	XP_008554103	Microplitis demolitor	1.5E-66	81.33%	161	150	122									IPR010625;noIPR	;	CHCH;CHCH	PF06747 (PFAM);PTHR21622 (PANTHER)	1160	1908	12	1214	3954	2747	3.29866	4.17951	-3.43497	4.62214	5.18798	4.58344	1,027 down	1,841 up
TOXOnig-OC_C139	ttgttaaccataaatttttggtacttttatttttttttatttattatcagaatgataaaacaacaatcaactgtatctgtatgttcatattaataatatatttttaatttattaattatatatatattaccaattacctactattatccattaatcaatttagctattttattattctttgatattttgtgtgcgtaataagttgttttatgattattattataatcattataatataatatataaataataataataataatttaatatttattaacaattatttatttattttatagaattaataataaatatactaaatcaaaattataaataactcatagttgataccattttttatctttatatttgagcataagcccatgagctgaagtagca…	1585	Syntaxin-binding 5	gi|332028747|gb|EGI68778.1|Syntaxin-binding protein 5 [Acromyrmex echinatior]	EGI68778	Acromyrmex echinatior	0.0E0	91.11%	1323	416	379			EAI_08793;G5I_02558;LOC100116393;X777_16347;EAG_05031;LOC100116393;LOC100116393;G5I_02558;LOC100116393;LOC100116393;LOC100116393;EAG_05031;EAI_08793;X777_16347	GO:0016192-IEA;GO:0016021-IEA	vesicle-mediated transport-IEA;integral component of membrane-IEA	610380;103372;7425;443821;104421;7425;7425;103372;7425;7425;7425;104421;610380;443821	GO:0016021;GO:0016192	integral component of membrane;vesicle-mediated transport	noIPR;noIPR;noIPR;IPR001388;noIPR	;;;integral component of membrane/vesicle-mediated transport;	null;null;null;Synaptobrevin;Synaptobrevin	G3DSA:1.20.5.110 (GENE3D);PTHR10241 (PANTHER);PTHR10241:SF22 (PANTHER);PS50892 (PROSITE_PROFILES);SSF58038 (SUPERFAMILY)	1874	3534	137	823	1931	2961	3.98519	5.06328	0.07262	4.05586	4.14854	4.6862	1,547 up	2,111 up
TOXOnig-OC_C140	tttaattatgaataattatttattacacaatttgaaaaatatttttttaataattaaggtcattaaattatcttcaatattgataataatgatattttaaatatttttataattgacgattatttccggattttcgtcccgagtctctcttctgttgctgactcttgtacgcacgagataaaataaaatgtcgtctcatttaaattggatgataatccgtaacaacaatgctttccttcttaagaagagaaacatcagcaaacctttttcaaaggaaccaaataatttaacaaatttaagtagttatcgttactccggtctcgtgcatcgtaaaactgttggtattaccgatactccagagaaaaaaggattcgtcgtggtttataaaaaacccaaagc…	1410	60S ribosomal L28	gi|665812684|ref|XP_008554866.1|PREDICTED: 60S ribosomal protein L28 [Microplitis demolitor]	XP_008554866	Microplitis demolitor	2.6E-80	94.93%	138	138	131			rpl28;EAI_03769;RpL28;rpL28e;RpL28;RpL28;L798_06157;RpL28;X777_13316;RpL28;RpL28;RpL28;rpL28e;RpL28;EAG_06934;LOC100113783;L798_06157;L798_06157;RpL28;EAG_06934;rpl28;EAI_03769;RpL28;RpL28;rpL28e;rpL28e;RpL28;RpL28;KGM_11050;LOC100113783;RpL28;X777_13316;KGM_11050;RpL28;RpL28;L798_06157;KGM_11050;EAI_03769;RpL28;EAG_06934;RpL28;RpL28;RpL28;X777_13316;RpL28;RpL28;RpL28;LOC100113783;RpL28;rpL28e;rp…	GO:0003735-IEA;GO:0030529-IEA;GO:0005840-IEA;GO:0006412-IEA;GO:0005622-IEA	structural constituent of ribosome-IEA;ribonucleoprotein complex-IEA;ribosome-IEA;translation-IEA;intracellular-IEA	7130;610380;104503;107907;7108;63687;136037;63687;443821;171918;7108;171918;118799;7460;104421;7425;136037;136037;63687;104421;7130;610380;104503;77504;107907;118799;77504;7460;13037;7425;7108;443821;13037;7108;7108;136037;13037;610380;7108;104421;7108;7108;7460;443821;171918;77504;7460;7425;7460;118799;7130;7460;63687;104421;7460;610380;104503;171918;118799;107907;13037;7460;7425;7130;443821;107…	GO:0003735;GO:0005840;GO:0006412;GO:0042254	structural constituent of ribosome;ribosome;translation;ribosome biogenesis	IPR029004;IPR002672	;intracellular/structural constituent of ribosome/ribosome/translation	Ribosomal L28e/Mak16;Ribosomal protein L28e	PF01778 (PFAM);PTHR10544 (PANTHER)	18083	24240	2215	18695	123516	45864	7.42442	8.01008	4.25647	8.73027	10.3165	8.80819	1,055 up	1,500 up
TOXOnig-OC_C141	cgttaacacctgatagtccatttcgtggaattattaacaataatattgttattgagagacagtggattgttaaataaattgttaaactctaaatgggcattaccgggagataatactcaaaacgcttggacgactgttgaaataaaagacgtattacctttaattactgtactgataggaagtggtttcatgagtatatttttattatatggtgaaaaaatatattgcataaaattagctagttttataagttaaattaatttgtggaaaattaattgttttaattaaaattttaataactaaaaaatggctgattcacttggtcgccataaagacttcaattcagcaccattggtcgacatggtggccaaattttcgcttgaggataataaagagaat…	5134	Transferrin	gi|665820307|ref|XP_008559047.1|PREDICTED: transferrin-like [Microplitis demolitor]	XP_008559047	Microplitis demolitor	0.0E0	84.49%	710	709	599			Tf;Tf;X777_06319;Tsf1;Q02942;Q8MU80;Tsf1;trf;LOC100120325;G5I_02004;G5I_02004;Tf;H2F490;trf;Tsf1;Tsf1;Tf;Tf;Tsf1;Tsf1;Q02942;Tsf1;trf;Tf;Tsf1;trf;Tf;Q8MU80;Tf;trf;Tf;Tsf1;EAI_00965;Tf;Tsf1;EAI_00965;Tf;Q8MU80;X777_06319;Tsf1;H2F490;Tf;Tf;trf;A8D919;trf;LOC100120325;trf;Tsf1;trf;Tf;Tf;trf;LOC100120325;Tsf1;Q02942;SINV_01233;Tsf1;Tf;A8D919;H2F490;EAI_00965;Tf;Tsf1;Tsf1;Q02942;Tf;Tf;X777_06319;trf;T…	GO:0055072-IEA;GO:0005615-IEA;GO:0046872-IEA;GO:0016020-IEA;GO:0016021-IEA;GO:0006810-IEA;GO:0006811-IEA;GO:0005576-IEA	iron ion homeostasis-IEA;extracellular space-IEA;metal ion binding-IEA;membrane-IEA;integral component of membrane-IEA;transport-IEA;ion transport-IEA;extracellular region-IEA	13686;13686;443821;7460;6981;13139;7460;7460;7425;103372;103372;348688;6978;7460;7460;7460;348688;94128;7460;7460;6981;7460;7460;13686;7460;7460;13686;13139;13686;7460;13686;7460;610380;13686;7460;610380;13686;13139;443821;7460;6978;13686;13686;7460;130704;7460;7425;7460;7460;7460;94128;13686;7460;7425;7460;6981;13686;7460;13686;130704;6978;610380;13686;7460;7460;6981;13686;94128;443821;7460;1368…	GO:0005615;GO:0006811;GO:0016021;GO:0046872;GO:0055072	extracellular space;ion transport;integral component of membrane;metal ion binding;iron ion homeostasis	IPR001156;IPR001156;IPR016357;IPR001156;noIPR;noIPR;noIPR;noIPR;noIPR;IPR018195;noIPR;noIPR;noIPR;noIPR;noIPR;IPR001156;IPR001156;noIPR;noIPR;noIPR;noIPR;noIPR	;;extracellular space;;;;;;;extracellular region;;;;;;;;;;;;	Transferrin-like domain;Transferrin-like domain;Transferrin;Transferrin-like domain;Transferrin-like domain;Transferrin-like domain;Transferrin-like domain;Transferrin-like domain;Transferrin-like domain;Transferrin family, iron binding site;Transferrin family, iron binding site;Transferrin family, iron binding site;Transferrin family, iron binding site;Transferrin family, iron binding site;Trans…	PR00422 (PRINTS);SM00094 (SMART);PIRSF002549 (PIRSF);PF00405 (PFAM);G3DSA:3.40.190.10 (GENE3D);G3DSA:3.40.190.10 (GENE3D);G3DSA:3.40.190.10 (GENE3D);PTHR11485:SF30 (PANTHER);PTHR11485 (PANTHER);PS00206 (PROSITE_PATTERNS);SIGNAL_PEPTIDE (PHOBIUS);SIGNAL_PEPTIDE_H_REGION (PHOBIUS);SIGNAL_PEPTIDE_N_REGION (PHOBIUS);SIGNAL_PEPTIDE_C_REGION (PHOBIUS);NON_CYTOPLASMIC_DOMAIN (PHOBIUS);PS51408 (PROSITE_P…	366152	222835	1648479	20	30775	29396	9.89977	9.34621	11.9317	-3.00256	6.44728	6.30206	632,365 up	1,467 down
TOXOnig-OC_C142	ataataataatgataaggataataataaaaaaagtaaagtacaaaaaagaaaaagtcgtagtgctcgttcccgtactaataatggaattactaaatccgttaatgatattattattaattcacaaaaagataataaagacaaaattgatgctacattatcaactcctaataataataatagacaattaaatattttaaaaaatcaatcgccaaattacgatgaaataaatgatcccaaagttggtaaacaatgttttgcaaaatggtcggataataattattatcctgggacagtaattaataaaaataaaaataaattaaagataatatttatggatggaaaaagtaaaactgtattagaggattttgttgttatattaaataatccattacccattg…	2758	Tumor suppressor p53-binding 1	gi|665814607|ref|XP_008555922.1|PREDICTED: probable GPI-anchored adhesin-like protein PGA55 [Microplitis demolitor]	XP_008555922	Microplitis demolitor	0.0E0	71.23%	1158	584	416			LOC100091536;LOC100091536;LOC100091536;LOC100091536	GO:0000077-IBA;GO:0042393-IBA;GO:0005634-IBA;GO:0045944-IBA	DNA damage checkpoint-IBA;histone binding-IBA;nucleus-IBA;positive regulation of transcription by RNA polymerase II-IBA	9258;9258;9258;9258			IPR001357;IPR001357;IPR001357;noIPR;noIPR;IPR001357;IPR001357;IPR001357	;;;;;;;	BRCT domain;BRCT domain;BRCT domain;BRCT domain;BRCT domain;BRCT domain;BRCT domain;BRCT domain	G3DSA:3.40.50.10190 (GENE3D);PF00533 (PFAM);G3DSA:3.40.50.10190 (GENE3D);PTHR15321 (PANTHER);PTHR15321:SF3 (PANTHER);PS50172 (PROSITE_PROFILES);SSF52113 (SUPERFAMILY);SSF52113 (SUPERFAMILY)	376	1406	21	114	1011	2477	0.86873	2.93443	-3.43223	0.40487	2.41584	3.62957	9,348 up	4,186 up
TOXOnig-OC_C143	aatcgattctgaatcgaacatccctaattttttcagaaatctgattgtaacaggcgatataaaataagctcaatttttaataattaaaaattcaactattatttatttaaatttttttttcgtaaacaatagattgtttgaaccatgtcaataggtcctaaatggaaaatttataaatatatttatgaattgccatataatgaacgaactgatctttgtaatatattgaatcaaaatgataagtgggaggaactcgctggtagatggatgcaatatgatatgcttacaattcaaaagcttaggaaagaaaaaaatcctacagatgaattgttaacgttatggagtattcataatcatacaattttagaattatttatcttacttcaaaaaatgcaacat…	1908	serine threonine- kinase pelle	gi|665817301|ref|XP_008557413.1|PREDICTED: serine/threonine-protein kinase pelle [Microplitis demolitor]	XP_008557413	Microplitis demolitor	0.0E0	80.90%	502	424	343	EC:2.7.11	Transferring phosphorus-containing groups	EAI_01281;G5I_05906;Phum_PHUM518290;pll;Phum_PHUM518290;Phum_PHUM518290;DAPPUDRAFT_331814;G5I_05906;DAPPUDRAFT_331814;pelle;YQE_06418;pll;DAPPUDRAFT_331814;Phum_PHUM518290;L798_05510;X777_05426;X777_05426;L798_05510;Phum_PHUM518290;Phum_PHUM518290;pll;Phum_PHUM518290;Phum_PHUM518290;EAG_12404;Phum_PHUM518290;EAG_12404;pll;SINV_00896;pll;L798_05510;Phum_PHUM518290;pll;L798_05510;L798_05510;pll;Phu…	GO:0000166-IEA;GO:0008063-IBA;GO:0005737-IBA;GO:0007165-IEA;GO:0016310-IEA;GO:0004672-IEA;GO:0016301-IEA;GO:0004674-IEA;GO:0004674-IBA;GO:0035556-IBA;GO:0005524-IEA;GO:0005634-IBA;GO:0006468-IEA	nucleotide binding-IEA;Toll signaling pathway-IBA;cytoplasm-IBA;signal transduction-IEA;phosphorylation-IEA;protein kinase activity-IEA;kinase activity-IEA;protein serine/threonine kinase activity-IEA;protein serine/threonine kinase activity-IBA;intracellular signal transduction-IBA;ATP binding-IEA;nucleus-IBA;protein phosphorylation-IEA	610380;103372;121224;7425;121224;121224;6669;103372;6669;7460;77166;7425;6669;121224;136037;443821;443821;136037;121224;121224;7070;121224;121224;104421;121224;104421;7070;13686;7425;136037;121224;7425;136037;136037;7070;121224;7425;77166;610380;6669;121224;6669;121224;7460;121224;121224;77166;136037;6669;7070;77166;6669;6669;104421;121224;121224;7425;121224;6669;7425;103372;443821;610380;77166;7…	GO:0004674;GO:0005524;GO:0005634;GO:0005737;GO:0006468;GO:0008063;GO:0009069;GO:0035556	protein serine/threonine kinase activity;ATP binding;nucleus;cytoplasm;protein phosphorylation;Toll signaling pathway;serine family amino acid metabolic process;intracellular signal transduction	noIPR;IPR000488;IPR011029;noIPR;noIPR;IPR011029;IPR011009	;protein binding/signal transduction;;;;;	null;Death domain;Death-like domain;Death-like domain;Death-like domain;Death-like domain;Protein kinase-like domain	G3DSA:3.30.200.20 (GENE3D);PF00531 (PFAM);G3DSA:1.10.533.10 (GENE3D);PTHR24419:SF23 (PANTHER);PTHR24419 (PANTHER);SSF47986 (SUPERFAMILY);SSF56112 (SUPERFAMILY)	1382	2553	19	174	2199	2926	3.27825	4.32659	-3.04506	1.54648	4.06846	4.40146	7,234 up	2,068 up
TOXOnig-OC_C144	gcttgtgtaaagtaaaatattttatcaaaagaacttaacctataaactgtaatcattgtagatttcttgtaagttatttgaaattcaaagatagttttaaacaagttacattggttaattatttatcgataaatcacatggacgacacatttataatcaaaacaactcttaatattttgttgatgaagacattaagttaaatttaatttatttaaataatattcgattaaatttacattctggactattaattatggtgataattaataatataatatttaaacgataatttaaataatattattttttcattatttattagattgaaataaacaagtttgctgttgtgttagtaatgtatataatgtaatgtaaagaacgtttatagttagttgtttg…	5293	transcription initiation factor TFIID subunit 1	gi|607304893|gb|EZA45898.1| nostrin-like protein [Microplitis demolitor]/gi|665787424|ref|XP_008557342.1|PREDICTED: transcription initiation factor TFIID subunit 1 [Microplitis demolitor]	EZA45898;XP_008557342	Microplitis demolitor	0.0E0	71.59%	1177	1274	912									noIPR;IPR001452;IPR001060;IPR001452;IPR001060;IPR001452;noIPR;noIPR;noIPR;noIPR;IPR031160;IPR001452;noIPR;IPR001452	;protein binding;;protein binding;;protein binding;;;;;;protein binding;;protein binding	null;SH3 domain;FCH domain;SH3 domain;FCH domain;SH3 domain;SH3 domain;SH3 domain;SH3 domain;SH3 domain;F-BAR domain;SH3 domain;SH3 domain;SH3 domain	Coil (COILS);PR00452 (PRINTS);SM00055 (SMART);SM00326 (SMART);PF00611 (PFAM);PF14604 (PFAM);G3DSA:2.30.30.40 (GENE3D);PTHR14167 (PANTHER);PTHR14167:SF19 (PANTHER);PTHR14167:SF19 (PANTHER);PS51741 (PROSITE_PROFILES);PS50002 (PROSITE_PROFILES);SSF103657 (SUPERFAMILY);SSF50044 (SUPERFAMILY)	5242	7028	38	4694	3724	7057	3.72958	4.31549	-3.51708	4.82812	3.35644	4.19956	1,546 down	1,500 up
TOXOnig-OC_C145	cgcaaagttaaaaagatttaaactatcaattggcggagtaaagagtggaattactctgttgagtataaataaaagacgctgctctgtgttatacagttgtcaatattaaccacatccttcgtaagactacgttatcaaagaatttcatacaataaaagaattactctttattatcaattattaatctgataaataattattaaaaagtttgaaaaattttgataataattttttaaattgtgtttatatcaatttttgtgtttataaataattaaaataattgaataaaaatgtcagaaccgatttggttgacagcacctttcattgaaaaagtgttacgaaaaggtgaaaatgatgattcaatatgtttaattgattgttttgttaagccagctacta…	1955	PREDICTED: uncharacterized protein LOC103577110 isoform X1	gi|665814447|ref|XP_008555834.1| PREDICTED: uncharacterized protein LOC103577110 isoform X1 [Microplitis demolitor]/gi|665814445|ref|XP_008555833.1|PREDICTED: uncharacterized protein LOC103577110 isoform X1 [Microplitis demolitor]	XP_008555833;XP_008555834	Microplitis demolitor	0.0E0	92.10%	406	405	373									IPR015897;IPR004119;noIPR;noIPR;IPR011009	;;;;	CHK kinase-like;Protein of unknown function DUF227;Protein of unknown function DUF227;Protein of unknown function DUF227;Protein kinase-like domain	SM00587 (SMART);PF02958 (PFAM);G3DSA:3.90.1200.10 (GENE3D);PTHR11012 (PANTHER);SSF56112 (SUPERFAMILY)	20813	10654	0	0	158	2309	7.15579	6.35261	-9.86224	-9.86224	0.2345	4.02469	15148,949 up	1,744 down
TOXOnig-OC_C146	gatgaattaataattattaaaaacataggactatgattttgtagttgaagataattttattgacggtaatgttatttcattttcaatattatgtgtaatgccgtaaggacgtaaatgataaattaaatattccaaaacatacatcatatttggagaaacataatgaaatgatatagcactatcggaacaacaatctaagccatctttagtattataatatatatatttccaataccaaaaacttttatcaacgtgattaggtattaaatgatgttcaggaacaaaagggaagaatctacctcttccatgaggatctctagtatccatagctttaactccaacattttcaagacatttacccatttctacatcttcagcgccaccattatcctgacgaca…	1408	glyco -N-acetylgalactosamine 3-beta-galactosyltransferase 1-like isoform X2	gi|665808474|ref|XP_008552561.1|PREDICTED: glycoprotein-N-acetylgalactosamine 3-beta-galactosyltransferase 1-like isoform X1 [Microplitis demolitor]	XP_008552561	Microplitis demolitor	0.0E0	93.87%	386	375	352	EC:2.4.1.122	N-acetylgalactosaminide beta-1,3-galactosyltransferase	CpipJ_CPIJ003116;CpipJ_CPIJ003116;G5I_14071;X777_01409;L798_15430;EAG_08472;T1PHG0;LOC409263;LOC409263;LOC409263;EAI_15619;SINV_02117;CpipJ_CPIJ003116;CpipJ_CPIJ003116;LOC100120600;CpipJ_CPIJ003116;TcasGA2_TC030587;X777_01409;LOC409263;EAI_15619;SINV_02117;TcasGA2_TC030587;TcasGA2_TC030587;EAG_08472;CpipJ_CPIJ003116;T1PHG0;LOC100120600;TcasGA2_TC030587;L798_15430;L798_15430;L798_15430;T1PHG0;Cpip…	GO:0008152-IEA;GO:0016757-IEA;GO:0016020-IEA;GO:0016021-IEA;GO:0016263-IEA;GO:0016266-IEA;GO:0016740-IEA	metabolic process-IEA;transferase activity, transferring glycosyl groups-IEA;membrane-IEA;integral component of membrane-IEA;glycoprotein-N-acetylgalactosamine 3-beta-galactosyltransferase activity-IEA;O-glycan processing-IEA;transferase activity-IEA	7176;7176;103372;443821;136037;104421;7370;7460;7460;7460;610380;13686;7176;7176;7425;7176;7070;443821;7460;610380;13686;7070;7070;104421;7176;7370;7425;7070;136037;136037;136037;7370;7176;7460;7176;610380;7460;7070;7176;7176;104421;7460;13686;7176;443821;7176;103372;103372;443821;7176;13686;104421;103372;7425;7460;7176;104421;7176;7370;7425;7176;7176;136037;610380;7176;103372;7176;7425;7425;7176	GO:0016021;GO:0016263;GO:0016266;GO:0019013	integral component of membrane;glycoprotein-N-acetylgalactosamine 3-beta-galactosyltransferase activity;O-glycan processing;viral nucleocapsid	IPR003378;noIPR;noIPR;noIPR;noIPR;noIPR	transferase activity, transferring glycosyl groups/membrane;;;;;	Fringe-like;Fringe-like;Fringe-like;Fringe-like;Fringe-like;Fringe-like	PF02434 (PFAM);PTHR23033 (PANTHER);NON_CYTOPLASMIC_DOMAIN (PHOBIUS);CYTOPLASMIC_DOMAIN (PHOBIUS);TRANSMEMBRANE (PHOBIUS);TMhelix (TMHMM)	2080	3436	87	5121	2010	4241	4.30649	5.19354	-0.41163	6.86416	4.37722	5.37535	2,806 down	1,849 up
TOXOnig-OC_C147	tggtggtggtggtggtggcggtagcagtggtaataataaacaattgcatgataaattagctgatactgtgacaaaagctattcgtaaacatggcttcttttcatttgaacgtgaaactaataatttaaattatctcccaaaatcaatttttaatcaacgtcgtaaatcaatgcctgatgattttgaaatgaaaaaatctggtaataaaattatcaacgagaaaatatatagaaggcatagcgggggacataattttaaagtatatcggagaaaatctaatgatgataaatttattattgatgataatcacaagagatgtcgctattatgataattctagtaaacattctgagtcaactgttatttctagtgatcatggagtgctggttgataaagataa…	2183	PREDICTED: uncharacterized protein LOC103568385, partial	gi|665791747|ref|XP_008543444.1|PREDICTED: uncharacterized protein LOC103568385, partial [Microplitis demolitor]	XP_008543444	Microplitis demolitor	0.0E0	66.02%	4058	771	509			EAG_03918;EAI_00388;LOC726215;X777_15633;LOC726215	GO:0046872-IEA	metal ion binding-IEA	104421;610380;7460;443821;7460			noIPR;noIPR;noIPR;noIPR;noIPR;noIPR;noIPR	;;;;;;	null;null;null;null;null;null;null	TRANSMEMBRANE (PHOBIUS);NON_CYTOPLASMIC_DOMAIN (PHOBIUS);TRANSMEMBRANE (PHOBIUS);NON_CYTOPLASMIC_DOMAIN (PHOBIUS);CYTOPLASMIC_DOMAIN (PHOBIUS);TMhelix (TMHMM);TMhelix (TMHMM)	307	705	228	48	269	1062	0.91355	2.27584	0.34565	-0.50575	0.84304	2.74507	9,519 up	2,570 up
TOXOnig-OC_C148	attcataaagatgttataatatataattattaaaaatctcaaaactgaaattaatccgtattatttgtttaatacccatatattgtacatacacacatacaatagatattgttaagtatttaagtgtattacgctaaacgactttcactgacaacagataatcatattgaattgtgatctgtagatcattctgggtctatcaattcaactgaacacttgatatttaaagtaataaaaatttttaatgaaatttatttaaataataaaaatgggaaaaccggaagatgataacagtaatgaaacaattaaagaaaattcattatcagtaccggataataatacttgtaaaagtaaaaaatccaatactcttatattttatgtcaatggccaagaggtaaa…	4466	Xanthine dehydrogenase	gi|665816055|ref|XP_008556722.1| PREDICTED: xanthine dehydrogenase isoform X1 [Microplitis demolitor]/gi|665816053|ref|XP_008556721.1| PREDICTED: xanthine dehydrogenase isoform X1 [Microplitis demolitor]/gi|665816043|ref|XP_008556716.1|PREDICTED: xanthine dehydrogenase isoform X1 [Microplitis demolitor]/gi|665816049|ref|XP_008556719.1| PREDICTED: xanthine dehydrogenase isoform X1 [Microplitis dem…	XP_008556717;XP_008556718;XP_008556719;XP_008556720;XP_008556721;XP_008556722;XP_008556716	Microplitis demolitor	0.0E0	92.03%	1366	1368	1259	EC:1.17.1.4;EC:1.17.3.2	Xanthine dehydrogenase;Xanthine oxidase	LOC724718;Xdh1;Phum_PHUM299090;G5I_07411;Q17209;LOC724718;LOC100123252;LOC100123244;Phum_PHUM299090;Xdh1;BmXDH1;KGM_22008;Xdh1;Q17209;Xdh1;LOC724718;G5I_07411;LOC100123244;Phum_PHUM299090;LOC100123244;Q17209;X777_12434;LOC724718;EAI_14943;Q17209;LOC100123252;LOC100123252;LOC100123244;KGM_22008;KGM_22008;BmXDH1;Phum_PHUM299090;LOC724718;BmXDH1;Phum_PHUM299090;LOC724718;L798_07415;LOC724718;LOC7247…	GO:0004855-IEA;GO:0004854-IEA;GO:0005506-IEA;GO:0003824-IEA;GO:0050660-IEA;GO:0016491-IEA;GO:0046872-IEA;GO:0055114-IEA;GO:0051537-IEA;GO:0051536-IEA;GO:0016614-IEA;GO:0030151-IEA;GO:0009055-IEA;GO:0043546-IEA	xanthine oxidase activity-IEA;xanthine dehydrogenase activity-IEA;iron ion binding-IEA;catalytic activity-IEA;flavin adenine dinucleotide binding-IEA;oxidoreductase activity-IEA;metal ion binding-IEA;oxidation-reduction process-IEA;2 iron, 2 sulfur cluster binding-IEA;iron-sulfur cluster binding-IEA;oxidoreductase activity, acting on CH-OH group of donors-IEA;molybdenum ion binding-IEA;electron t…	7460;7091;121224;103372;7091;7460;7425;7425;121224;7091;7091;13037;7091;7091;7091;7460;103372;7425;121224;7425;7091;443821;7460;610380;7091;7425;7425;7425;13037;13037;7091;121224;7460;7091;121224;7460;136037;7460;7460;121224;103372;7460;7091;7460;7091;610380;121224;7091;7460;121224;443821;7460;121224;610380;610380;610380;121224;121224;7091;121224;7091;7091;7460;7425;136037;7091;7425;7460;7091;746…	GO:0004854;GO:0004855;GO:0005506;GO:0006118;GO:0006144;GO:0009055;GO:0016614;GO:0030151;GO:0043546;GO:0050660;GO:0051537;GO:0055114	xanthine dehydrogenase activity;xanthine oxidase activity;iron ion binding;obsolete electron transport;purine nucleobase metabolic process;electron transfer activity;oxidoreductase activity, acting on CH-OH group of donors;molybdenum ion binding;molybdopterin cofactor binding;flavin adenine dinucleotide binding;2 iron, 2 sulfur cluster binding;oxidation-reduction process	IPR005107;IPR000674;IPR008274;IPR002888;IPR012675;IPR014309;IPR005107;IPR001041;IPR008274;noIPR;IPR016169;IPR002888;IPR008274;IPR008274;IPR000674;IPR016167;IPR014307;IPR002346;IPR016208;IPR008274;IPR000674;noIPR;noIPR;noIPR;noIPR;IPR006058;IPR022407;IPR001041;IPR016166;IPR002888;IPR001041;IPR000674;IPR008274;IPR005107;IPR016166	;;oxidation-reduction process/oxidoreductase activity;metal ion binding/oxidation-reduction process/oxidoreductase activity;;molybdenum ion binding;;electron transfer activity/iron-sulfur cluster binding;oxidation-reduction process/oxidoreductase activity;;flavin adenine dinucleotide binding;metal ion binding/oxidation-reduction process/oxidoreductase activity;oxidation-reduction process/oxidored…	CO dehydrogenase flavoprotein, C-terminal;Aldehyde oxidase/xanthine dehydrogenase, a/b hammerhead;Aldehyde oxidase/xanthine dehydrogenase, molybdopterin binding;[2Fe-2S]-binding;Beta-grasp domain;Xanthine dehydrogenase, molybdopterin binding subunit;CO dehydrogenase flavoprotein, C-terminal;2Fe-2S ferredoxin-type iron-sulfur binding domain;Aldehyde oxidase/xanthine dehydrogenase, molybdopterin bi…	SM01092 (SMART);SM01008 (SMART);G3DSA:3.30.365.10 (GENE3D);G3DSA:1.10.150.120 (GENE3D);G3DSA:3.10.20.30 (GENE3D);TIGR02965 (TIGRFAM);PF03450 (PFAM);PF00111 (PFAM);G3DSA:3.30.365.10 (GENE3D);G3DSA:3.30.390.50 (GENE3D);G3DSA:3.30.465.10 (GENE3D);PF01799 (PFAM);PF02738 (PFAM);G3DSA:3.30.365.10 (GENE3D);G3DSA:3.90.1170.50 (GENE3D);G3DSA:3.30.43.10 (GENE3D);TIGR02963 (TIGRFAM);PF00941 (PFAM);PIRSF0001…	20052	27144	59	4	3606	7291	5.91024	6.51004	-2.63726	-5.12338	3.55509	4.49173	784,218 up	1,515 up
TOXOnig-OC_C149	atttaataaattttaaggcagtacctggtaattatatattgtattttaatatttaataaataaatataacaaaattattatcaatctataaaatatattaattaattatataattaaattaattaataataaagctatggtttccagctaagaaaactgtcttgcaaaataatctgtttaaaaatactattagtaatattttgattattttttctatttttttgtgcttcaataatataagaaactttttctttagcttcacttctagaaatatcacctcttaaacttaataacctagttaaatgatcaccagtcatatcaggatatttttcaacaagtgaatgtaaatctaatgataaaatttcagaatcttcacatctcaatacttcagcaagtctt…	2564	exocyst complex component 3	gi|665789491|ref|XP_008560386.1|PREDICTED: exocyst complex component 3 [Microplitis demolitor]	XP_008560386	Microplitis demolitor	0.0E0	94.41%	754	752	710			AgaP_AGAP009058;AAEL007330;G5I_06372;AND_000963;AgaP_AGAP009058;AgaP_AGAP009058;LOC100118777;EAI_02041;AND_000963;AAEL013769;AAEL007330;AgaP_AGAP009058;AgaP_AGAP009058;X1WJG1;X777_12772;X1WJG1;SINV_07621;EAG_02973;AgaP_AGAP009058;AAEL013769;AgaP_AGAP009058;LOC100118777;EAG_02973;AAEL013769;AgaP_AGAP009058;AgaP_AGAP009058;EAI_02041;LOC100118777;KGM_15750;AgaP_AGAP009058;SINV_07621;sec6;sec6;AgaP_A…	GO:0000145-IEA;GO:0000145-IBA;GO:0006887-IEA;GO:0006887-IBA;GO:0000149-IBA;GO:0051601-IBA	exocyst-IEA;exocyst-IBA;exocytosis-IEA;exocytosis-IBA;SNARE binding-IBA;exocyst localization-IBA	7165;7159;103372;43151;7165;7165;7425;610380;43151;7159;7159;7165;7165;7029;443821;7029;13686;104421;7165;7159;7165;7425;104421;7159;7165;7165;610380;7425;13037;7165;13686;7460;7460;7165;443821;7425;13037;7165;7425;7029;7159;7460;7460;7425;103372;7159;7029;7159	GO:0000145;GO:0000149;GO:0006887;GO:0051601	exocyst;SNARE binding;exocytosis;exocyst localization	noIPR;IPR010326;IPR010326;noIPR	;exocytosis/exocyst;exocytosis/exocyst;	null;Exocyst complex component Sec6;Exocyst complex component Sec6;Exocyst complex component Sec6	Coil (COILS);PF06046 (PFAM);PTHR21292 (PANTHER);PTHR21292:SF1 (PANTHER)	1004	2249	18	56	1499	3482	2.39091	3.71735	-3.5494	-0.51544	3.08928	4.22611	26,751 up	2,507 up
TOXOnig-OC_C150	aaaaaaaaaaaaaaaaccaagaagctgttttccatcttcaatacactgccagttccattgaaaaatttaaacatctactcacaccaacgtcaaagaacataaaaaaaatcgtaatttataaaaatgtgtgagatatcaaaaagtcagagacggacatttcgtgatcaagatccaccacgaattttggatgaaagtataaacaatataaccagtgacaccagtgtagttttaactacaacgtcgacgtcaacgagtgaccatgctgtaacggacaaatttgagttcatcaggaaatatcaacagcaccaacagaggtgggaagaggcgtcgatcacagccgaagctgaagtcgttcggaaccacgattacaacgcggttgtaatcgtggttccgtcgatc…	3829	methionine aminopeptidase 2-like	gi|665787466|ref|XP_008557532.1|PREDICTED: methionine aminopeptidase 2 isoform X2 [Microplitis demolitor]/gi|607304897|gb|EZA45902.1| methionine aminopeptidase, type II [Microplitis demolitor]	EZA45902;XP_008557532	Microplitis demolitor	0.0E0	94.38%	469	427	403			TcasGA2_TC006844;TcasGA2_TC006844;Metap2;DmojGI20096;Metap2;EAG_03036;G5I_06619;DmojGI20096;LOC100117535;EAG_03036;Metap2;TcasGA2_TC006844;DmojGI20096;SINV_03863;TcasGA2_TC006844;DmojGI20096;DmojGI20096;DmojGI20096;EAG_03036;DmojGI20096;Metap2;EAG_03036;K425_640;LOC100117535;DmojGI20096;Metap2;LOC100117535;TcasGA2_TC006844;EAG_03036;LOC100117535;SINV_03863;TcasGA2_TC006844;K425_640;Metap2;LOC1001…	GO:0005737-IEA;GO:0070084-IEA;GO:0046872-IEA;GO:0008233-IEA;GO:0006508-IEA;GO:0070006-IEA;GO:0008235-IEA;GO:0004177-IEA;GO:0016787-IEA	cytoplasm-IEA;protein initiator methionine removal-IEA;metal ion binding-IEA;peptidase activity-IEA;proteolysis-IEA;metalloaminopeptidase activity-IEA;metalloexopeptidase activity-IEA;aminopeptidase activity-IEA;hydrolase activity-IEA	7070;7070;7460;7230;7460;104421;103372;7230;7425;104421;7460;7070;7230;13686;7070;7230;7230;7230;104421;7230;7460;104421;69319;7425;7230;7460;7425;7070;104421;7425;13686;7070;69319;7460;7425;7460;7070;7425;7460;7370;69319;7070;7070;443821;7370;443821;7070;103372;7460;13686;7425;7425;7230;610380;7425;7230;7070;7230;7425;7230;7425;7230;7425;7070;104421;7425;7460;7230;103372;7230;7070;104421;443821;…	GO:0005737;GO:0006508;GO:0046872;GO:0070006;GO:0070084	cytoplasm;proteolysis;metal ion binding;metalloaminopeptidase activity;protein initiator methionine removal	IPR001714;IPR000994;IPR002468;IPR011991;IPR000994;noIPR;IPR002468;IPR018349;IPR002468;IPR000994;IPR011991	;;proteolysis/metalloexopeptidase activity/aminopeptidase activity;;;;proteolysis/metalloexopeptidase activity/aminopeptidase activity;;proteolysis/metalloexopeptidase activity/aminopeptidase activity;;	Peptidase M24, methionine aminopeptidase;Peptidase M24, structural domain;Peptidase M24A, methionine aminopeptidase, subfamily 2;Winged helix-turn-helix DNA-binding domain;Peptidase M24, structural domain;Peptidase M24, structural domain;Peptidase M24A, methionine aminopeptidase, subfamily 2;Peptidase M24A, methionine aminopeptidase, subfamily 2, binding site;Peptidase M24A, methionine aminopepti…	PR00599 (PRINTS);PF00557 (PFAM);TIGR00501 (TIGRFAM);G3DSA:1.10.10.10 (GENE3D);G3DSA:3.90.230.10 (GENE3D);PTHR10804 (PANTHER);PTHR10804:SF9 (PANTHER);PS01202 (PROSITE_PATTERNS);MF_03175 (HAMAP);SSF55920 (SUPERFAMILY);SSF46785 (SUPERFAMILY)	13133	17109	653	3432	33167	26897	5.52171	6.06617	1.05305	4.84347	6.97839	6.597	3,371 up	1,458 up
TOXOnig-OC_C151	gcgaaaaagttttgtagaatttctgataaatgtaaataaatatttccgtataaggaaatggacatacatgcatggattattagcttgggaaaatactaacatgaataaatagagaaagttattatcatcatcattattgaaattgttattacatatttgagcaatttgatgaacaattaagaatttattttaattataaattttaccacaaagtacatttatcaattggattcattttggaatttcgtgggcaattaaaatcttctaaaaattcaggaatatttgataatgcaccgtttagacgaatattattgggtggatgggtattattagaatagatttccaattcatataaagaatttgcttcacatagaatagttgcgtgtgacaaccaaaata…	1101	membrane metallo-endopeptidase-like 1-like	gi|91084105|ref|XP_975991.1|PREDICTED: neprilysin-2 isoform X3 [Tribolium castaneum]	XP_975991	Tribolium castaneum	1.0E-54	55.63%	761	302	168			SINV_11880;Nep2;CpipJ_CPIJ007513;Nep2;CpipJ_CPIJ007513;Nep2;CpipJ_CPIJ007513;Nep2;Nep2;Nep2;Nep2;Nep2;CpipJ_CPIJ007513;Nep2;CpipJ_CPIJ007513;Nep2;Nep2;CpipJ_CPIJ007513;CpipJ_CPIJ007513;Nep2;SINV_11880;CpipJ_CPIJ007513;Nep2;Nep2;CpipJ_CPIJ007513;Nep2;SINV_11880;CpipJ_CPIJ007513;CpipJ_CPIJ007513;CpipJ_CPIJ007513	GO:0006508-IEA;GO:0008237-IEA;GO:0004222-IEA	proteolysis-IEA;metallopeptidase activity-IEA;metalloendopeptidase activity-IEA	13686;7460;7176;7460;7176;7460;7176;7460;7460;7460;7460;7460;7176;7460;7176;7460;7460;7176;7176;7460;13686;7176;7460;7460;7176;7460;13686;7176;7176;7176	GO:0008237	metallopeptidase activity	IPR024079;IPR018497;IPR000718;noIPR	metallopeptidase activity;proteolysis/metalloendopeptidase activity;proteolysis/metalloendopeptidase activity;	Metallopeptidase, catalytic domain;Peptidase M13, C-terminal domain;Peptidase M13;Peptidase M13	G3DSA:3.40.390.10 (GENE3D);PF01431 (PFAM);PTHR11733 (PANTHER);SSF55486 (SUPERFAMILY)	44	3479	2465	34580	136	3148	-0.90162	5.56632	4.76763	9.97443	0.84654	5.30022	25,531 down	88,520 up
TOXOnig-OC_C152	tatataaataattaaataaatattatattaaaaaaattatattaatattaataaataaaattttttcaattttaatattaatctttttattgttgcattaaatttaaattgaatataatttttgtaatcgactaacaaaaacacactcgacacgcagatacacttatttaatttcattaatttttcttgtttattatttattatattacttcaataattttttattctaaatctatatttacaattgaatagaaaactattgatatattagtgtttaggataatttgatcagaaaaaaaaaaaattgttgaattttcattcataaatcatttatcattttctcattcaacacaaggcacactgactgaattattgtttagtttcatatttttaataatt…	6127	inorganic phosphate cotransporter isoform X1	gi|307191020|gb|EFN74774.1|Putative inorganic phosphate cotransporter [Camponotus floridanus]	EFN74774	Camponotus floridanus	0.0E0	88.25%	485	349	308	EC:2.7.7.4;EC:2.7.1.25	Sulfate adenylyltransferase;Adenylyl-sulfate kinase	LOC100163144;EAI_03756;Picot;LOC100163144;picot;LOC100573510;LOC100163144;EAI_03756;LOC100163144;G5I_01074;picot;EAG_10182;Picot;LOC100573510;G5I_01074;LOC100573510;SINV_01196;LOC100163144;EAG_10182;picot;LOC100163144;Picot;LOC100163144;LOC100163144;Picot;LOC100163144;X777_01852;Picot;LOC100163144;LOC100163144;LOC100573510;SINV_01196;Picot;LOC100163144;X777_01852;EAG_10182;Picot;LOC100163144;EAI_…	GO:0055085-IEA;GO:0016020-IEA;GO:0004020-IEA;GO:0016021-IEA;GO:0004781-IEA;GO:0016310-IEA;GO:0005524-IEA;GO:0000103-IEA	transmembrane transport-IEA;membrane-IEA;adenylylsulfate kinase activity-IEA;integral component of membrane-IEA;sulfate adenylyltransferase (ATP) activity-IEA;phosphorylation-IEA;ATP binding-IEA;sulfate assimilation-IEA	7029;610380;7460;7029;7425;7029;7029;610380;7029;103372;7425;104421;7460;7029;103372;7029;13686;7029;104421;7425;7029;7460;7029;7029;7460;7029;443821;7460;7029;7029;7029;13686;7460;7029;443821;104421;7460;7029;610380;13686;7029;7029;7029;103372;7029;7460;443821;7460	GO:0000103;GO:0004020;GO:0004781;GO:0005524;GO:0006144;GO:0016021;GO:0016310;GO:0055085	sulfate assimilation;adenylylsulfate kinase activity;sulfate adenylyltransferase (ATP) activity;ATP binding;purine nucleobase metabolic process;integral component of membrane;phosphorylation;transmembrane transport	noIPR;noIPR;noIPR;IPR009071;IPR009071;IPR009071;IPR009071;IPR009071;noIPR;IPR009071;IPR009071;IPR009071;IPR009071	;;;;;;;;;;;;	null;null;null;High mobility group box domain;High mobility group box domain;High mobility group box domain;High mobility group box domain;High mobility group box domain;High mobility group box domain;High mobility group box domain;High mobility group box domain;High mobility group box domain;High mobility group box domain	Coil (COILS);Coil (COILS);PR00886 (PRINTS);SM00398 (SMART);PF00505 (PFAM);G3DSA:1.10.30.10 (GENE3D);PF09011 (PFAM);G3DSA:1.10.30.10 (GENE3D);PTHR13711 (PANTHER);PS50118 (PROSITE_PROFILES);PS50118 (PROSITE_PROFILES);SSF47095 (SUPERFAMILY);SSF47095 (SUPERFAMILY)	38382	57765	1506	24661	65295	67463	6.39073	7.1434	1.5804	7.01036	7.2774	7.24544	1,176 up	1,684 up
TOXOnig-OC_C153	cgggaaactccacaattttagctcggtattcctaacctctctatttgtactactcatgtgatccactaattacattaagctattttaaattaatatttataaacaacatcagtattaaataattatatttttataatcattacatttaataaataaacaatatctcaagaaaaaaatgcaagcattcttaaaaaccgggaaattaggaccagatgccaaaaaaccatcaacatcaaaatccaaagaaccaaaagccggcccatcacctccatgggttgaaaaatatcgacctaggactattgaggacgtagtagaacaaaatgaagtagtggaagtgctgaagcagagtatgaccagtggagattttccaaatcttttattttatggaccaccaggtac…	1462	replication factor C subunit 4	gi|665813947|ref|XP_008555555.1|PREDICTED: replication factor C subunit 4 [Microplitis demolitor]	XP_008555555	Microplitis demolitor	0.0E0	94.93%	357	355	337			GLEAN_08489;G5I_09416;LOC100577095;LOC100121466;AgaP_AGAP003093;CpipJ_CPIJ001399;DmojGI10150;AAEL006788;LOC726018;CpipJ_CPIJ001399;LOC100577095;AAEL006788;AAEL006788;LOC100577095;LOC100121466;GLEAN_08489;X777_07539;AgaP_AGAP003093;GLEAN_08489;LOC100577095;LOC726018;AND_008613;EAG_11506;AgaP_AGAP003093;DmojGI10150;AgaP_AGAP003093;CpipJ_CPIJ001399;AAEL006788;LOC100121466;AAEL006788;DmojGI10150;X777…	GO:0003677-IEA;GO:0006260-IEA;GO:0003689-IBA;GO:0006261-IBA;GO:0005663-IBA;GO:0005524-IEA	DNA binding-IEA;DNA replication-IEA;DNA clamp loader activity-IBA;DNA-dependent DNA replication-IBA;DNA replication factor C complex-IBA;ATP binding-IEA	7070;103372;7460;7425;7165;7176;7230;7159;7460;7176;7460;7159;7159;7460;7425;7070;443821;7165;7070;7460;7460;43151;104421;7165;7230;7165;7176;7159;7425;7159;7230;443821;7165;136037;7425;7176;7425;43151;7230;7425;7159;7230;7165;7460;7176;7230;7070;7159;7230;103372;7165;7425;7165;7165;104421;43151;7176;7425;7230;7159;7176;7176;103372;7230;7230;7460;7165;7165;7070;136037;7230;7425;7176;7176;7165;717…	GO:0003689;GO:0005524;GO:0005663;GO:0006261;GO:0042575	DNA clamp loader activity;ATP binding;DNA replication factor C complex;DNA-dependent DNA replication;DNA polymerase complex	IPR003593;IPR013748;IPR027417;noIPR;noIPR;IPR003959;noIPR;noIPR;IPR008921;IPR027417	;;;;;ATP binding;;;DNA replication/DNA binding;	AAA+ ATPase domain;Replication factor C, C-terminal;P-loop containing nucleoside triphosphate hydrolase;P-loop containing nucleoside triphosphate hydrolase;P-loop containing nucleoside triphosphate hydrolase;ATPase, AAA-type, core;ATPase, AAA-type, core;ATPase, AAA-type, core;DNA polymerase III, clamp loader complex, gamma/delta/delta subunit, C-terminal;P-loop containing nucleoside triphosphate …	SM00382 (SMART);PF08542 (PFAM);G3DSA:3.40.50.300 (GENE3D);G3DSA:1.10.8.60 (GENE3D);G3DSA:1.20.272.10 (GENE3D);PF00004 (PFAM);PTHR11669:SF20 (PANTHER);PTHR11669 (PANTHER);SSF48019 (SUPERFAMILY);SSF52540 (SUPERFAMILY)	584	2666	24	178	10286	7109	2.41965	4.77319	-2.32391	1.96339	6.67834	6.0663	17,182 up	5,110 up
TOXOnig-OC_C154	aaaataaaataaaaaaacaaaaattttttctgaaaacaatttattaagtagaaatagaacgacagcgataagaagtacactcttcaaatcaactatttaccggaatgattaaatattttacaataataattacaattgattcaataactgcttgttgaataaaatcaattttcgtttcatagtgtattaaagaaagtatcatatcgaatatttgattaaaaaaaaatttaatcaaaataattgaagacaaaataataattaaattatttaaatgcaaaagaaattaattagattaagaagagtgttactatcgatcaactgaacgtacaaaaaggtaccaatgaattgaaaaaatttattattttttttttatttatctaggtagataatcataatgaa…	1798	Peptidyl-prolyl cis-trans isomerase	gi|665818818|ref|XP_008558257.1|PREDICTED: peptidyl-prolyl cis-trans isomerase-like [Microplitis demolitor]	XP_008558257	Microplitis demolitor	5.1E-128	97.94%	209	194	190	EC:5.2.1.8	Peptidylprolyl isomerase	T1PHF9;X777_15295;EAI_11294;L798_10374;A2I3U7;TcasGA2_TC004820;R4UW88;EAG_14525;LOC100114083;SINV_02267;LOC100121594;SINV_02267;LOC409890;LOC100114083;LOC100121594;LOC100114083;LOC409890;G5I_06645;EAI_11294;EAG_14525;D5LXI5;LOC100114083;LOC100121594;LOC100114083;LOC100114083;LOC100121594;X777_15295;LOC409890;LOC100114083;LOC100114083;EAG_14525;TcasGA2_TC004820;D5LXI5;LOC100114083;LOC100114083;EAI…	GO:0003755-IEA;GO:0000413-IEA;GO:0016853-IEA;GO:0006457-IEA	peptidyl-prolyl cis-trans isomerase activity-IEA;protein peptidyl-prolyl isomerization-IEA;isomerase activity-IEA;protein folding-IEA	7370;443821;610380;136037;177089;7070;36987;104421;7425;13686;7425;13686;7460;7425;7425;7425;7460;103372;610380;104421;748169;7425;7425;7425;7425;7425;443821;7460;7425;7425;104421;7070;748169;7425;7425;610380;177089;7460;103372;329032;136037;329032;103372;7460;7370;7070;7460;177089;36987;748169;7425;443821;104421;7460;7370;7425;329032;7425;7425;7370;36987;136037;610380;7425;13686;7070;36987;17708…	GO:0000413;GO:0003755;GO:0006457	protein peptidyl-prolyl isomerization;peptidyl-prolyl cis-trans isomerase activity;protein folding	noIPR;IPR002130;IPR002130;IPR029000;IPR024936;IPR020892;noIPR;noIPR;noIPR;noIPR;noIPR;IPR002130;IPR029000	;peptidyl-prolyl cis-trans isomerase activity/protein peptidyl-prolyl isomerization/protein folding;peptidyl-prolyl cis-trans isomerase activity/protein peptidyl-prolyl isomerization/protein folding;;peptidyl-prolyl cis-trans isomerase activity/protein folding;protein folding/peptidyl-prolyl cis-trans isomerase activity;;;;;;peptidyl-prolyl cis-trans isomerase activity/protein peptidyl-prolyl iso…	null;Cyclophilin-type peptidyl-prolyl cis-trans isomerase domain;Cyclophilin-type peptidyl-prolyl cis-trans isomerase domain;Cyclophilin-like domain;Cyclophilin-type peptidyl-prolyl cis-trans isomerase;Cyclophilin-type peptidyl-prolyl cis-trans isomerase, conserved site;Cyclophilin-type peptidyl-prolyl cis-trans isomerase, conserved site;Cyclophilin-type peptidyl-prolyl cis-trans isomerase, conse…	Coil (COILS);PR00153 (PRINTS);PF00160 (PFAM);G3DSA:2.40.100.10 (GENE3D);PTHR11071 (PANTHER);PS00170 (PROSITE_PATTERNS);SIGNAL_PEPTIDE_C_REGION (PHOBIUS);SIGNAL_PEPTIDE_N_REGION (PHOBIUS);NON_CYTOPLASMIC_DOMAIN (PHOBIUS);SIGNAL_PEPTIDE_H_REGION (PHOBIUS);SIGNAL_PEPTIDE (PHOBIUS);PS50072 (PROSITE_PROFILES);SSF50891 (SUPERFAMILY)	68173	69386	3123	18402	133130	100595	8.98829	9.17664	4.4014	8.35678	10.074	9.59062	2,351 up	1,139 up
TOXOnig-OC_C155	gtaaacacaaagctctttgtctaatgcttatatgctcagtaaacagtcatagatgaaaagtcatcgcagtttttaaaaattatagctccaagtacctcaataaccatgacaaataatttaataccagtgttttatactttatttattttattattaattaatccaatcaaatgtgcatcctaccgtcctgtagttattatccatggtgtccttacaggcagtgatagcatggaagagataagtaatcatattcaagaggtacatcctggcacacaaatatataacactcctcgttacgcaggatggagtagtctagaaccaatgtggcaccaggtagaagaaataggagaagatgtcatggcgattggtgctgcatttccggaaggaattaatttatta…	3348	venom serine carboxypeptidase-like	gi|665791253|ref|XP_008543174.1|PREDICTED: venom serine carboxypeptidase [Microplitis demolitor]	XP_008543174	Microplitis demolitor	0.0E0	90.93%	474	474	431	EC:3.4.16	Acting on peptide bonds (peptidases)	AAEL009291;X777_04853;LOC100119114;AgaP_AGAP007505;ZHAS_00019813;LOC100119114;SINV_11635;ZHAS_00019813;LOC100119114;CpipJ_CPIJ008608;CpipJ_CPIJ008608;LOC100119114;C9WMM5;G5I_11796;EAG_12709;C9WMM5;AgaP_AGAP007505;G5I_11796;C9WMM5;LOC101740973;CpipJ_CPIJ008608;SINV_11635;AAEL009291;LOC101740973;C9WMM5;LOC100119114;CpipJ_CPIJ008608;X777_04853;C9WMM5;AAEL009291;C9WMM5;LOC100119114;CpipJ_CPIJ008608;A…	GO:0004180-IEA;GO:0008233-IEA;GO:0006508-IEA;GO:0004185-IEA;GO:0004185-IBA;GO:0051603-IBA;GO:0005576-IEA;GO:0016787-IEA	carboxypeptidase activity-IEA;peptidase activity-IEA;proteolysis-IEA;serine-type carboxypeptidase activity-IEA;serine-type carboxypeptidase activity-IBA;proteolysis involved in cellular protein catabolic process-IBA;extracellular region-IEA;hydrolase activity-IEA	7159;443821;7425;7165;74873;7425;13686;74873;7425;7176;7176;7425;7460;103372;104421;7460;7165;103372;7460;7091;7176;13686;7159;7091;7460;7425;7176;443821;7460;7159;7460;7425;7176;7159;7159;13686;104421;74873;7460;7176;443821;7425;7176;7425;104421;74873;7159;7460;13686;7091;74873;7165;7176;7460;104421;7176;7165;103372;7460;7091;443821;610380;7425;7176;104421;7176;7460;7176;7159;7425;7159;7425;6103…	GO:0004185;GO:0005576;GO:0051603	serine-type carboxypeptidase activity;extracellular region;proteolysis involved in cellular protein catabolic process	IPR001563;IPR029058;IPR001563;noIPR;IPR001563;IPR033124;IPR018202;noIPR;noIPR;noIPR;noIPR;noIPR;noIPR;IPR029058;noIPR	proteolysis/serine-type carboxypeptidase activity;;proteolysis/serine-type carboxypeptidase activity;;proteolysis/serine-type carboxypeptidase activity;;;;;;;;;;	Peptidase S10, serine carboxypeptidase;Alpha/Beta hydrolase fold;Peptidase S10, serine carboxypeptidase;Peptidase S10, serine carboxypeptidase;Peptidase S10, serine carboxypeptidase;Serine carboxypeptidases, histidine active site;Serine carboxypeptidase, serine active site;Serine carboxypeptidase, serine active site;Serine carboxypeptidase, serine active site;Serine carboxypeptidase, serine activ…	PR00724 (PRINTS);G3DSA:3.40.50.1820 (GENE3D);PF00450 (PFAM);PTHR11802:SF98 (PANTHER);PTHR11802 (PANTHER);PS00560 (PROSITE_PATTERNS);PS00131 (PROSITE_PATTERNS);SIGNAL_PEPTIDE_C_REGION (PHOBIUS);SIGNAL_PEPTIDE_N_REGION (PHOBIUS);NON_CYTOPLASMIC_DOMAIN (PHOBIUS);SIGNAL_PEPTIDE_H_REGION (PHOBIUS);SIGNAL_PEPTIDE (PHOBIUS);SignalP-TM (SIGNALP_GRAM_POSITIVE);SSF53474 (SUPERFAMILY);TMhelix (TMHMM)	17072	29854	2223	5356	17250	21636	6.09381	7.06301	3.01407	5.67924	6.2289	6.47666	1,737 up	1,957 up
TOXOnig-OC_C156	gaacaatgaaacaattttatctttaattcgttagtcttccgatattgtcaattgtcaccacatcaaattccgaatcatcatttttattacaccaaaaatattagcaacaattatttatttacttatattatttattcattcatttattaattcataaataaatgatttttaataataattaaaattattaagtattaaacaattatcagagtgataaaataattgagtctatcacaaacaatatgagtaaatcaaaagacaataaaaaatcaaaagacgataatactccattagaaaaaagaaaaacaataacagttgatgacttcgtaacggcgattgtgctttctcttcccaataccatgggagcacgagatcttttggcagaattaatgagtttaa…	3769	serine arginine repetitive matrix 1-like	gi|665797360|ref|XP_008546503.1|PREDICTED: serine/arginine repetitive matrix protein 1-like [Microplitis demolitor]	XP_008546503	Microplitis demolitor	3.1E-15	65.71%	609	105	69													10	9001	0	0	8001	22991	-4.81449	5.16236	-9.86224	-9.86224	4.94968	6.39341	78241,484 up	1007,699 up
TOXOnig-OC_C157	gagtgcagctctaagtgggtggtaaactccatctaaggctaaatattgttacgagaccgatagcgaacaagtaccgtgagggaaagttgaaaagacctttgaagagagagttcaagagtacgtgaatccgttcaggggtaaacctgtgaaacccaaaagatcgaatgaggagattcatcgtcagcatttatagtattaatacaaattatgatgtgattattatgatccttgtggttattattaattatacttatttgtattattttaattatatgtgtcggcgtgcacttctcctctagtagaacgttgcgacctgttaaatgtctgtctatgagtcatatggtagccttacatattattaatacgtaagacctgtggttatctgacagactgtttgac…	729	TAR1_KLULA ame: Full= TAR1	gi|156306204|ref|XP_001617563.1|hypothetical protein NEMVEDRAFT_v1g49863 [Nematostella vectensis]/gi|156194578|gb|EDO25463.1| predicted protein [Nematostella vectensis]	XP_001617563;EDO25463	Nematostella vectensis	1.9E-13	78.72%	52	47	37			TAR1;TAR1;TAR1-A;KLLA0D17732g;TAR1-A;TAR1;TAR1;TAR1-A;TAR1;KLLA0D17864g;TAR1-A;TAR1;TAR1-A;TAR1;TAR1;TAR1-A;KLLA0D17600g;TAR1;TAR1;KLLA0D17732g;KLLA0D17864g;KLLA0D17600g;TAR1;TAR1;KLLA0D17864g;TAR1-A;KLLA0D17732g;KLLA0D17600g	GO:0005739-IMP;GO:0005739-IEA;GO:0003674-ND;GO:0043457-IGI	mitochondrion-IMP;mitochondrion-IEA;molecular_function-ND;regulation of cellular respiration-IGI	559292;559292;284590;284590;284590;559292;559292;284590;559292;284590;284590;559292;284590;559292;559292;284590;284590;559292;559292;284590;284590;284590;559292;559292;284590;284590;284590;284590	GO:0005739;GO:0043457	mitochondrion;regulation of cellular respiration	noIPR;noIPR;noIPR	;;	null;null;null	TRANSMEMBRANE (PHOBIUS);NON_CYTOPLASMIC_DOMAIN (PHOBIUS);CYTOPLASMIC_DOMAIN (PHOBIUS)	816383	16110	2659300	8715	93263	471795	13.8727	8.37235	15.4377	8.58089	10.8629	13.1226	23,291 up	45,264 down
TOXOnig-OC_C158	tttggaaaaaataaattaataaaatacgtacaattaatgaaaaaaataatatgttatatttcattttatttatatttcaatatttataattcttattatttaaatttttgttttaatattttatgtattttcccaccaagatagtaaccctagaccaggttcatcaattgcagcatttaaaacatatggtgctacggtgttatcagattttttaacaggttcttttggagcattaggtccagaaggtaatgtttcaacaaatttttcacctactactttgaacctaattgtttcaccaatatccatataaaaatcatgtttttctccatcaccagtatcatactcccatatccaaacctgttcttgttcatcaaatctcgaaggatgttggagtttatt…	2441	ribosome biogenesis regulatory homolog	gi|665797567|ref|XP_008546617.1|PREDICTED: ribosome biogenesis regulatory protein homolog [Microplitis demolitor]	XP_008546617	Microplitis demolitor	5.6E-126	78.34%	325	314	246	EC:2.7.7.6	DNA-directed RNA polymerase	L7WW96;L7WW96;LOC411192;X777_13735;LOC411192;LOC411191;LOC411191;LOC100121620;LOC411191;LOC411192;LOC100121620;X777_13735;LOC411192;EAG_09326;LOC411192;EAG_09326;LOC411191;LOC411192;EAI_12309;HM00044;KGM_04576;LOC411191;LOC100121620;LOC411192;KGM_04576;HM00044;EAI_12309;LOC411192;LOC100121620;LOC411191	GO:0003677-IEA;GO:0003899-IEA;GO:0006351-IEA;GO:0042254-IEA;GO:0005634-IEA	DNA binding-IEA;DNA-directed 5'-3' RNA polymerase activity-IEA;transcription, DNA-templated-IEA;ribosome biogenesis-IEA;nucleus-IEA	33431;33431;7460;443821;7460;7460;7460;7425;7460;7460;7425;443821;7460;104421;7460;104421;7460;7460;610380;34740;13037;7460;7425;7460;13037;34740;610380;7460;7425;7460	GO:0003677;GO:0003899;GO:0005730;GO:0006144;GO:0006206;GO:0006351;GO:0042254	DNA binding;DNA-directed 5'-3' RNA polymerase activity;nucleolus;purine nucleobase metabolic process;pyrimidine nucleobase metabolic process;transcription, DNA-templated;ribosome biogenesis	IPR007023;IPR007023	nucleus/ribosome biogenesis;nucleus/ribosome biogenesis	Ribosomal biogenesis regulatory protein;Ribosomal biogenesis regulatory protein	PF04939 (PFAM);PTHR17602 (PANTHER)	1928	4669	45	1140	17064	10084	3.40318	4.8421	-2.15654	3.90294	6.66909	5.83112	3,805 up	2,711 up
TOXOnig-OC_C159	agtggtgaatctaataataaagggcagaaaagagatgacaaggacaagaaaataattcaaggaaatcaagctaatgcaagcagccgaaacctgtgggtctctggattatcatcaacaacacgtgctaccgatcttaaacaaattttttcaaagtatggaaaggtgattggtgctaaagttgtcaccaatgccaggacacctggtacaagatgctatggttatgtaacaatgtcaacaagtgaagatgcagctaagtgtattcaacatcttcatcgtactgagcttcatggtcgtgttatatctgtagaaaaggcaaagggtgatacacagcagggccatatgcgtaaacgtgagtctaataatggaaaaattgataaaaaggacgataaagatactaga…	1852	SAFB-like transcription modulator-like	gi|665819245|ref|XP_008558492.1|PREDICTED: SAFB-like transcription modulator [Microplitis demolitor]	XP_008558492	Microplitis demolitor	0.0E0	95.59%	912	408	390			DvirGJ23544;Phum_PHUM451590;DvirGJ23544;DvirGJ23544;DvirGJ23544;EAI_05078;Phum_PHUM451590;Phum_PHUM451590;DvirGJ23544;SINV_07840;L798_07337;EAI_05078;DvirGJ23544;Phum_PHUM451590;DvirGJ23544;G5I_07139;Phum_PHUM451590;LOC409788;LOC409788;SINV_07840;EAG_15792;DvirGJ23544;Phum_PHUM451590;L798_07337;EAG_15792;G5I_07139;X777_14080;Phum_PHUM451590;X777_14080;Phum_PHUM451590	GO:0000166-IEA;GO:0003676-IEA	nucleotide binding-IEA;nucleic acid binding-IEA	7244;121224;7244;7244;7244;610380;121224;121224;7244;13686;136037;610380;7244;121224;7244;103372;121224;7460;7460;13686;104421;7244;121224;136037;104421;103372;443821;121224;443821;121224	GO:0000166;GO:0003676	nucleotide binding;nucleic acid binding	noIPR;IPR000504;IPR012677;IPR000504;noIPR;noIPR;IPR000504;IPR012677	;nucleic acid binding;nucleotide binding;nucleic acid binding;;;nucleic acid binding;nucleotide binding	null;RNA recognition motif domain;Nucleotide-binding alpha-beta plait domain;RNA recognition motif domain;RNA recognition motif domain;RNA recognition motif domain;RNA recognition motif domain;Nucleotide-binding alpha-beta plait domain	Coil (COILS);SM00360 (SMART);G3DSA:3.30.70.330 (GENE3D);PF00076 (PFAM);PTHR15683:SF8 (PANTHER);PTHR15683 (PANTHER);PS50102 (PROSITE_PROFILES);SSF54928 (SUPERFAMILY)	7747	9224	652	423	12709	12797	5.8081	6.22277	2.09872	2.87103	6.64237	6.57324	13,016 up	1,332 up
TOXOnig-OC_C160	tattcataattattaattattaaatatttattattattattattattattattattattattattattattattatcaaataaaaaattaactataaaaatattcaataaacaacaatattacaatttagccctcaataattcaatttttttagcagcccgcttctgtaaatcggtcaacttcatagcaaggcccatgttccccttgatcttgagtttcccttgaaagaatgcttgctgaggatttaatttaccagaaataaagtcagtaatatcagtatcactgatggtaaatacaacatcaggtttatcttttccattaaactcaacagaaccctttcctgttttagcattgacaatccagtagccctcagcaccatcaggtccattgatgatttta…	2039	non-specific lipid-transfer -like	gi|665785495|ref|XP_008547514.1|PREDICTED: non-specific lipid-transfer protein-like [Microplitis demolitor]/gi|607305264|gb|EZA46248.1| Non-specific lipid-transfer protein [Microplitis demolitor]	XP_008547514;EZA46248	Microplitis demolitor	0.0E0	94.99%	539	539	512			CpipJ_CPIJ004370;EAI_02455;G5I_14211;EAG_01135;ZHAS_00007428;LOC408904;AgaP_AGAP007921;LOC408904;LOC408904;SINV_00239;AgaP_AGAP007921;ZHAS_00007428;AgaP_AGAP007921;LOC408904;EAI_02455;AgaP_AGAP007921;G5I_14211;AgaP_AGAP007921;EAG_01135;AgaP_AGAP007921;LOC408904;AgaP_AGAP007921;AgaP_AGAP007921;ZHAS_00007428;AgaP_AGAP007921;CpipJ_CPIJ004370;EAG_01135;CpipJ_CPIJ004370;EAI_02455;SINV_00239;CpipJ_CPIJ…	GO:0008152-IEA;GO:0015248-IBA;GO:0016747-IEA;GO:0032934-IBA;GO:0003824-IEA;GO:0032385-IBA;GO:0006694-IBA;GO:0015914-IBA;GO:0030301-IBA	metabolic process-IEA;sterol transporter activity-IBA;transferase activity, transferring acyl groups other than amino-acyl groups-IEA;sterol binding-IBA;catalytic activity-IEA;positive regulation of intracellular cholesterol transport-IBA;steroid biosynthetic process-IBA;phospholipid transport-IBA;cholesterol transport-IBA	7176;610380;103372;104421;74873;7460;7165;7460;7460;13686;7165;74873;7165;7460;610380;7165;103372;7165;104421;7165;7460;7165;7165;74873;7165;7176;104421;7176;610380;13686;7176;7159;7165;7165;7165;7460;7460;7165;103372;7176;7159;7176;443821;7165;7176;443821;7176;7165;443821;7165;7176;7159;13686;7460;7165;7176;7176;7176;7165;7460	GO:0006694;GO:0015248;GO:0015914;GO:0016747;GO:0030301;GO:0032385;GO:0032934	steroid biosynthetic process;sterol transporter activity;phospholipid transport;transferase activity, transferring acyl groups other than amino-acyl groups;cholesterol transport;positive regulation of intracellular cholesterol transport;sterol binding	IPR003033;IPR003033;IPR020617;IPR016039;IPR016039;IPR020616;noIPR;noIPR;noIPR;IPR020613;IPR020615;IPR003033;IPR016039;IPR016039	;;transferase activity, transferring acyl groups other than amino-acyl groups/metabolic process;catalytic activity/metabolic process;catalytic activity/metabolic process;transferase activity, transferring acyl groups other than amino-acyl groups/metabolic process;;;;transferase activity, transferring acyl groups other than amino-acyl groups/metabolic process;metabolic process/transferase activity…	SCP2 sterol-binding domain;SCP2 sterol-binding domain;Thiolase, C-terminal;Thiolase-like;Thiolase-like;Thiolase, N-terminal;Thiolase, N-terminal;Thiolase, N-terminal;Thiolase, N-terminal;Thiolase, conserved site;Thiolase, acyl-enzyme intermediate active site;SCP2 sterol-binding domain;Thiolase-like;Thiolase-like	PF02036 (PFAM);G3DSA:3.30.1050.10 (GENE3D);PF02803 (PFAM);G3DSA:3.40.47.10 (GENE3D);G3DSA:3.40.47.10 (GENE3D);PF00108 (PFAM);PTHR24314:SF13 (PANTHER);PTHR24314:SF13 (PANTHER);PTHR24314 (PANTHER);PS00737 (PROSITE_PATTERNS);PS00098 (PROSITE_PATTERNS);SSF55718 (SUPERFAMILY);SSF53901 (SUPERFAMILY);SSF53901 (SUPERFAMILY)	30441	17031	184	2266	10351	7816	7.64363	6.96869	0.13478	5.15367	6.20751	5.72316	1,484 up	1,596 down
TOXOnig-OC_C161	ttttcatttacttatttaccatttatttaacctatatatatatatttatatgtgataaatctgttaccgattaaagaaaaaacttctgaatcgataaatgtatgaaagtagtttgtctttttatgtagtggcgttgttgatcactaaatgtatatggatatatatggtattaggatggtatttagctcgtgttgttctgattgtgtacgaaatagatagtgtgtcaatattcgtacagttaattgttgattgtctagttgtaaattgaattaaattaaattaacatacaccatgtctacaatatcatcagcagaggctcctcatttacaacaaatcgacttgacaaagttaaatttgcaacaattaacaatgttaaaacaacaattagataaagaactc…	3568	prefoldin subunit 5	gi|665797128|ref|XP_008546378.1|PREDICTED: prefoldin subunit 5 [Microplitis demolitor]	XP_008546378	Microplitis demolitor	6.3E-83	98.09%	158	157	154			EAI_13088;G5I_12406;TcasGA2_TC011234;AND_003090;LOC102655820;CpipJ_CPIJ018235;LOC100116199;LOC100116199;CpipJ_CPIJ018235;AAEL003180;J3JYR2;G5I_12406;AAEL003180;EAG_15414;CpipJ_CPIJ018235;I4DJT0;KGM_13129;EAG_15414;TcasGA2_TC011234;EAI_13088;TcasGA2_TC011234;AND_003090;I4DJT0;AAEL003180;CpipJ_CPIJ018235;R4WNS9;SINV_11749;LOC102655820;ZHAS_00011119;CpipJ_CPIJ018235;LOC100116199;KGM_13129;ZHAS_00011…	GO:0016272-IEA;GO:0051082-IEA;GO:0006457-IEA	prefoldin complex-IEA;unfolded protein binding-IEA;protein folding-IEA	610380;103372;7070;43151;7460;7176;7425;7425;7176;7159;77166;103372;7159;104421;7176;66420;13037;104421;7070;610380;7070;43151;66420;7159;7176;329032;13686;7460;74873;7176;7425;13037;74873;77166;7159;443821;7460;329032;13686;329032;77166;43151;7425;7425;7176;7176;7176;7176;7070;103372;7425;7159;7176;443821;7159;13686;74873;610380;443821;7070;13037;66420;7070;104421;7176;7176	GO:0006457;GO:0016272;GO:0051082	protein folding;prefoldin complex;unfolded protein binding	noIPR;noIPR;noIPR;noIPR;noIPR;noIPR	;;;;;	null;null;null;null;null;null	SIGNAL_PEPTIDE_N_REGION (PHOBIUS);SIGNAL_PEPTIDE_C_REGION (PHOBIUS);SIGNAL_PEPTIDE_H_REGION (PHOBIUS);NON_CYTOPLASMIC_DOMAIN (PHOBIUS);SIGNAL_PEPTIDE (PHOBIUS);SignalP-noTM (SIGNALP_EUK)	2659	26408	68	1761	153368	149423	3.31932	6.79425	-2.10858	3.98266	9.28941	9.17274	36,506 up	11,118 up
TOXOnig-OC_C162	ctaacctgtttctatcgcgcgccattcgcgcgatatcaacaagctttttctccaattattcatgtaaattgtttatctatattatatatataaagtttattaatttttactagtgatatatattaatattctcatgaattttagtaatcatatggtgtataaaaattattattacaattttctttcaaagcatgagtgtatgaggttataattttggtgtgaaatgtattgatactatattatttgaaaataattagaaaagaaaaaaaaaaatatttaaaatgccacctccttcagatttgaccatgcacacgtacaaatcattggtgatttgtttagctgatcccaatacaaaggatgagctcaaattaaaagctatccaagaattatcagaaaatc…	14461	transformation transcription domain-associated isoform X1	gi|665818302|ref|XP_008557972.1|PREDICTED: transcription-associated protein 1 [Microplitis demolitor]	XP_008557972	Microplitis demolitor	0.0E0	82.90%	4038	2404	1993			TRRAP;Trrap;Trrap;Trrap;Trrap;TRRAP;Trrap;Trrap;TRRAP;TRRAP;TRRAP;TRRAP;TRRAP;Trrap;Trrap;TRRAP;TRRAP;TRRAP;TRRAP;TRRAP;TRRAP;Trrap;TRRAP;Trrap;Trrap;Trrap;Trrap;TRRAP;TRRAP;Trrap;TRRAP;Trrap;TRRAP;Trrap;TRRAP;TRRAP;Trrap;TRRAP;TRRAP;Trrap;Trrap;TRRAP;TRRAP;LOC100123553;Trrap;TRRAP;TRRAP;Trrap;Trrap;Trrap;Trrap;Trrap;TRRAP;Trrap;TRRAP;TRRAP;TRRAP;Trrap;TRRAP;Trrap;TRRAP;Trrap;Trrap;TRRAP;Trrap;Tr…	GO:0016301-IBA;GO:0016568-IEA;GO:0043968-IEA;GO:0043968-ISO;GO:0043968-IDA;GO:0008152-IEA;GO:0043967-IEA;GO:0043967-ISO;GO:0043967-IDA;GO:0008150-ND;GO:0006351-IEA;GO:0033276-IEA;GO:0033276-ISO;GO:0033276-IDA;GO:0006355-IEA;GO:0006355-ISO;GO:0006355-IDA;GO:0000812-IEA;GO:0000812-ISO;GO:0000812-IDA;GO:0003682-ISO;GO:0003682-IDA;GO:0005667-ISO;GO:0005667-IDA;GO:0005515-IPI;GO:0000123-TAS;GO:0003712…	kinase activity-IBA;chromatin organization-IEA;histone H2A acetylation-IEA;histone H2A acetylation-ISO;histone H2A acetylation-IDA;metabolic process-IEA;histone H4 acetylation-IEA;histone H4 acetylation-ISO;histone H4 acetylation-IDA;biological_process-ND;transcription, DNA-templated-IEA;transcription factor TFTC complex-IEA;transcription factor TFTC complex-ISO;transcription factor TFTC complex-…	9606;10090;10090;10090;10090;9606;10090;10090;9598;9598;9606;9606;9598;10090;10090;9598;9598;9598;9606;9606;9598;10090;9598;10116;10090;10090;10090;9598;9606;10090;9598;10090;9598;10090;9598;9598;10090;9606;9598;10090;10090;9606;9606;7425;10090;9606;9598;10090;10116;10090;10090;10090;9606;10090;9598;9598;9606;10090;9606;10090;9606;10090;10116;9598;10090;10090;10090;10090;9598;9606;9598;10090;1009…	GO:0000125;GO:0000812;GO:0003682;GO:0003713;GO:0005515;GO:0005794;GO:0006281;GO:0006355;GO:0007093;GO:0016301;GO:0016310;GO:0016578;GO:0016773;GO:0030914;GO:0033276;GO:0035267;GO:0043967;GO:0043968;GO:0045941;GO:1904837	PCAF complex;Swr1 complex;chromatin binding;transcription coactivator activity;protein binding;Golgi apparatus;DNA repair;regulation of transcription, DNA-templated;mitotic cell cycle checkpoint;kinase activity;phosphorylation;histone deubiquitination;phosphotransferase activity, alcohol group as acceptor;STAGA complex;transcription factor TFTC complex;NuA4 histone acetyltransferase complex;histo…	noIPR;noIPR;IPR003152;IPR000403;IPR000403;IPR003151;IPR000403;IPR011990;IPR011989;IPR033317;IPR033317;noIPR;noIPR;noIPR;IPR033317;IPR014009;IPR003152;IPR000403;IPR011009;IPR016024;IPR016024	;;protein binding;kinase activity;kinase activity;protein binding;kinase activity;protein binding;;nucleus/histone acetylation/histone acetyltransferase complex;nucleus/histone acetylation/histone acetyltransferase complex;;;;nucleus/histone acetylation/histone acetyltransferase complex;;protein binding;kinase activity;;binding;binding	null;null;FATC domain;Phosphatidylinositol 3-/4-kinase, catalytic domain;Phosphatidylinositol 3-/4-kinase, catalytic domain;PIK-related kinase, FAT;Phosphatidylinositol 3-/4-kinase, catalytic domain;Tetratricopeptide-like helical domain;Armadillo-like helical;Transcription-associated protein 1;Transcription-associated protein 1;Transcription-associated protein 1;Transcription-associated protein 1…	Coil (COILS);Coil (COILS);SM01343 (SMART);SM00146 (SMART);PF00454 (PFAM);PF02259 (PFAM);G3DSA:1.10.1070.11 (GENE3D);G3DSA:1.25.40.10 (GENE3D);G3DSA:1.25.10.10 (GENE3D);PTHR11139:SF1 (PANTHER);PTHR11139:SF1 (PANTHER);PTHR11139 (PANTHER);PTHR11139 (PANTHER);PTHR11139 (PANTHER);PTHR11139:SF1 (PANTHER);PS51189 (PROSITE_PROFILES);PS51190 (PROSITE_PROFILES);PS50290 (PROSITE_PROFILES);SSF56112 (SUPERFAM…	38232	40619	281	85	10062	19607	5.14616	5.39645	-2.08059	-2.40911	3.34043	4.2238	99,243 up	1,189 up
TOXOnig-OC_C163	ctctagtggatgaatgcagaattattattttataaccttttttatcgagtattcgatgatgatatacgttttttttattaattaataattaaatttgttgattgttaattataatgagcatttgaattatattgaaattaattgaaaagtggaatttttgaatattgtattggatagcagtggttgtggttagagataattgctagtgatttttttaataatttcagttggataaaatagtagggttaggcataaaaaatgcctggacaagatgcagtgatggtccaattgcctccagcaaacacagaggaaacagcaccttcctcacagcctattgtaggcataatctatcctccaccggaggttagaaatattgtcgacaaaaccgcaagctttgtg…	5003	splicing factor 3A subunit 1	gi|665817589|ref|XP_008557573.1| PREDICTED: splicing factor 3A subunit 1 [Microplitis demolitor]/gi|665817587|ref|XP_008557572.1|PREDICTED: splicing factor 3A subunit 1 [Microplitis demolitor]	XP_008557573;XP_008557572	Microplitis demolitor	0.0E0	94.19%	773	774	729			G5I_10100;SF3A1;Phum_PHUM259560;LOC100123574;SF3A1;Phum_PHUM259560;D910_04664;D910_04664;Phum_PHUM259560;YQE_05475;EAI_00338;G5I_10100;SINV_06548;SF3A1;Phum_PHUM259560;Phum_PHUM259560;X777_03975;Phum_PHUM259560;YQE_05475;SF3A1;EAG_15486;SF3A1;LOC100123574;SF3A1;SINV_06548;Phum_PHUM259560;X777_03975;D910_04664;SF3A1;LOC100123574;LOC100123574;D910_04664;EAG_15486;Phum_PHUM259560;SF3A1;EAI_00338	GO:0003723-IEA;GO:0006396-IEA	RNA binding-IEA;RNA processing-IEA	103372;7460;121224;7425;7460;121224;77166;77166;121224;77166;610380;103372;13686;7460;121224;121224;443821;121224;77166;7460;104421;7460;7425;7460;13686;121224;443821;77166;7460;7425;7425;77166;104421;121224;7460;610380	GO:0003723;GO:0006396	RNA binding;RNA processing	noIPR;noIPR;IPR019956;IPR000626;IPR000061;IPR022030;noIPR;IPR000061;IPR000626;noIPR;noIPR;IPR000061;IPR000061;IPR000626;IPR000061;IPR029071;IPR000061	;;;protein binding;RNA binding/RNA processing;;;RNA binding/RNA processing;protein binding;;;RNA binding/RNA processing;RNA binding/RNA processing;protein binding;RNA binding/RNA processing;;RNA binding/RNA processing	null;null;Ubiquitin;Ubiquitin domain;SWAP/Surp;Splicing factor 3A subunit 1;Splicing factor 3A subunit 1;SWAP/Surp;Ubiquitin domain;Ubiquitin domain;Ubiquitin domain;SWAP/Surp;SWAP/Surp;Ubiquitin domain;SWAP/Surp;Ubiquitin-related domain;SWAP/Surp	Coil (COILS);Coil (COILS);PR00348 (PRINTS);SM00213 (SMART);SM00648 (SMART);PF12230 (PFAM);G3DSA:3.10.20.90 (GENE3D);PF01805 (PFAM);PF00240 (PFAM);PTHR15316:SF1 (PANTHER);PTHR15316 (PANTHER);PS50128 (PROSITE_PROFILES);PS50128 (PROSITE_PROFILES);PS50053 (PROSITE_PROFILES);SSF109905 (SUPERFAMILY);SSF54236 (SUPERFAMILY);SSF109905 (SUPERFAMILY)	16472	15648	490	2671	23704	20107	5.4627	5.55157	0.25292	4.09597	6.10794	5.79143	3,238 up	1,063 up
TOXOnig-OC_C164	gtaattttaatttcataatgaatagataattaatttaaagtaaaaatgaatataatacacggaatgcgttaaaaataatgatcaattgaatgctatatattaattaattaattcttaataaatagtaaaacacaaaattaacattggatattttctctttaaattgaagactaattatacagttattttgtacatgttaaaccttttttttgttggttaaatatttaattgataattaatttagaaaataattcaattagctattttcaatcaattaatccatttgtttgatcgaattttggtaattaattgagtaaagcagcggctataaataattaattaataataaattaaatttaaacacttagagatgttcttgaattcatgtagaattgatgg…	7668	eukaryotic translation initiation factor 3 subunit L	gi|665793620|ref|XP_008544466.1|PREDICTED: eukaryotic translation initiation factor 3 subunit L [Microplitis demolitor]	XP_008544466	Microplitis demolitor	0.0E0	96.48%	539	540	521			AAEL009617;EAG_02512;I4DJD6;AAEL009617;eIF3L;LOC100114220;LOC552056;X777_04529;TcasGA2_TC003034;L798_10443;J3JYS9;KGM_19652;CPIJ009242;LOC100114220;LOC101745929;I4DJD6;LOC552056;LOC552056;EAI_12136;CPIJ009242;J9JN76;AAEL009617;EAI_12136;TcasGA2_TC003034;TcasGA2_TC003034;LOC552056;AAEL009617;AAEL009617;AAEL009617;TcasGA2_TC003034;D910_08103;I4DJD6;AAEL009617;AAEL009617;LOC552056;AAEL009617;KGM_196…	GO:0003743-IEA;GO:0001731-IEA;GO:0005737-IEA;GO:0016282-IEA;GO:0016020-IEA;GO:0016021-IEA;GO:0005852-IEA;GO:0033290-IEA;GO:0006412-IEA;GO:0006446-IEA;GO:0006413-IEA	translation initiation factor activity-IEA;formation of translation preinitiation complex-IEA;cytoplasm-IEA;eukaryotic 43S preinitiation complex-IEA;membrane-IEA;integral component of membrane-IEA;eukaryotic translation initiation factor 3 complex-IEA;eukaryotic 48S preinitiation complex-IEA;translation-IEA;regulation of translational initiation-IEA;translational initiation-IEA	7159;104421;66420;7159;82595;7425;7460;443821;7070;136037;77166;13037;7176;7425;7091;66420;7460;7460;610380;7176;7029;7159;610380;7070;7070;7460;7159;7159;7159;7070;77166;66420;7159;7159;7460;7159;13037;13037;7159;7070;7070;136037;7176;443821;104421;77166;7159;7425;7176;7176;77166;104421;7029;7159;77166;7425;7159;136037;7176;7159;7176;7159;443821;443821;7460;7091;7091;443821;77166;7070;66420;1360…	GO:0001731;GO:0003743;GO:0005840;GO:0005852;GO:0006446;GO:0016021;GO:0016282;GO:0033290	formation of translation preinitiation complex;translation initiation factor activity;ribosome;eukaryotic translation initiation factor 3 complex;regulation of translational initiation;integral component of membrane;eukaryotic 43S preinitiation complex;eukaryotic 48S preinitiation complex	noIPR;IPR003593;IPR027417;IPR003959;noIPR;noIPR;noIPR;noIPR;noIPR;IPR027417	;;;ATP binding;;;;;;	null;AAA+ ATPase domain;P-loop containing nucleoside triphosphate hydrolase;ATPase, AAA-type, core;ATPase, AAA-type, core;ATPase, AAA-type, core;ATPase, AAA-type, core;ATPase, AAA-type, core;ATPase, AAA-type, core;P-loop containing nucleoside triphosphate hydrolase	Coil (COILS);SM00382 (SMART);G3DSA:3.40.50.300 (GENE3D);PF00004 (PFAM);PTHR23389:SF6 (PANTHER);PTHR23389 (PANTHER);PTHR23389:SF6 (PANTHER);PTHR23389 (PANTHER);PTHR23389 (PANTHER);SSF52540 (SUPERFAMILY)	10496	27168	682	4754	50428	51777	4.19647	5.73144	0.11385	4.31167	6.58098	6.53998	4,685 up	2,897 up
TOXOnig-OC_C165	ccgtaacctcaagcaacctcaagtgctaaattttgtactaaatataaaattaatttttattattatactattaaataaaaataattttaaaaaacttcacgctttccaaaaaataatggaatgcgtgaatataaataagatgtattagtaatgcttccatctactggttattttaaatcaattatttgtccattttatgacaacggttcttgtgatcgaccctattgtcactttaaacatttacgtcgagaagatgcgacaacagttactaacgttggatctaatttggacgtacaagctgagaggaatcaaaaaaaagaaatcactcaaacaaataataatgtcaattcattagcagtgtcagattctcaaacaattcagagacttgtatctgatgct…	3798	RNA exonuclease 1	gi|307181945|gb|EFN69385.1|RNA exonuclease 1-like protein [Camponotus floridanus]	EFN69385	Camponotus floridanus	0.0E0	68.65%	1184	1209	830			LOC408656;LOC408656;EAG_01126;L798_01240;D910_06808;L798_01240;G5I_06938;L798_01240;G5I_06938;EAG_01126;X777_11456;X777_11456;LOC408656;EAI_01561;KGM_21657;LOC408656;EAI_01561;L798_01240;EAG_01126;X777_11456;YQE_09773;SINV_10047;KGM_21657;G5I_06938;LOC408656;EAG_01126;KGM_21657;LOC408656;EAI_01561	GO:0090305-IEA;GO:0004527-IEA;GO:0003746-IEA;GO:0046872-IEA;GO:0006414-IEA;GO:0003676-IEA	nucleic acid phosphodiester bond hydrolysis-IEA;exonuclease activity-IEA;translation elongation factor activity-IEA;metal ion binding-IEA;translational elongation-IEA;nucleic acid binding-IEA	7460;7460;104421;136037;77166;136037;103372;136037;103372;104421;443821;443821;7460;610380;13037;7460;610380;136037;104421;443821;77166;13686;13037;103372;7460;104421;13037;7460;610380	GO:0003746;GO:0004527;GO:0005840;GO:0006448;GO:0046872;GO:0090305	translation elongation factor activity;exonuclease activity;ribosome;regulation of translational elongation;metal ion binding;nucleic acid phosphodiester bond hydrolysis	noIPR;noIPR;IPR013520;IPR031736;IPR012337;noIPR;noIPR;noIPR;IPR000571;IPR012337	;;;;nucleic acid binding;;;;metal ion binding;nucleic acid binding	null;null;Exonuclease, RNase T/DNA polymerase III;ElonginA binding-protein 1;Ribonuclease H-like domain;Ribonuclease H-like domain;Ribonuclease H-like domain;Ribonuclease H-like domain;Zinc finger, CCCH-type;Ribonuclease H-like domain	Coil (COILS);Coil (COILS);SM00479 (SMART);PF15870 (PFAM);G3DSA:3.30.420.10 (GENE3D);PTHR12801 (PANTHER);PTHR12801:SF51 (PANTHER);PTHR12801:SF51 (PANTHER);PS50103 (PROSITE_PROFILES);SSF53098 (SUPERFAMILY)	1486	5433	84	60	3219	7723	2.38974	4.42297	-1.89385	-0.98275	3.62505	4.80852	55,378 up	4,093 up
[truncated: 24,598 more rows]
