# Supplementary material for: An Overview of Ovarian Calyx Fluid Proteins of Toxoneuron nigriceps (Viereck) (Hymenoptera: Braconidae): An Integrated Transcriptomic and Proteomic Approach
Source: Biomolecules. 2023 Oct 19;13(10):1547. doi: 10.3390/biom13101547 (PMC10605793; doi:10.3390/biom13101547)
Supplement: Supplementary file 1 [file biomolecules-13-01547-s001.zip › Supplementary Table S1.xlsx]

## Sheet: Foglio1
Contigs corresponding to annotated Toxoneuron nigriceps bracovirus genes
Contig name	Sequence description	Blast Top Hit Taxonomy Name
TOXOnig-OC_C493	tyrosine phosphatase (PTP5 gene)	Toxoneuron nigriceps polydnavirus
TOXOnig-OC_C494	tyrosine phosphatase( PTP5 gene)	Toxoneuron nigriceps polydnavirus
TOXOnig-OC_C1575	tyrosine phosphatase (PTP12 gene)	Toxoneuron nigriceps polydnavirus
TOXOnig-OC_C1576	tyrosine phosphatase (PTP1 gene)	Toxoneuron nigriceps polydnavirus
TOXOnig-OC_C1636	tyrosine phosphatase (PTP3 gene)	Toxoneuron nigriceps polydnavirus
TOXOnig-OC_C2827	tyrosine phosphatase (PTP2 gene)	Toxoneuron nigriceps polydnavirus
TOXOnig-OC_C3538	AMP dependent ligase (TnBV1 gene)	Toxoneuron nigriceps bracovirus
TOXOnig-OC_C4504	tyrosine phosphatase (PTP1 gene)	Toxoneuron nigriceps polydnavirus
TOXOnig-OC_C4567	viral ankyrin (TnBVank3)	Toxoneuron nigriceps polydnavirus
TOXOnig-OC_C4030	hypothetical protein	Toxoneuron nigriceps bracovirus
TOXOnig-OC_C4854	tyrosine phosphatase (PTP4 gene)	Toxoneuron nigriceps polydnavirus
TOXOnig-OC_C5406	tyrosine phosphatase (PTP4 gene)	Toxoneuron nigriceps polydnavirus
TOXOnig-OC_C6457	tyrosine phosphatase (PTP6 gene)	Toxoneuron nigriceps polydnavirus
TOXOnig-OC_C6897	tyrosine- phosphatase non-receptor type 9-like (PTP1 gene)	Toxoneuron nigriceps polydnavirus
TOXOnig-OC_C7103	tyrosine phosphatase (PTP2 gene)	Toxoneuron nigriceps polydnavirus
TOXOnig-OC_C7176	tyrosine phosphatase (PTP2 gene)	Toxoneuron nigriceps polydnavirus
TOXOnig-OC_C7239	tyrosine phosphatase (PTP6 gene)	Toxoneuron nigriceps polydnavirus
TOXOnig-OC_C7516	viral ankyrin (TnBVank1)	Toxoneuron nigriceps polydnavirus
TOXOnig-OC_C8418	tyrosine phosphatase (PTP3 gene)	Toxoneuron nigriceps polydnavirus
TOXOnig-OC_C8955	hypothetical protein	Toxoneuron nigriceps bracovirus
TOXOnig-OC_C9698	tyrosine- phosphatase non-receptor type 9-like tyrosine- phosphatase non-receptor type 9-like (PTP1 gene)	Toxoneuron nigriceps polydnavirus
TOXOnig-OC_C11312	aspartyl protease (TnBV2 gene)	Toxoneuron nigriceps bracovirus
TOXOnig-OC_C11316	tyrosine phosphatase (PTP4 gene)	Toxoneuron nigriceps polydnavirus
TOXOnig-OC_C11322	tyrosine phosphatase (PTP4 gene)	Toxoneuron nigriceps polydnavirus
TOXOnig-OC_C14582	AMP dependent ligase (TnBV1 gene)	Toxoneuron nigriceps bracovirus
TOXOnig-OC_C17344	tyrosine phosphatase (PTP4 gene)	Toxoneuron nigriceps polydnavirus
TOXOnig-OC_C23323	viral ankyrin (TnBVank2)	Toxoneuron nigriceps polydnavirus
TOXOnig-OC_C20696	tyrosine phosphatase (PTP5 gene)	Toxoneuron nigriceps polydnavirus
TOXOnig-OC_C24741	tyrosine phosphatase (PTP5 gene)	Toxoneuron nigriceps polydnavirus
TOXOnig-OC_C22713	tyrosine- phosphatase non-receptor type 9-like (PTP1 gene)	Toxoneuron nigriceps polydnavirus
Contigs corresponding to bracovirus genes not yet annotated for T. nigriceps bracovirus
Contig name	Sequence description	Blast Top Hit Taxonomy Name
TOXOnig-OC_C197	calpain-A-like isoform X1	Cotesia congregata bracovirus
TOXOnig-OC_C1505	tyrosine partial	Microplitis demolitor bracovirus/Microplitis demolitor/Microplitis demolitor bracovirus (isolate Webb)
TOXOnig-OC_C1822	hook homolog	Microplitis demolitor bracovirus/Microplitis demolitor bracovirus (isolate Webb)
TOXOnig-OC_C2239	BV6 family	Cotesia sesamiae Mombasa bracovirus/Cotesia sesamiae Kitale bracovirus
TOXOnig-OC_C2415	tyrosine partial	Glyptapanteles indiensis bracovirus
TOXOnig-OC_C2784	transmembrane channel 7	Cotesia congregata bracovirus
TOXOnig-OC_C3098	cytochrome P450	Cotesia sesamiae Mombasa bracovirus
TOXOnig-OC_C3823	conserved hypothetical BEN domain	Cotesia sesamiae Kitale bracovirus
TOXOnig-OC_C4061	BEN domain	Microplitis demolitor bracovirus/Microplitis demolitor bracovirus (isolate Webb)
TOXOnig-OC_C4315	BEN domain	Cotesia congregata bracovirus
TOXOnig-OC_C5104	viral ankyrin	Glypta fumiferanae ichnovirus
TOXOnig-OC_C7846	calpain-A-like isoform X1	Cotesia congregata bracovirus
TOXOnig-OC_C8208	hypothetical protein CcBV_30.5b	Cotesia congregata bracovirus
TOXOnig-OC_C8366	dolichyl pyrophosphate Man9 c2 alpha-1,3-glucosyltransferase	Cotesia congregata bracovirus
TOXOnig-OC_C8805	hypothetical protein CcPL6.027	Cotesia congregata bracovirus
TOXOnig-OC_C8930	hypothetical protein BV4-2	Cotesia congregata bracovirus
TOXOnig-OC_C9791	uncharacterized threonine-rich GPI-anchored glyco -like	Cotesia sesamiae Mombasa bracovirus
TOXOnig-OC_C10176	dolichyl pyrophosphate Man9 c2 alpha-1,3-glucosyltransferase	Cotesia congregata bracovirus
TOXOnig-OC_C12386	5NUC-like isoform X2	Cotesia congregata bracovirus
TOXOnig-OC_C12588	tyrosine phosphatase	Cotesia congregata bracovirus
TOXOnig-OC_C12892	hypothetical protein CsmBAC4b19.3	Cotesia sesamiae Mombasa bracovirus
TOXOnig-OC_C13019	hypothetical protein Penelope-like1	Cotesia congregata bracovirus
TOXOnig-OC_C14090	hypothetical protein ORF1103	Cotesia plutellae polydnavirus
TOXOnig-OC_C14176	ATP-dependent DNA helicase PIF1-like	Cotesia vestalis bracovirus
TOXOnig-OC_C14801	proto-oncogene tyrosine- kinase ROS-like	Cotesia congregata bracovirus
TOXOnig-OC_C16358	uncharacterized threonine-rich GPI-anchored glyco -like	Cotesia sesamiae Mombasa bracovirus
TOXOnig-OC_C17135	hypothetical protein CcBV_31.8	Cotesia congregata bracovirus
TOXOnig-OC_C17650	reverse transcriptase -3	Cotesia congregata bracovirus
TOXOnig-OC_C17877	kelch partial	Cotesia congregata bracovirus
TOXOnig-OC_C19221	hypothetical protein CsmBAC4b19.3	Cotesia sesamiae Mombasa bracovirus
TOXOnig-OC_C19884	Acetylcholine receptor subunit alpha-like 2	Cotesia congregata bracovirus
TOXOnig-OC_C19993	BV6 family	Cotesia sesamiae Mombasa bracovirus/Cotesia sesamiae Kitale bracovirus
TOXOnig-OC_C20664	zona pellucida-binding 2	Cotesia sesamiae Mombasa bracovirus
TOXOnig-OC_C21014	DNA helicase	Cotesia vestalis bracovirus
TOXOnig-OC_C21328	reverse transcriptase -3	Cotesia congregata bracovirus
TOXOnig-OC_C21500	hypothetical protein CcBV_2.3	Cotesia congregata bracovirus
TOXOnig-OC_C21895	Maverick capsid-like	Cotesia congregata bracovirus
TOXOnig-OC_C22496	hypothetical protein CcBV_31.8	Cotesia congregata bracovirus
TOXOnig-OC_C22520	Acetylcholine receptor subunit alpha-like 2	Cotesia congregata bracovirus
TOXOnig-OC_C22937	DNA helicase	Cotesia vestalis bracovirus
TOXOnig-OC_C23239	hypothetical protein CcBV_31.8	Cotesia congregata bracovirus
TOXOnig-OC_C23479	uncharacterized threonine-rich GPI-anchored glyco -like	Cotesia congregata bracovirus
Contigs corresponding to polydnavirus capsid/envelope proteins
Contig name	Sequence description	Blast Top Hit Taxonomy Name
TOXOnig-OC_C216	envelope ODV-E66- partial	Microplitis demolitor
TOXOnig-OC_C386	envelope ODV-E66- partial	Microplitis demolitor
TOXOnig-OC_C387	envelope ODV-E66- partial	Microplitis demolitor
TOXOnig-OC_C566	Bracovirus particle 17a	Microplitis demolitor
TOXOnig-OC_C964	Bracovirus particle orf64-like (p51)	Cotesia congregata
TOXOnig-OC_C1259	envelope ODV-E66- partial	Microplitis demolitor
TOXOnig-OC_C1206	envelope ODV-E66- partial	Microplitis demolitor
TOXOnig-OC_C1283	Major bracovirus capsid vp39	Microplitis demolitor
TOXOnig-OC_C1314	Bracovirus particle	Cotesia congregata
TOXOnig-OC_C1672	Bracovirus particle protein 38K-1	Microplitis demolitor
TOXOnig-OC_C1916	very late factor 1b- bracovirus particle	Microplitis demolitor
TOXOnig-OC_C2669	envelope protein ODV-E66-17	Microplitis demolitor
TOXOnig-OC_C2407	putative uncharacterized protein DDB_G0286901	Microplitis demolitor
TOXOnig-OC_C3680	very late factor 1, bracovirus capsid protein	Microplitis demolitor
TOXOnig-OC_C3195	very late factor 1b- bracovirus particle	Microplitis demolitor
TOXOnig-OC_C4625	Bracovirus particle 27b-like-2	Microplitis demolitor
